# Supplementary material for: Differential temporal release and lipoprotein loading in B. thetaiotaomicron bacterial extracellular vesicles
Source: J Extracell Vesicles. 2024 Jan 19;13(1):12406. doi: 10.1002/jev2.12406 (PMC10797578; doi:10.1002/jev2.12406)
Supplement: Supplementary file 1 — Supporting information. [file JEV2-13-12406-s001.xlsx]

## Sheet: AllProteins
Checked	Protein FDR Confidence: Combined	Master	Accession	Description	# Protein Groups	Exp. q-value: Combined	Sum PEP Score	Coverage [%]	# Peptides	# PSMs	# Unique Peptides	MW [kDa]	# Peptides (by Search Engine): CHIMERYS Identification	# Peptides (by Search Engine): Comet	Contaminant	Score CHIMERYS Identification: CHIMERYS Identification	Score Comet: Comet	Abundance Ratio: (2) / (1)	Abundance Ratio: (3) / (1)	Abundance Ratio: (4) / (1)	Abundance Ratio Adj. P-Value: (2) / (1)	Abundance Ratio Adj. P-Value: (3) / (1)	Abundance Ratio Adj. P-Value: (4) / (1)	Abundance Ratio P-Value: (2) / (1)	Abundance Ratio P-Value: (3) / (1)	Abundance Ratio P-Value: (4) / (1)	Abundances (Grouped): 1	Abundances (Grouped): 2	Abundances (Grouped): 3	Abundances (Grouped): 4	Abundances (Grouped) CV [%]: 1	Abundances (Grouped) CV [%]: 2	Abundances (Grouped) CV [%]: 3	Abundances (Grouped) CV [%]: 4	Found in Sample: F1: 126, Sample, 1	Found in Sample: F1: 127C, Sample, 1	Found in Sample: F1: 128C, Sample, 1	Found in Sample: F1: 129C, Sample, 1	Found in Sample: F1: 127N, Sample, 2	Found in Sample: F1: 128N, Sample, 2	Found in Sample: F1: 129N, Sample, 2	Found in Sample: F1: 130N, Sample, 2	Found in Sample: F1: 130C, Sample, 3	Found in Sample: F1: 131C, Sample, 3	Found in Sample: F1: 132C, Sample, 3	Found in Sample: F1: 133C, Sample, 3	Found in Sample: F1: 131N, Sample, 4	Found in Sample: F1: 132N, Sample, 4	Found in Sample: F1: 133N, Sample, 4
FALSE	High	Master Protein	Q8A2B1	Biosynthetic arginine decarboxylase OS=Bacteroides thetaiotaomicron (strain ATCC 29148 / DSM 2079 / JCM 5827 / CCUG 10774 / NCTC 10582 / VPI-5482 / E50) OX=226186 GN=speA PE=3 SV=1	1	0	272.372	61	35	265	35	71.2	33	33	FALSE	63.18	374.38	4.418	13.162	17.99	1.51731e-05	1.20061e-08	2.88546e-09	4.84762e-09	3.83582e-12	1.68265e-12	10.9	48.3	144	196.8	17.55	14.44	5.86	7.53	High	High	High	High	High	High	High	High	High	High	High	High	High	High	High
FALSE	High	Master Protein	Q8A0C3	Trk system potassium uptake protein TrkA OS=Bacteroides thetaiotaomicron (strain ATCC 29148 / DSM 2079 / JCM 5827 / CCUG 10774 / NCTC 10582 / VPI-5482 / E50) OX=226186 GN=BT_4098 PE=4 SV=1	1	0	151.185	65	22	79	22	49.3	19	19	FALSE	17.66	115.98	3.178	5.844	5.204	1.92834e-05	1.25292e-07	3.45378e-08	1.23217e-08	8.0059e-11	1.21379e-10	26.3	83.5	153.5	136.7	11.53	11.6	6.15	11.29	High	High	High	High	High	High	High	High	High	High	High	High	High	High	High
FALSE	High	Master Protein	Q8A7Z3	Formyltetrahydrofolate deformylase OS=Bacteroides thetaiotaomicron (strain ATCC 29148 / DSM 2079 / JCM 5827 / CCUG 10774 / NCTC 10582 / VPI-5482 / E50) OX=226186 GN=purU PE=3 SV=1	1	0	169.551	69	18	141	18	33.2	15	17	FALSE	32.73	202.96	3.621	11.282	15.512	0.00016799	1.64537e-07	1.38807e-08	1.61013e-07	1.57703e-10	1.76289e-11	12.7	46.1	143.7	197.5	12.17	24.09	9.58	8.84	High	High	High	High	High	High	High	High	High	High	High	High	High	High	High
FALSE	High	Master Protein	Q8A7W4	Putative metallo-beta-lactamase OS=Bacteroides thetaiotaomicron (strain ATCC 29148 / DSM 2079 / JCM 5827 / CCUG 10774 / NCTC 10582 / VPI-5482 / E50) OX=226186 GN=BT_1410 PE=4 SV=1	1	0	100.955	60	13	71	13	31.4	12	12	FALSE	17.96	100.21	3.928	5.936	4.46	0.000173361	1.58947e-06	2.0401e-06	2.53682e-07	1.52345e-08	7.35586e-08	26.1	102.5	154.9	116.4	25.76	9.19	12.05	10.09	High	High	High	High	High	High	High	High	High	High	High	High	High	High	High
FALSE	High	Master Protein	Q8A147	Putative DNA polymerase III, delta subunit OS=Bacteroides thetaiotaomicron (strain ATCC 29148 / DSM 2079 / JCM 5827 / CCUG 10774 / NCTC 10582 / VPI-5482 / E50) OX=226186 GN=BT_3820 PE=4 SV=1	1	0	95.197	46	16	56	16	43.4	16	16	FALSE	15.75	67.34	3.636	1.804	1.205	0.000173361	0.00404003	0.377331	2.76934e-07	0.00105325	0.277513	52.3	190.3	94.4	63	12.36	19.33	11.04	17.06	High	High	High	High	High	High	High	High	High	High	High	High	High	High	High
FALSE	High	Master Protein	Q8A728	Pyruvate carboxylase subunit B OS=Bacteroides thetaiotaomicron (strain ATCC 29148 / DSM 2079 / JCM 5827 / CCUG 10774 / NCTC 10582 / VPI-5482 / E50) OX=226186 GN=BT_1697 PE=4 SV=1	1	0	286.027	63	32	195	32	67.5	30	31	FALSE	44.03	285.37	3.635	9.237	16.524	0.000393139	7.89477e-07	2.4684e-08	7.5362e-07	1.51337e-09	7.88625e-11	13.2	47.8	121.6	217.5	17.27	22.77	14.84	9.56	High	High	High	High	High	High	High	High	High	High	High	High	High	High	High
FALSE	High	Master Protein	Q8AAD7	N-(5'-phosphoribosyl)anthranilate isomerase OS=Bacteroides thetaiotaomicron (strain ATCC 29148 / DSM 2079 / JCM 5827 / CCUG 10774 / NCTC 10582 / VPI-5482 / E50) OX=226186 GN=trpF PE=3 SV=1	1	0	49.661	51	10	28	10	23.8	8	9	FALSE	7.85	42.31	2.655	1.484	0.961	0.000482121	0.0173705	1	1.38629e-06	0.00613794	0.999595	65.6	174.1	97.3	63	14.68	22.94	8.96	5.03	High	High	High	High	High	High	High	High	High	High	High	High	High	High	High
FALSE	High	Master Protein	Q8A0N2	Uncharacterized protein OS=Bacteroides thetaiotaomicron (strain ATCC 29148 / DSM 2079 / JCM 5827 / CCUG 10774 / NCTC 10582 / VPI-5482 / E50) OX=226186 GN=BT_3989 PE=4 SV=1	1	0	40.328	47	6	20	6	17.1	6	5	FALSE	4.57	29.91	2.061	2.621	1.761	0.000482121	2.44916e-06	0.000109103	1.13224e-06	3.59941e-08	1.74635e-05	53.7	110.8	140.9	94.6	11.47	9.37	11.18	3.27	High	High	High	High	High	High	High	High	High	High	High	High	High	High	High
FALSE	High	Master Protein	Q8A454	Putative membrane-associated HD superfamily hydrolase OS=Bacteroides thetaiotaomicron (strain ATCC 29148 / DSM 2079 / JCM 5827 / CCUG 10774 / NCTC 10582 / VPI-5482 / E50) OX=226186 GN=BT_2749 PE=4 SV=1	1	0	10.963	4	3	6	3	79.4	3	3	FALSE	1.8	7.56	6.234	0.965	1.295	0.000482121	1	0.553775	1.30128e-06	0.999393	0.430636	42.1	262.6	40.6	54.6	29.64	23.97	11.93	29.18	High	High	High	High	High	High	High	High	High	High	High	High	High	High	High
FALSE	High	Master Protein	Q8A2I7	Signal peptidase I OS=Bacteroides thetaiotaomicron (strain ATCC 29148 / DSM 2079 / JCM 5827 / CCUG 10774 / NCTC 10582 / VPI-5482 / E50) OX=226186 GN=BT_3318 PE=3 SV=1	1	0	12.16	10	3	9	3	35.8	3	3	FALSE	2.61	8.92	3.089	1.614	1.017	0.000484585	0.0201822	1	1.54819e-06	0.00740873	0.998418	59.5	183.9	96.1	60.5	19.57	20.67	6.3	13.58	High	High	High	High	High	High	High	High	High	High	High	High	High	High	High
FALSE	High	Master Protein	Q8A9P2	Alpha-amylase 3 OS=Bacteroides thetaiotaomicron (strain ATCC 29148 / DSM 2079 / JCM 5827 / CCUG 10774 / NCTC 10582 / VPI-5482 / E50) OX=226186 GN=BT_0773 PE=4 SV=1	1	0	155.596	47	21	95	21	65.2	19	20	FALSE	25.58	146.74	4.96	12.888	14.277	0.000504886	1.58947e-06	6.10349e-07	1.87363e-06	1.3472e-08	1.053e-08	12.1	59.9	155.6	172.4	11.54	21.02	36.4	16.74	High	High	High	High	High	High	High	High	High	High	High	High	High	High	High
FALSE	High	Master Protein	Q8A7M8	Hemolysin-related protein, containing CBS domain OS=Bacteroides thetaiotaomicron (strain ATCC 29148 / DSM 2079 / JCM 5827 / CCUG 10774 / NCTC 10582 / VPI-5482 / E50) OX=226186 GN=BT_1496 PE=4 SV=1	1	0	14.091	12	4	11	4	40.7	4	4	FALSE	3.12	12.24	2.206	0.749	2.255	0.000504886	0.0221514	1.2299e-05	1.93567e-06	0.00830146	9.39126e-07	64.4	142.1	48.2	145.3	14.25	11.3	5.92	10.34	High	High	High	High	High	High	High	High	High	High	High	High	High	High	High
FALSE	High	Master Protein	Q8A4D6	Tetratricopeptide repeat family protein OS=Bacteroides thetaiotaomicron (strain ATCC 29148 / DSM 2079 / JCM 5827 / CCUG 10774 / NCTC 10582 / VPI-5482 / E50) OX=226186 GN=BT_2663 PE=4 SV=1	1	0	344.955	83	37	265	37	54.1	35	36	FALSE	64.33	382.99	2.378	4.172	4.151	0.000586483	1.57688e-06	6.9477e-07	2.78598e-06	1.15873e-08	1.28743e-08	34.2	81.3	142.6	141.9	11.56	19.17	6.4	10.82	High	High	High	High	High	High	High	High	High	High	High	High	High	High	High
FALSE	High	Master Protein	Q89ZC2	Oxidoreductase, putative glycolate oxidase OS=Bacteroides thetaiotaomicron (strain ATCC 29148 / DSM 2079 / JCM 5827 / CCUG 10774 / NCTC 10582 / VPI-5482 / E50) OX=226186 GN=BT_4455 PE=4 SV=1	1	0	70.432	54	9	49	9	27.3	8	9	FALSE	6.81	65.63	2.598	6.609	12.822	0.000586483	9.07945e-07	2.35645e-08	3.18537e-06	2.62941e-09	5.67859e-11	17.4	45.1	114.8	222.7	22.21	7.01	6.7	16.81	High	High	High	High	High	High	High	High	High	High	High	High	High	High	High
FALSE	High	Master Protein	Q8AA93	Acetohydroxyacid synthase small subunit Related OS=Bacteroides thetaiotaomicron (strain ATCC 29148 / DSM 2079 / JCM 5827 / CCUG 10774 / NCTC 10582 / VPI-5482 / E50) OX=226186 GN=BT_0572 PE=1 SV=1	1	0	69.743	64	8	58	7	15.3	7	8	FALSE	13.83	84.98	0.262	0.957	0.298	0.000586483	0.985433	4.47801e-05	3.17358e-06	0.856666	5.42225e-06	158.9	41.6	152.1	47.3	27.77	17.34	20.54	17.67	High	High	High	High	High	High	High	High	High	High	High	High	High	High	High
FALSE	High	Master Protein	Q89ZM6	Uncharacterized protein OS=Bacteroides thetaiotaomicron (strain ATCC 29148 / DSM 2079 / JCM 5827 / CCUG 10774 / NCTC 10582 / VPI-5482 / E50) OX=226186 GN=BT_4351 PE=4 SV=1	1	0	18.863	9	4	15	4	41.2	4	4	FALSE	3.6	16.74	5.633	3.22	2.011	0.000586483	0.0015982	0.0310873	2.91433e-06	0.000323726	0.0168547	33.7	189.9	108.6	67.8	43.04	23.78	18.1	10.34	High	High	High	High	High	High	High	High	High	High	High	High	High	High	High
FALSE	High	Master Protein	Q8A4M6	Glutamate/gamma-aminobutyrate anti-porter OS=Bacteroides thetaiotaomicron (strain ATCC 29148 / DSM 2079 / JCM 5827 / CCUG 10774 / NCTC 10582 / VPI-5482 / E50) OX=226186 GN=BT_2573 PE=4 SV=1	1	0	9.081	3	2	6	2	60.6	2	2	FALSE	1.96	6.56	5.02	0.902	1.537	0.000586483	0.963855	0.17516	3.15508e-06	0.823934	0.117631	47.3	237.4	42.6	72.7	29.53	23.55	8.33	19.24	High	High	High	High	High	High	High	High	High	High	High	High	High	High	High
FALSE	High	Master Protein	Q8A2I6	Signal peptidase I OS=Bacteroides thetaiotaomicron (strain ATCC 29148 / DSM 2079 / JCM 5827 / CCUG 10774 / NCTC 10582 / VPI-5482 / E50) OX=226186 GN=BT_3319 PE=3 SV=1	1	0	70.189	32	15	38	15	57.7	15	13	FALSE	12.16	46.27	2.251	0.984	0.834	0.000767943	1	0.734408	4.41629e-06	0.979374	0.596442	78.9	177.6	77.6	65.8	13.87	11.03	4.13	19.53	High	High	High	High	High	High	High	High	High	High	High	High	High	High	High
FALSE	High	Master Protein	Q8A033	Enoyl-[acyl-carrier-protein] reductase [NADH] OS=Bacteroides thetaiotaomicron (strain ATCC 29148 / DSM 2079 / JCM 5827 / CCUG 10774 / NCTC 10582 / VPI-5482 / E50) OX=226186 GN=BT_4188 PE=3 SV=1	1	0	233.223	88	18	136	18	31.2	17	18	FALSE	26.51	212.89	0.188	0.278	0.183	0.000877386	0.000486981	3.51835e-05	5.36945e-06	6.31428e-05	3.97922e-06	242.5	45.5	67.5	44.5	46.58	23.9	15.79	13.02	High	High	High	High	High	High	High	High	High	High	High	High	High	High	High
FALSE	High	Master Protein	Q8A082	Metallophosphoesterase OS=Bacteroides thetaiotaomicron (strain ATCC 29148 / DSM 2079 / JCM 5827 / CCUG 10774 / NCTC 10582 / VPI-5482 / E50) OX=226186 GN=BT_4139 PE=4 SV=1	1	0	20.048	17	4	8	4	41	4	3	FALSE	1.59	10.69	2.63	1.004	0.784	0.000877386	1	0.450779	5.6063e-06	0.942193	0.339452	73.8	194.2	74.1	57.9	14.12	20.27	16.46	15.91	High	High	High	High	High	High	High	High	High	High	High	High	High	High	High
FALSE	High	Master Protein	Q89Z68	HEPN domain-containing protein OS=Bacteroides thetaiotaomicron (strain ATCC 29148 / DSM 2079 / JCM 5827 / CCUG 10774 / NCTC 10582 / VPI-5482 / E50) OX=226186 GN=BT_4509 PE=4 SV=1	1	0	53.075	32	10	41	10	35.2	10	10	FALSE	10.19	53.88	2.383	3.711	6.305	0.00094507	5.22172e-06	3.00926e-07	6.34072e-06	1.08283e-07	3.65342e-09	29.9	71.1	110.8	188.2	5.67	26.31	9.99	11.5	High	High	High	High	High	High	High	High	High	High	High	High	High	High	High
FALSE	High	Master Protein	Q8A021	Putative transcriptional regulator OS=Bacteroides thetaiotaomicron (strain ATCC 29148 / DSM 2079 / JCM 5827 / CCUG 10774 / NCTC 10582 / VPI-5482 / E50) OX=226186 GN=BT_4200 PE=4 SV=1	1	0	187.467	33	21	165	21	80.2	21	19	FALSE	41.32	210.45	2.445	2.259	1.387	0.000976505	0.000183276	0.0473523	7.1756e-06	1.75664e-05	0.027065	56.4	137.9	127.4	78.2	5.74	9.63	11.41	22.95	High	High	High	High	High	High	High	High	High	High	High	High	High	High	High
FALSE	High	Master Protein	Q8A5U6	MlaD domain-containing protein OS=Bacteroides thetaiotaomicron (strain ATCC 29148 / DSM 2079 / JCM 5827 / CCUG 10774 / NCTC 10582 / VPI-5482 / E50) OX=226186 GN=BT_2142 PE=4 SV=1	1	0.002	6.189	7	2	3	2	32.5	2	1	FALSE	1.14	2.66	4.975	2.003	2.393	0.000976505	0.0139526	0.00228791	7.01521e-06	0.00475192	0.00077729	38.6	191.9	77.3	92.3	34.17	15.29	7.32	29.33	High	High	High	High	High	High	High	High	High	High	High	High	High	High	High
FALSE	High	Master Protein	Q8A5T4	Putative long-chain-fatty-acid--CoA ligase OS=Bacteroides thetaiotaomicron (strain ATCC 29148 / DSM 2079 / JCM 5827 / CCUG 10774 / NCTC 10582 / VPI-5482 / E50) OX=226186 GN=BT_2154 PE=4 SV=1	1	0	275.854	58	28	201	28	63.1	24	27	FALSE	41.17	316.03	1.951	2.917	3.111	0.00113253	2.2665e-06	1.00868e-06	9.22875e-06	3.15789e-08	2.41696e-08	44.5	86.9	130	138.6	7.49	12.33	11.31	10.19	High	High	High	High	High	High	High	High	High	High	High	High	High	High	High
FALSE	High	Master Protein	Q8AAF8	Transcriptional regulator (TetR/AcrR family) OS=Bacteroides thetaiotaomicron (strain ATCC 29148 / DSM 2079 / JCM 5827 / CCUG 10774 / NCTC 10582 / VPI-5482 / E50) OX=226186 GN=BT_0507 PE=4 SV=1	1	0	43.792	42	7	32	7	23.9	6	7	FALSE	7.28	44.15	2.247	6.209	7.822	0.00113253	9.07945e-07	8.99355e-08	8.90576e-06	2.90718e-09	5.74667e-10	23.1	52	143.7	181.1	12.11	22.19	6.46	13.35	High	High	High	High	High	High	High	High	High	High	High	High	High	High	High
FALSE	High	Master Protein	Q8A8Z5	Uncharacterized protein OS=Bacteroides thetaiotaomicron (strain ATCC 29148 / DSM 2079 / JCM 5827 / CCUG 10774 / NCTC 10582 / VPI-5482 / E50) OX=226186 GN=BT_1022 PE=1 SV=1	1	0	9.995	11	3	5	3	25.1	2	3	FALSE	1.36	7.14	2.369	2.437	3.368	0.00113253	0.000172943	1.08298e-05	9.40758e-06	1.59682e-05	8.02724e-07	43.6	103.3	106.3	146.9	17.65	13.31	13.55	14.89	High	High	High	High	High	High	High	High	High	High	High	High	High	High	High
FALSE	High	Master Protein	Q8A991	ABC-type transport, permease protein OS=Bacteroides thetaiotaomicron (strain ATCC 29148 / DSM 2079 / JCM 5827 / CCUG 10774 / NCTC 10582 / VPI-5482 / E50) OX=226186 GN=BT_0926 PE=4 SV=1	1	0.002	6.197	10	2	4	2	35.2	2	2	FALSE	0.44	4.49	6.154	1.404	1.95	0.00116753	0.893091	0.154499	1.00713e-05	0.736443	0.10267	38.1	234.3	53.4	74.2	25.59	41.46	20.02	18.56	High	High	High	High	High	High	High	High	High	High	High	High	High	High	High
FALSE	High	Master Protein	Q8A7P7	Uncharacterized protein OS=Bacteroides thetaiotaomicron (strain ATCC 29148 / DSM 2079 / JCM 5827 / CCUG 10774 / NCTC 10582 / VPI-5482 / E50) OX=226186 GN=BT_1477 PE=4 SV=1	1	0	267.189	70	24	350	24	46.2	22	23	FALSE	73.56	475.38	4.305	7.976	10.519	0.00116894	7.79203e-06	2.0401e-06	1.0457e-05	1.88019e-07	7.09714e-08	16.8	72.3	134	176.8	24.93	15.4	15.95	31.8	High	High	High	High	High	High	High	High	High	High	High	High	High	High	High
FALSE	High	Master Protein	Q89ZP2	FtsK/SpoIIIE family protein OS=Bacteroides thetaiotaomicron (strain ATCC 29148 / DSM 2079 / JCM 5827 / CCUG 10774 / NCTC 10582 / VPI-5482 / E50) OX=226186 GN=BT_4334 PE=3 SV=1	1	0	66.923	15	11	38	11	92.6	11	8	FALSE	12.49	46.04	2.283	0.775	0.589	0.00127127	0.248534	0.00189284	1.2513e-05	0.151661	0.000625907	86.1	196.5	66.7	50.7	19.5	10.81	7.57	15.04	High	High	High	High	High	High	High	High	High	High	High	High	High	High	High
FALSE	High	Master Protein	Q8A930	Putative cytochrome C-type biogenesis protein OS=Bacteroides thetaiotaomicron (strain ATCC 29148 / DSM 2079 / JCM 5827 / CCUG 10774 / NCTC 10582 / VPI-5482 / E50) OX=226186 GN=BT_0987 PE=4 SV=1	1	0	26.853	9	5	12	5	59.5	5	4	FALSE	4.21	12.8	2.133	2.086	1.925	0.00127127	0.000181741	0.000433786	1.25909e-05	1.73031e-05	0.000103527	56	119.5	116.8	107.8	12.41	15.38	12.56	10.84	High	High	High	High	High	High	High	High	High	High	High	High	High	High	High
FALSE	High	Master Protein	Q8AA56	Glycoside transferase family 4 OS=Bacteroides thetaiotaomicron (strain ATCC 29148 / DSM 2079 / JCM 5827 / CCUG 10774 / NCTC 10582 / VPI-5482 / E50) OX=226186 GN=BT_0609 PE=4 SV=1	1	0	13.711	11	3	7	3	44	3	3	FALSE	2.03	8.73	3.182	0.681	0.714	0.00127127	0.0122245	0.0380927	1.22396e-05	0.00406182	0.0212248	71.7	228.2	48.9	51.2	23.11	8.02	22.57	12.07	High	High	High	High	High	High	High	High	High	High	High	High	High	High	High
FALSE	High	Master Protein	Q8A372	Putative ATPase OS=Bacteroides thetaiotaomicron (strain ATCC 29148 / DSM 2079 / JCM 5827 / CCUG 10774 / NCTC 10582 / VPI-5482 / E50) OX=226186 GN=BT_3083 PE=4 SV=1	1	0	139.685	50	18	75	18	50.2	17	17	FALSE	17.81	113.24	2.01	3.502	3.055	0.00130815	1.58947e-06	2.0401e-06	1.3374e-05	1.39897e-08	7.36521e-08	41.8	84	146.4	127.7	3.54	14.43	12	11.17	High	High	High	High	High	High	High	High	High	High	High	High	High	High	High
FALSE	High	Master Protein	Q877R1	Putative receptor OS=Bacteroides thetaiotaomicron (strain ATCC 29148 / DSM 2079 / JCM 5827 / CCUG 10774 / NCTC 10582 / VPI-5482 / E50) OX=226186 GN=BT_1893 PE=4 SV=1	1	0	31.854	23	8	17	8	45.6	8	5	FALSE	4.99	15.99	2.384	4.411	3.643	0.00133885	2.90529e-06	2.85123e-06	1.43036e-05	4.4554e-08	1.35649e-07	35	83.4	154.2	127.4	14.63	22.03	9.77	5.53	High	High	High	High	High	High	High	High	High	High	High	High	High	High	High
FALSE	High	Master Protein	Q8A337	Phosphatidylglycerol--prolipoprotein diacylglyceryl transferase OS=Bacteroides thetaiotaomicron (strain ATCC 29148 / DSM 2079 / JCM 5827 / CCUG 10774 / NCTC 10582 / VPI-5482 / E50) OX=226186 GN=lgt PE=3 SV=1	1	0	14.42	10	2	13	2	33	2	2	FALSE	3.35	17.09	2.497	0.641	0.648	0.00133885	0.0563527	0.0375848	1.45435e-05	0.0260339	0.0208938	83.6	208.7	53.6	54.1	20.31	15.56	6.75	16.81	High	High	High	High	High	High	High	High	High	High	High	High	High	High	High
FALSE	High	Master Protein	Q8ABC7	Glycoside hydrolase family 23 OS=Bacteroides thetaiotaomicron (strain ATCC 29148 / DSM 2079 / JCM 5827 / CCUG 10774 / NCTC 10582 / VPI-5482 / E50) OX=226186 GN=BT_0183 PE=4 SV=1	1	0	29.224	21	8	15	8	52.5	8	5	FALSE	4.19	18.2	2.774	2.61	4.328	0.00138779	0.000173336	5.10082e-06	1.55184e-05	1.61953e-05	3.01901e-07	37.3	103.6	97.5	161.6	19.6	15.79	17.3	15	High	High	High	High	High	High	High	High	High	High	High	High	High	High	High
FALSE	High	Master Protein	Q8A092	Outer membrane assembly protein OS=Bacteroides thetaiotaomicron (strain ATCC 29148 / DSM 2079 / JCM 5827 / CCUG 10774 / NCTC 10582 / VPI-5482 / E50) OX=226186 GN=BT_4129 PE=4 SV=1	1	0	468.218	61	49	407	49	91.4	45	46	FALSE	93.86	564.92	2.347	4.573	5.993	0.00149778	2.95851e-06	4.2627e-07	1.78159e-05	4.63153e-08	5.8561e-09	28.8	67.5	131.5	172.3	22.09	11.21	9.43	13.72	High	High	High	High	High	High	High	High	High	High	High	High	High	High	High
FALSE	High	Master Protein	Q8A467	Ribosomal protein L10 OS=Bacteroides thetaiotaomicron (strain ATCC 29148 / DSM 2079 / JCM 5827 / CCUG 10774 / NCTC 10582 / VPI-5482 / E50) OX=226186 GN=BT_2736 PE=3 SV=1	1	0	141.859	84	12	159	12	18.6	12	10	FALSE	28.62	208.6	0.289	0.591	0.43	0.00149778	0.073477	0.00203859	1.73138e-05	0.0357056	0.000680615	173.2	50	102.3	74.5	29.84	23.63	5.15	14.9	High	High	High	High	High	High	High	High	High	High	High	High	High	High	High
FALSE	High	Master Protein	Q8A0G8	Putative membrane transport protein OS=Bacteroides thetaiotaomicron (strain ATCC 29148 / DSM 2079 / JCM 5827 / CCUG 10774 / NCTC 10582 / VPI-5482 / E50) OX=226186 GN=BT_4053 PE=4 SV=1	1	0.002	5.782	3	1	2	1	50	1	1	FALSE	0.34	3.45	3.533	0.774	1.106	0.00149778	0.557674	0.915519	1.81839e-05	0.397593	0.786527	62.4	220.4	48.3	69	28.65	19.13	23.4	14.55	High	High	High	High	High	High	High	High	High	High	High	High	High	High	High
FALSE	High	Master Protein	Q8A022	Putative transcriptional regulator OS=Bacteroides thetaiotaomicron (strain ATCC 29148 / DSM 2079 / JCM 5827 / CCUG 10774 / NCTC 10582 / VPI-5482 / E50) OX=226186 GN=BT_4199 PE=4 SV=1	1	0	90.782	23	10	77	10	62.5	9	10	FALSE	15.46	116.07	2.306	1.69	1.528	0.00166072	0.00531737	0.108402	2.06927e-05	0.00147386	0.0688507	61.3	141.4	103.6	93.7	12.74	5.57	4.02	21.66	High	High	High	High	High	High	High	High	High	High	High	High	High	High	High
FALSE	High	Master Protein	Q8A5V7	Aspartate--ammonia ligase OS=Bacteroides thetaiotaomicron (strain ATCC 29148 / DSM 2079 / JCM 5827 / CCUG 10774 / NCTC 10582 / VPI-5482 / E50) OX=226186 GN=asnA PE=3 SV=1	1	0	250.288	77	25	424	25	40.1	24	23	FALSE	108.19	508.26	2.989	2.624	2.663	0.00166708	0.00034888	0.00028188	2.18372e-05	3.97055e-05	6.0969e-05	43.1	128.9	113.1	114.8	26.58	20.86	16.37	5.59	High	High	High	High	High	High	High	High	High	High	High	High	High	High	High
FALSE	High	Master Protein	Q8A955	Aldo/keto reductase OS=Bacteroides thetaiotaomicron (strain ATCC 29148 / DSM 2079 / JCM 5827 / CCUG 10774 / NCTC 10582 / VPI-5482 / E50) OX=226186 GN=BT_0962 PE=4 SV=1	1	0	138.834	49	19	84	19	52.9	18	19	FALSE	21.82	115.41	3.113	3.533	1.933	0.00166708	6.66203e-05	0.00607938	2.13292e-05	4.46973e-06	0.00255218	41.8	130	147.5	80.7	16.39	21.67	11.05	21.9	High	High	High	High	High	High	High	High	High	High	High	High	High	High	High
FALSE	High	Master Protein	Q89YN7	Cation efflux system protein OS=Bacteroides thetaiotaomicron (strain ATCC 29148 / DSM 2079 / JCM 5827 / CCUG 10774 / NCTC 10582 / VPI-5482 / E50) OX=226186 GN=BT_4694 PE=3 SV=1	1	0	129.916	23	16	65	16	115.3	16	15	FALSE	12.75	93.31	3.124	0.935	1.539	0.00180674	1	0.0578329	2.42438e-05	0.898446	0.0338498	60.6	189.4	56.7	93.3	24.81	22.45	14.87	17.19	High	High	High	High	High	High	High	High	High	High	High	High	High	High	High
FALSE	High	Master Protein	Q8A562	Putative oxidoreductase OS=Bacteroides thetaiotaomicron (strain ATCC 29148 / DSM 2079 / JCM 5827 / CCUG 10774 / NCTC 10582 / VPI-5482 / E50) OX=226186 GN=BT_2380 PE=1 SV=1	1	0	85.71	48	9	50	9	26.3	8	9	FALSE	10.43	82.9	2.596	2.289	1.654	0.0018417	0.00104463	0.0231847	2.58897e-05	0.000186464	0.012022	53.1	137.7	121.5	87.7	5.76	20.81	14.97	18.17	High	High	High	High	High	High	High	High	High	High	High	High	High	High	High
FALSE	High	Master Protein	Q89YQ5	Putative periplasmic protein OS=Bacteroides thetaiotaomicron (strain ATCC 29148 / DSM 2079 / JCM 5827 / CCUG 10774 / NCTC 10582 / VPI-5482 / E50) OX=226186 GN=BT_4676 PE=4 SV=1	1	0	81.395	67	9	165	9	16.5	9	9	FALSE	28.21	271.39	2.612	3.784	2.984	0.0018417	1.63435e-05	3.74251e-05	2.56861e-05	6.31811e-07	4.30449e-06	38.5	100.6	145.8	115	25.55	13.13	9.57	16.5	High	High	High	High	High	High	High	High	High	High	High	High	High	High	High
FALSE	High	Master Protein	Q8A246	dGTP triphosphohydrolase OS=Bacteroides thetaiotaomicron (strain ATCC 29148 / DSM 2079 / JCM 5827 / CCUG 10774 / NCTC 10582 / VPI-5482 / E50) OX=226186 GN=BT_3460 PE=4 SV=1	1	0	172.317	59	23	105	23	51.2	21	23	FALSE	28.97	148.05	2.876	3.987	4.769	0.00194634	2.19684e-05	5.68249e-06	2.79826e-05	9.95253e-07	3.5039e-07	31.7	91.1	126.2	151	6.3	21.4	19.85	22.65	High	High	High	High	High	High	High	High	High	High	High	High	High	High	High
FALSE	High	Master Protein	Q8AAP2	Threonine--tRNA ligase OS=Bacteroides thetaiotaomicron (strain ATCC 29148 / DSM 2079 / JCM 5827 / CCUG 10774 / NCTC 10582 / VPI-5482 / E50) OX=226186 GN=thrS PE=3 SV=1	1	0	550.522	62	41	969	40	74.5	36	40	FALSE	215.58	1187.38	2.21	3.036	3.105	0.00202413	1.60955e-05	7.65204e-06	3.10409e-05	4.9786e-07	5.23046e-07	42.8	94.5	129.9	132.8	22.45	12.29	10.37	4.32	High	High	High	High	High	High	High	High	High	High	High	High	High	High	High
FALSE	High	Master Protein	Q89YQ4	PepSY_like domain-containing protein OS=Bacteroides thetaiotaomicron (strain ATCC 29148 / DSM 2079 / JCM 5827 / CCUG 10774 / NCTC 10582 / VPI-5482 / E50) OX=226186 GN=BT_4677 PE=4 SV=1	1	0	84.406	43	4	169	4	19	4	4	FALSE	22.6	228.76	2.662	3.75	3.578	0.00202413	3.34944e-05	3.55415e-05	3.01756e-05	1.80848e-06	4.03106e-06	36.4	96.9	136.5	130.2	27.05	11.72	13.22	15.53	High	High	High	High	High	High	High	High	High	High	High	High	High	High	High
FALSE	High	Master Protein	Q8A6U6	Periplasmic beta-glucosidase OS=Bacteroides thetaiotaomicron (strain ATCC 29148 / DSM 2079 / JCM 5827 / CCUG 10774 / NCTC 10582 / VPI-5482 / E50) OX=226186 GN=BT_1780 PE=4 SV=1	1	0	11.248	4	4	6	4	105.3	4	1	FALSE	2.1	2.81	2.359	1.639	1.05	0.00202413	0.00926168	1	3.05602e-05	0.00287319	0.986679	66.1	156	108.4	69.4	23.93	5.39	9.22	18.34	High	High	High	High	High	High	High	High	High	High	High	High	High	High	High
FALSE	High	Master Protein	Q89ZW4	Histidinol-phosphatase OS=Bacteroides thetaiotaomicron (strain ATCC 29148 / DSM 2079 / JCM 5827 / CCUG 10774 / NCTC 10582 / VPI-5482 / E50) OX=226186 GN=BT_4257 PE=3 SV=1	1	0	13.038	18	4	7	4	30.9	3	4	FALSE	1.52	9.15	0.166	0.118	0.128	0.00247054	0.000153994	9.54833e-05	3.86761e-05	1.36282e-05	1.47271e-05	283.4	47.1	33.4	36.2	33	24.44	49.63	23	High	High	High	High	High	High	High	High	High	High	High	High	High	n/a	High
FALSE	High	Master Protein	Q8A2U2	tRNA pseudouridine synthase B OS=Bacteroides thetaiotaomicron (strain ATCC 29148 / DSM 2079 / JCM 5827 / CCUG 10774 / NCTC 10582 / VPI-5482 / E50) OX=226186 GN=truB PE=3 SV=1	1	0	56.071	46	8	36	8	27.3	8	7	FALSE	9.17	42.8	2.261	0.475	0.3	0.00261411	0.000696351	1.49349e-05	4.1759e-05	0.000105009	1.23583e-06	99.1	224.1	47	29.7	11.61	6.47	20.8	18.92	High	High	High	High	High	High	High	High	High	High	High	High	High	High	High
FALSE	High	Master Protein	Q8A625	4-hydroxy-3-methylbut-2-enyl diphosphate reductase OS=Bacteroides thetaiotaomicron (strain ATCC 29148 / DSM 2079 / JCM 5827 / CCUG 10774 / NCTC 10582 / VPI-5482 / E50) OX=226186 GN=ispH PE=3 SV=1	1	0	106.469	63	17	63	17	32.9	17	15	FALSE	16.3	81.43	2.886	3.076	2.882	0.0027101	0.000353606	0.000275201	4.5302e-05	4.06703e-05	5.93485e-05	40.6	117.3	125	117.1	32.25	15.92	10.88	12.57	High	High	High	High	High	High	High	High	High	High	High	High	High	High	High
FALSE	High	Master Protein	Q8A6C1	Putative transcriptional regulator OS=Bacteroides thetaiotaomicron (strain ATCC 29148 / DSM 2079 / JCM 5827 / CCUG 10774 / NCTC 10582 / VPI-5482 / E50) OX=226186 GN=BT_1963 PE=4 SV=1	1	0	56.244	33	7	27	7	28.2	7	7	FALSE	8.24	35.85	2.39	3.821	4.441	0.0027101	1.63435e-05	5.71573e-06	4.50265e-05	6.28085e-07	3.57174e-07	34.3	82	131.2	152.5	25.78	18.05	12.47	9.99	High	High	High	High	High	High	High	High	High	High	High	High	High	High	High
FALSE	High	Master Protein	Q89ZL3	DUF4105 domain-containing protein OS=Bacteroides thetaiotaomicron (strain ATCC 29148 / DSM 2079 / JCM 5827 / CCUG 10774 / NCTC 10582 / VPI-5482 / E50) OX=226186 GN=BT_4364 PE=4 SV=1	1	0	23.789	18	5	11	5	44.6	5	4	FALSE	2.26	9.84	3.346	1.694	1.744	0.0027101	0.130931	0.044287	4.58899e-05	0.0708197	0.0250865	51.4	171.9	87	89.6	37.95	19.77	9.34	17.16	High	High	High	High	High	High	High	High	High	High	High	High	High	High	High
FALSE	High	Master Protein	Q8A6V7	Putative alpha-1,2-mannosidase OS=Bacteroides thetaiotaomicron (strain ATCC 29148 / DSM 2079 / JCM 5827 / CCUG 10774 / NCTC 10582 / VPI-5482 / E50) OX=226186 GN=BT_1769 PE=4 SV=1	1	0	79.89	27	17	40	17	85	17	17	FALSE	10.88	55.11	1.698	3.639	6.348	0.00272833	9.07945e-07	1.52225e-08	4.70703e-05	3.19086e-09	2.91804e-11	31.5	53.5	114.8	200.2	8.31	15.15	6.71	8.02	High	High	High	High	High	High	High	High	High	High	High	High	High	High	High
FALSE	High	Master Protein	Q8A513	Pyridine nucleotide-disulphide oxidoreductase OS=Bacteroides thetaiotaomicron (strain ATCC 29148 / DSM 2079 / JCM 5827 / CCUG 10774 / NCTC 10582 / VPI-5482 / E50) OX=226186 GN=BT_2434 PE=3 SV=1	1	0	318.858	67	39	213	39	90.3	39	36	FALSE	47.41	314.18	1.947	8.336	11.638	0.00277306	1.76999e-07	1.38807e-08	4.98522e-05	2.26197e-10	2.21737e-11	17.5	34	145.5	203.1	19.27	15.96	7.45	6.86	High	High	High	High	High	High	High	High	High	High	High	High	High	High	High
FALSE	High	Master Protein	Q8A5V2	Putative HD superfamily hydrolase OS=Bacteroides thetaiotaomicron (strain ATCC 29148 / DSM 2079 / JCM 5827 / CCUG 10774 / NCTC 10582 / VPI-5482 / E50) OX=226186 GN=BT_2134 PE=4 SV=1	1	0	53.491	44	8	38	8	20.4	8	8	FALSE	12.01	48.2	0.199	0.05	0.039	0.00277306	2.2665e-06	8.84203e-07	5.11692e-05	3.14263e-08	2.04196e-08	310.7	61.7	15.6	12	12.3	19.44	39.6	23.61	High	High	High	High	High	High	High	High	High	High	High	High	High	High	High
FALSE	High	Master Protein	Q8AAC3	tRNA/rRNA methyltransferase, SpoU-like protein OS=Bacteroides thetaiotaomicron (strain ATCC 29148 / DSM 2079 / JCM 5827 / CCUG 10774 / NCTC 10582 / VPI-5482 / E50) OX=226186 GN=BT_0542 PE=4 SV=1	1	0	18.388	12	3	16	3	21.4	3	3	FALSE	4.91	17.47	3.903	0.609	1.021	0.00277306	0.0355876	1	5.13858e-05	0.0148376	0.897931	61.2	239	37.3	62.5	33.04	14.9	26.3	17.09	High	High	High	High	High	High	High	High	High	High	High	High	High	High	High
FALSE	High	Master Protein	Q8AAN3	Endolytic murein transglycosylase OS=Bacteroides thetaiotaomicron (strain ATCC 29148 / DSM 2079 / JCM 5827 / CCUG 10774 / NCTC 10582 / VPI-5482 / E50) OX=226186 GN=mltG PE=3 SV=1	1	0.003	5.132	5	2	3	2	40	2	1	FALSE	1.69	1.94	2.816	0.937	0.52	0.00277306	1	0.015537	4.91413e-05	0.999811	0.0075177	75.8	213.6	71.1	39.5	22.31	28.06	24.68	12.78	High	High	High	High	High	High	High	High	High	High	High	High	High	High	High
FALSE	High	Master Protein	Q8A6S0	Acyl-CoA dehydrogenase OS=Bacteroides thetaiotaomicron (strain ATCC 29148 / DSM 2079 / JCM 5827 / CCUG 10774 / NCTC 10582 / VPI-5482 / E50) OX=226186 GN=BT_1806 PE=3 SV=1	1	0	461.147	69	40	570	40	63.7	36	36	FALSE	123.71	731.17	3.04	5.768	6.736	0.00294108	2.27229e-05	6.21018e-06	5.5439e-05	1.03814e-06	4.06737e-07	24.2	73.5	139.5	162.9	26.96	24.46	26.92	13.18	High	High	High	High	High	High	High	High	High	High	High	High	High	High	High
FALSE	High	Master Protein	Q8A861	L-Ala-D/L-Glu epimerase OS=Bacteroides thetaiotaomicron (strain ATCC 29148 / DSM 2079 / JCM 5827 / CCUG 10774 / NCTC 10582 / VPI-5482 / E50) OX=226186 GN=BT_1313 PE=1 SV=1	1	0	187.229	56	20	153	20	42.1	19	18	FALSE	37.23	207.44	2.517	3.519	3.645	0.00308632	7.4933e-05	3.48415e-05	5.91626e-05	5.21555e-06	3.90715e-06	37.5	94.3	131.8	136.5	24.07	18.69	14.19	16.72	High	High	High	High	High	High	High	High	High	High	High	High	High	High	High
FALSE	High	Master Protein	Q8A929	Magnesium-transporting ATPase, P-type 1 OS=Bacteroides thetaiotaomicron (strain ATCC 29148 / DSM 2079 / JCM 5827 / CCUG 10774 / NCTC 10582 / VPI-5482 / E50) OX=226186 GN=BT_0988 PE=3 SV=1	1	0	80.249	19	14	31	14	99.2	13	11	FALSE	8.09	46.2	3.042	0.665	0.772	0.00331021	0.0787489	0.131762	6.4512e-05	0.0389216	0.0860452	73	222.1	48.6	56.4	15.92	19.66	19.24	22.71	High	High	High	High	High	High	High	High	High	High	High	High	High	High	High
FALSE	High	Master Protein	Q8A7X4	Putative hydrolase OS=Bacteroides thetaiotaomicron (strain ATCC 29148 / DSM 2079 / JCM 5827 / CCUG 10774 / NCTC 10582 / VPI-5482 / E50) OX=226186 GN=BT_1400 PE=4 SV=1	1	0	88.131	46	14	56	14	38.4	13	14	FALSE	13.99	75.3	3.021	4.333	4.435	0.0034888	5.84237e-05	2.69535e-05	6.91072e-05	3.80781e-06	2.8073e-06	31.3	94.5	135.5	138.7	25.56	28.26	8.14	16.34	High	High	High	High	High	High	High	High	High	High	High	High	High	High	High
FALSE	High	Master Protein	Q8A2D3	Glycoside transferase family 2 OS=Bacteroides thetaiotaomicron (strain ATCC 29148 / DSM 2079 / JCM 5827 / CCUG 10774 / NCTC 10582 / VPI-5482 / E50) OX=226186 GN=BT_3372 PE=4 SV=1	1	0	60.749	35	8	33	8	38.9	8	7	FALSE	7.49	42.38	1.605	0.77	0.538	0.00366494	0.0119694	4.05738e-05	7.37671e-05	0.00396558	4.79525e-06	102.2	164.1	78.7	55	10.32	11.73	7.33	9.87	High	High	High	High	High	High	High	High	High	High	High	High	High	High	High
FALSE	High	Master Protein	Q8A1G1	TonB-dependent receptor SusC OS=Bacteroides thetaiotaomicron (strain ATCC 29148 / DSM 2079 / JCM 5827 / CCUG 10774 / NCTC 10582 / VPI-5482 / E50) OX=226186 GN=susC PE=1 SV=1	1	0	502.614	60	49	399	47	111.1	46	48	FALSE	86.72	563.1	0.423	0.238	0.188	0.00407046	1.52113e-05	1.73303e-06	8.32299e-05	4.51965e-07	5.25999e-08	216.3	91.6	51.5	40.6	24.79	7.3	15.95	14.65	High	High	High	High	High	High	High	High	High	High	High	High	High	High	High
FALSE	High	Master Protein	Q8A681	UDP-N-acetylglucosamine 1-carboxyvinyltransferase OS=Bacteroides thetaiotaomicron (strain ATCC 29148 / DSM 2079 / JCM 5827 / CCUG 10774 / NCTC 10582 / VPI-5482 / E50) OX=226186 GN=murA PE=3 SV=1	1	0	132.914	46	18	77	18	47.4	16	17	FALSE	17.16	109.96	2.441	5.313	7.115	0.004215	3.18342e-06	5.32758e-07	9.36695e-05	5.28874e-08	7.82968e-09	25.2	61.5	133.9	179.3	18.6	15.6	20.27	9.16	High	High	High	High	High	High	High	High	High	High	High	High	High	High	High
FALSE	High	Master Protein Candidate	Q8A077	Transposase OS=Bacteroides thetaiotaomicron (strain ATCC 29148 / DSM 2079 / JCM 5827 / CCUG 10774 / NCTC 10582 / VPI-5482 / E50) OX=226186 GN=BT_4144 PE=4 SV=1	1	0	68.267	34	11	44	11	42.1	11	10	FALSE	14.64	54.17	2.069	2.931	3.337	0.004215	1.63435e-05	2.85123e-06	9.15752e-05	5.78366e-07	1.3664e-07	42.8	88.6	125.6	142.9	12.76	13.62	14.68	11.9	High	High	High	High	High	High	High	High	High	High	High	High	High	High	High
FALSE	High	Master Protein Candidate	Q8A7C2	Transposase OS=Bacteroides thetaiotaomicron (strain ATCC 29148 / DSM 2079 / JCM 5827 / CCUG 10774 / NCTC 10582 / VPI-5482 / E50) OX=226186 GN=BT_1602 PE=4 SV=1	1	0	68.267	30	11	44	11	47.8	11	10	FALSE	14.64	54.17	2.069	2.931	3.337	0.004215	1.63435e-05	2.85123e-06	9.15752e-05	5.78366e-07	1.3664e-07	42.8	88.6	125.6	142.9	12.76	13.62	14.68	11.9	High	High	High	High	High	High	High	High	High	High	High	High	High	High	High
FALSE	High	Master Protein Candidate	Q89ZI5	Putative Tn5 transposase OS=Bacteroides thetaiotaomicron (strain ATCC 29148 / DSM 2079 / JCM 5827 / CCUG 10774 / NCTC 10582 / VPI-5482 / E50) OX=226186 GN=BT_4392 PE=4 SV=1	1	0	68.267	30	11	44	11	47.9	11	10	FALSE	14.64	54.17	2.069	2.931	3.337	0.004215	1.63435e-05	2.85123e-06	9.15752e-05	5.78366e-07	1.3664e-07	42.8	88.6	125.6	142.9	12.76	13.62	14.68	11.9	High	High	High	High	High	High	High	High	High	High	High	High	High	High	High
FALSE	High	Master Protein	Q8A4P1	Transposase OS=Bacteroides thetaiotaomicron (strain ATCC 29148 / DSM 2079 / JCM 5827 / CCUG 10774 / NCTC 10582 / VPI-5482 / E50) OX=226186 GN=BT_2558 PE=4 SV=1	1	0	68.267	28	11	44	11	50.1	11	10	FALSE	14.64	54.17	2.069	2.931	3.337	0.004215	1.63435e-05	2.85123e-06	9.15752e-05	5.78366e-07	1.3664e-07	42.8	88.6	125.6	142.9	12.76	13.62	14.68	11.9	High	High	High	High	High	High	High	High	High	High	High	High	High	High	High
FALSE	High	Master Protein	Q8A9K2	TonB OS=Bacteroides thetaiotaomicron (strain ATCC 29148 / DSM 2079 / JCM 5827 / CCUG 10774 / NCTC 10582 / VPI-5482 / E50) OX=226186 GN=BT_0813 PE=3 SV=1	1	0	56.394	25	13	70	12	50.8	13	11	FALSE	24.75	60.86	1.995	2.321	2.353	0.004215	0.000303044	0.000262756	9.58202e-05	3.26281e-05	5.53215e-05	52.2	104	121.1	122.7	11.02	18.89	6.43	21.27	High	High	High	High	High	High	High	High	High	High	High	High	High	High	High
FALSE	High	Master Protein	Q8A0B9	Sec-independent protein translocase protein TatA OS=Bacteroides thetaiotaomicron (strain ATCC 29148 / DSM 2079 / JCM 5827 / CCUG 10774 / NCTC 10582 / VPI-5482 / E50) OX=226186 GN=tatA PE=3 SV=1	1	0	38.678	44	5	35	5	7.9	5	4	FALSE	11.76	30.98	3.628	5.141	6.971	0.004215	0.00018743	5.29854e-05	9.69586e-05	1.8189e-05	6.73744e-06	23.9	86.7	122.8	166.6	33.75	48.62	17.62	18.53	High	High	High	High	High	High	High	High	High	High	High	High	High	High	High
FALSE	High	Master Protein	Q8A995	Putative lipoprotein OS=Bacteroides thetaiotaomicron (strain ATCC 29148 / DSM 2079 / JCM 5827 / CCUG 10774 / NCTC 10582 / VPI-5482 / E50) OX=226186 GN=BT_0922 PE=4 SV=1	1	0	37.05	28	8	30	8	33.6	6	8	FALSE	6.06	41.4	11.304	125.778	79.859	0.004215	5.00686e-06	3.75336e-06	9.57367e-05	9.91773e-08	1.97861e-07	1.8	20.7	230.8	146.6	77.17	65.31	21.87	39.04	High	High	High	High	High	High	High	High	High	High	High	High	High	High	High
FALSE	High	Master Protein	Q8A9X8	Hydroxylamine reductase OS=Bacteroides thetaiotaomicron (strain ATCC 29148 / DSM 2079 / JCM 5827 / CCUG 10774 / NCTC 10582 / VPI-5482 / E50) OX=226186 GN=hcp PE=3 SV=1	1	0	197.952	55	23	96	23	59.8	21	23	FALSE	21.07	147.73	3.375	6.431	11.894	0.0042748	3.98371e-05	2.428e-06	0.000100504	2.36732e-06	9.85162e-08	17.6	59.5	113.3	209.6	18.97	33.34	19.95	38.96	High	High	High	High	High	High	High	High	High	High	High	High	High	High	High
FALSE	High	Master Protein	Q8A8E2	GDP-L-fucose synthase OS=Bacteroides thetaiotaomicron (strain ATCC 29148 / DSM 2079 / JCM 5827 / CCUG 10774 / NCTC 10582 / VPI-5482 / E50) OX=226186 GN=fcl PE=3 SV=1	1	0	66.72	33	11	36	11	40.8	10	10	FALSE	11.2	44.97	2.793	7.689	14.725	0.0042748	3.18867e-06	2.28414e-07	0.000101065	5.39934e-08	2.52119e-09	15.3	42.6	117.4	224.7	26.6	14.63	23.77	14.85	High	High	High	High	High	High	High	High	High	High	High	High	High	High	High
FALSE	High	Master Protein	Q8A6T7	Aminopeptidase OS=Bacteroides thetaiotaomicron (strain ATCC 29148 / DSM 2079 / JCM 5827 / CCUG 10774 / NCTC 10582 / VPI-5482 / E50) OX=226186 GN=BT_1789 PE=3 SV=1	1	0	335.669	64	24	353	24	44	22	23	FALSE	65.19	484.67	0.321	0.32	0.559	0.0046232	0.00089262	0.170194	0.000111197	0.00014801	0.114188	181.7	58.4	58.2	101.6	21.59	13.21	4.73	45.04	High	High	High	High	High	High	High	High	High	High	High	High	High	High	High
FALSE	High	Master Protein	Q8A9S2	Peptidoglycan glycosyltransferase OS=Bacteroides thetaiotaomicron (strain ATCC 29148 / DSM 2079 / JCM 5827 / CCUG 10774 / NCTC 10582 / VPI-5482 / E50) OX=226186 GN=BT_0743 PE=4 SV=1	1	0	168.261	38	24	93	24	87.7	21	23	FALSE	19.29	128.65	2.434	1.311	1.037	0.0046232	0.255965	1	0.000116688	0.15685	0.984758	69.2	168.4	90.7	71.8	30.31	19.98	18.69	12.42	High	High	High	High	High	High	High	High	High	High	High	High	High	High	High
FALSE	High	Master Protein	Q8A7L4	Uncharacterized protein OS=Bacteroides thetaiotaomicron (strain ATCC 29148 / DSM 2079 / JCM 5827 / CCUG 10774 / NCTC 10582 / VPI-5482 / E50) OX=226186 GN=BT_1510 PE=4 SV=1	1	0	87.083	65	17	80	17	30	12	16	FALSE	18.78	103.66	2.515	4.847	6.009	0.0046232	1.40659e-05	2.76204e-06	0.000114423	3.99958e-07	1.27954e-07	27.8	70	134.9	167.2	18.1	20.47	19.74	21.36	High	High	High	High	High	High	High	High	High	High	High	High	High	High	High
FALSE	High	Master Protein	Q8A6K2	Protease IV OS=Bacteroides thetaiotaomicron (strain ATCC 29148 / DSM 2079 / JCM 5827 / CCUG 10774 / NCTC 10582 / VPI-5482 / E50) OX=226186 GN=BT_1879 PE=3 SV=1	1	0	65.581	20	11	42	11	65.4	10	10	FALSE	9.32	48.87	1.682	2.531	2.816	0.0046232	7.6711e-06	1.78451e-06	0.000116258	1.7646e-07	5.47939e-08	49.8	83.8	126.1	140.3	17.83	7.04	2.73	8.12	High	High	High	High	High	High	High	High	High	High	High	High	High	High	High
FALSE	High	Master Protein	Q8A9L1	Putative carbon-nitrogen hydrolase OS=Bacteroides thetaiotaomicron (strain ATCC 29148 / DSM 2079 / JCM 5827 / CCUG 10774 / NCTC 10582 / VPI-5482 / E50) OX=226186 GN=BT_0804 PE=3 SV=1	1	0	33.06	17	7	18	7	59.3	7	5	FALSE	3.11	23.06	1.876	1.39	1.6	0.0046232	0.0752334	0.0045775	0.000116424	0.0366793	0.00177835	68.2	127.9	94.8	109.1	20.79	8.48	4.52	14.7	High	High	High	High	High	High	High	High	High	High	High	High	High	High	High
FALSE	High	Master Protein	Q8A7A2	Putative membrane protein OS=Bacteroides thetaiotaomicron (strain ATCC 29148 / DSM 2079 / JCM 5827 / CCUG 10774 / NCTC 10582 / VPI-5482 / E50) OX=226186 GN=BT_1623 PE=4 SV=1	1	0.002	6.172	7	2	3	2	44.3	2	1	FALSE	0.58	2.44	3.074	0.872	1.052	0.00466188	0.94244	1	0.000119154	0.794259	0.939385	66.7	205	58.1	70.2	31.3	21.39	20.72	12.66	High	High	High	High	High	High	High	High	High	High	High	High	High	High	High
FALSE	High	Master Protein	Q8A6V6	Putative transmembrane protein OS=Bacteroides thetaiotaomicron (strain ATCC 29148 / DSM 2079 / JCM 5827 / CCUG 10774 / NCTC 10582 / VPI-5482 / E50) OX=226186 GN=BT_1770 PE=4 SV=1	1	0	13.23	5	5	8	5	98.5	5	3	FALSE	2.61	6.29	1.941	2.541	3.563	0.0047597	6.02174e-05	2.59843e-06	0.000124695	4.00167e-06	1.10412e-07	44.2	85.8	112.4	157.6	15.01	2.89	10.52	25.94	High	High	High	High	High	High	High	High	High	High	High	High	High	High	High
FALSE	High	Master Protein	Q8A5R7	Putative anti-sigma factor OS=Bacteroides thetaiotaomicron (strain ATCC 29148 / DSM 2079 / JCM 5827 / CCUG 10774 / NCTC 10582 / VPI-5482 / E50) OX=226186 GN=BT_2171 PE=4 SV=1	1	0.003	5.362	6	1	2	1	32.9	1	1	FALSE	0.29	3.48	2.167	1.532	1.892	0.0047597	0.0703879	0.00301996	0.000124486	0.0338265	0.00108352	60.7	131.5	93	114.8	24.63	12.84	12.45	15.13	High	High	High	High	High	High	High	High	High	High	High	High	High	High	High
FALSE	High	Master Protein	Q8A7W1	Putative transcription regulator OS=Bacteroides thetaiotaomicron (strain ATCC 29148 / DSM 2079 / JCM 5827 / CCUG 10774 / NCTC 10582 / VPI-5482 / E50) OX=226186 GN=BT_1413 PE=4 SV=1	1	0	31.903	43	7	22	7	26.1	7	5	FALSE	5.18	23.04	2.69	1.998	1.407	0.00507592	0.0107966	0.180329	0.000134601	0.00348388	0.121506	56.4	151.7	112.6	79.3	31.99	10.66	10.87	24.15	High	High	High	High	High	High	High	High	High	High	High	High	High	High	High
FALSE	High	Master Protein	Q8A9T7	Transcriptional regulator OS=Bacteroides thetaiotaomicron (strain ATCC 29148 / DSM 2079 / JCM 5827 / CCUG 10774 / NCTC 10582 / VPI-5482 / E50) OX=226186 GN=BT_0728 PE=4 SV=1	1	0	42.75	31	8	30	8	34.9	8	8	FALSE	6.81	38.24	1.906	2.396	2.044	0.0051691	5.84237e-05	0.000179246	0.000138723	3.80445e-06	3.34439e-05	54.5	103.8	130.5	111.3	11.67	21.72	5.19	5.49	High	High	High	High	High	High	High	High	High	High	High	High	High	High	High
FALSE	High	Master Protein	Q8A4P6	Phosphate butyryltransferase OS=Bacteroides thetaiotaomicron (strain ATCC 29148 / DSM 2079 / JCM 5827 / CCUG 10774 / NCTC 10582 / VPI-5482 / E50) OX=226186 GN=BT_2551 PE=3 SV=1	1	0	106.661	63	14	47	14	34.7	14	14	FALSE	7.45	73.02	2.874	4.863	5.616	0.00549458	4.24112e-05	1.36644e-05	0.000149214	2.54738e-06	1.1045e-06	27.9	80.1	135.5	156.5	33.83	25.1	16.55	12.14	High	High	High	High	High	High	High	High	High	High	High	High	High	High	High
FALSE	High	Master Protein	Q8A0X3	TonB OS=Bacteroides thetaiotaomicron (strain ATCC 29148 / DSM 2079 / JCM 5827 / CCUG 10774 / NCTC 10582 / VPI-5482 / E50) OX=226186 GN=BT_3898 PE=3 SV=1	1	0	226.546	32	22	677	21	68.8	22	20	FALSE	166.77	561.77	2.748	6.161	6.033	0.00554312	1.54719e-05	8.68855e-06	0.000152303	4.64652e-07	6.10696e-07	25.1	69	154.6	151.4	3.95	5.9	17.88	34.53	High	High	High	High	High	High	High	High	High	High	High	High	High	High	High
FALSE	High	Master Protein	Q8A6Z8	Putative transmembrane sensor OS=Bacteroides thetaiotaomicron (strain ATCC 29148 / DSM 2079 / JCM 5827 / CCUG 10774 / NCTC 10582 / VPI-5482 / E50) OX=226186 GN=BT_1727 PE=4 SV=1	1	0	10.196	12	4	6	4	31.7	4	2	FALSE	2.31	4.12	1.925	1.765	1.501	0.00571376	0.003506	0.027245	0.000160642	0.000874821	0.0144756	64.6	124.4	114	97	18.81	3.03	12.8	15.91	High	High	High	High	High	High	High	High	High	High	High	High	High	High	High
FALSE	High	Master Protein	Q8ABF1	Uncharacterized protein OS=Bacteroides thetaiotaomicron (strain ATCC 29148 / DSM 2079 / JCM 5827 / CCUG 10774 / NCTC 10582 / VPI-5482 / E50) OX=226186 GN=BT_0159 PE=4 SV=1	1	0.002	5.951	4	1	2	1	32.3	1	1	FALSE	0.34	4.1	4.633	0.832	1.28	0.00571376	0.403875	1	0.000159427	0.26826	0.926793	51.6	239.3	43	66.1	34.47	18.04	35.69	27.62	High	High	High	High	High	High	High	High	High	High	High	High	High	High	High
FALSE	High	Master Protein	Q89YQ3	L-serine dehydratase OS=Bacteroides thetaiotaomicron (strain ATCC 29148 / DSM 2079 / JCM 5827 / CCUG 10774 / NCTC 10582 / VPI-5482 / E50) OX=226186 GN=BT_4678 PE=3 SV=1	1	0	178.065	56	18	94	18	44.6	16	18	FALSE	15.41	147.63	2.166	4.065	3.221	0.00585734	9.05365e-06	1.8472e-05	0.000167633	2.25618e-07	1.66425e-06	38.3	82.9	155.6	123.3	26.55	13.47	6.09	11.11	High	High	High	High	High	High	High	High	High	High	High	High	High	High	High
FALSE	High	Master Protein	Q8A7X8	Transcription regulator, AraC family OS=Bacteroides thetaiotaomicron (strain ATCC 29148 / DSM 2079 / JCM 5827 / CCUG 10774 / NCTC 10582 / VPI-5482 / E50) OX=226186 GN=BT_1396 PE=4 SV=1	1	0	80.028	40	11	45	11	35.7	10	10	FALSE	14.35	58.9	2.33	2.231	1.638	0.00585734	0.000863437	0.0170688	0.000168422	0.000141791	0.00837623	55.6	129.4	124	91	8.26	28.34	9.55	11.16	High	High	High	High	High	High	High	High	High	High	High	High	High	High	High
FALSE	High	Master Protein	Q8A9Y5	Cation efflux system protein czcA OS=Bacteroides thetaiotaomicron (strain ATCC 29148 / DSM 2079 / JCM 5827 / CCUG 10774 / NCTC 10582 / VPI-5482 / E50) OX=226186 GN=BT_0680 PE=3 SV=1	1	0	49.402	15	15	27	15	115.1	13	13	FALSE	6.63	30.43	2.452	0.476	0.568	0.00587811	0.0110555	0.0296006	0.000172257	0.00359216	0.0159635	89	218.2	42.3	50.5	19.58	22.55	10.04	21.48	High	High	High	High	High	High	High	High	High	High	High	High	High	High	High
FALSE	High	Master Protein	Q8A8S6	Cation-transporting ATPase pacS OS=Bacteroides thetaiotaomicron (strain ATCC 29148 / DSM 2079 / JCM 5827 / CCUG 10774 / NCTC 10582 / VPI-5482 / E50) OX=226186 GN=BT_1091 PE=3 SV=1	1	0	8.667	3	2	4	2	80	2	2	FALSE	0.79	6.67	3.211	0.562	0.844	0.00587811	0.0389502	0.92646	0.000172775	0.0165881	0.799337	71.2	228.6	40	60.1	21.28	18.81	24	28.51	High	High	High	High	High	High	High	High	High	High	High	High	High	High	High
FALSE	High	Master Protein	Q8AB68	1-acyl-sn-glycerol-3-phosphate acyltransferase OS=Bacteroides thetaiotaomicron (strain ATCC 29148 / DSM 2079 / JCM 5827 / CCUG 10774 / NCTC 10582 / VPI-5482 / E50) OX=226186 GN=BT_0243 PE=3 SV=1	1	0	24.894	17	4	11	4	31.1	4	3	FALSE	3	14.97	3.424	1.136	3.106	0.00588814	1	0.00071731	0.000174951	0.99809	0.000193192	46.2	158.1	52.4	143.4	43.04	18.09	17.44	11.14	High	High	High	High	High	High	High	High	High	High	High	High	High	High	High
FALSE	High	Master Protein	Q8A1M5	Aspartate-semialdehyde dehydrogenase OS=Bacteroides thetaiotaomicron (strain ATCC 29148 / DSM 2079 / JCM 5827 / CCUG 10774 / NCTC 10582 / VPI-5482 / E50) OX=226186 GN=asd PE=3 SV=1	1	0	209.356	71	22	192	22	37	22	22	FALSE	40.19	241.81	4.342	2.691	2.531	0.00637984	0.0163161	0.0234116	0.000193187	0.00570802	0.0121471	37.9	164.4	101.9	95.8	33.55	9.35	24.4	43.84	High	High	High	High	High	High	High	High	High	High	High	High	High	High	High
FALSE	High	Master Protein	Q8AB01	Dihydrolipoamide acetyltransferase component of pyruvate dehydrogenase complex OS=Bacteroides thetaiotaomicron (strain ATCC 29148 / DSM 2079 / JCM 5827 / CCUG 10774 / NCTC 10582 / VPI-5482 / E50) OX=226186 GN=BT_0311 PE=3 SV=1	1	0	128.481	45	15	53	15	49	14	13	FALSE	10.93	76	2.671	4.423	4.383	0.00637984	3.46434e-05	2.07298e-05	0.000198559	1.9148e-06	1.95376e-06	32.1	85.6	141.8	140.5	27.86	14.46	19.41	26.99	High	High	High	High	High	High	High	High	High	High	High	High	High	High	High
FALSE	High	Master Protein	Q8A7G2	Ribosomal RNA large subunit methyltransferase H OS=Bacteroides thetaiotaomicron (strain ATCC 29148 / DSM 2079 / JCM 5827 / CCUG 10774 / NCTC 10582 / VPI-5482 / E50) OX=226186 GN=rlmH PE=3 SV=1	1	0	72.936	59	9	65	9	18.3	9	9	FALSE	16.81	77.97	3.446	4.641	3.194	0.00637984	0.000281231	0.00143994	0.00020323	3.00998e-05	0.000447622	32.6	112.2	151.2	104	46.48	25.78	5.68	12.72	High	High	High	High	High	High	High	High	High	High	High	High	High	High	High
FALSE	High	Master Protein	Q8A792	Mannose-1-phosphate guanyltransferase OS=Bacteroides thetaiotaomicron (strain ATCC 29148 / DSM 2079 / JCM 5827 / CCUG 10774 / NCTC 10582 / VPI-5482 / E50) OX=226186 GN=BT_1633 PE=4 SV=1	1	0	46.888	37	8	26	8	28.1	7	8	FALSE	7.67	26.17	3.32	2.551	2.94	0.00637984	0.0046143	0.00172066	0.000203829	0.00123982	0.000557428	40.8	135.4	104	119.9	9.94	23.09	27.39	34.81	High	High	High	High	High	High	High	High	High	High	High	High	High	High	High
FALSE	High	Master Protein	Q8A1S1	N-acetylglucosamine-6-phosphate deacetylase OS=Bacteroides thetaiotaomicron (strain ATCC 29148 / DSM 2079 / JCM 5827 / CCUG 10774 / NCTC 10582 / VPI-5482 / E50) OX=226186 GN=BT_3588 PE=3 SV=1	1	0	32.003	19	6	15	6	43	6	5	FALSE	3.68	17.78	2.234	2.14	1.881	0.00637984	0.000729121	0.00404149	0.000203804	0.000111581	0.00152621	55.1	123.2	118	103.7	22.53	17.86	11.44	9.72	High	High	High	High	High	High	High	High	High	High	High	High	High	High	High
FALSE	High	Master Protein	Q8A8P4	Transcriptional regulator OS=Bacteroides thetaiotaomicron (strain ATCC 29148 / DSM 2079 / JCM 5827 / CCUG 10774 / NCTC 10582 / VPI-5482 / E50) OX=226186 GN=BT_1123 PE=4 SV=1	1	0	26.235	18	4	12	4	35.5	4	4	FALSE	2.86	14.15	1.6	1.72	1.45	0.00637984	0.000393233	0.00312014	0.000195009	4.68614e-05	0.00112345	69.3	110.9	119.2	100.5	9.4	15.39	6.16	5.11	High	High	High	High	High	High	High	High	High	High	High	High	High	High	High
FALSE	High	Master Protein	Q8ABV9	Putative lipoprotein OS=Bacteroides thetaiotaomicron (strain ATCC 29148 / DSM 2079 / JCM 5827 / CCUG 10774 / NCTC 10582 / VPI-5482 / E50) OX=226186 GN=BT_0001 PE=4 SV=1	1	0	14.597	18	3	7	3	21.7	3	3	FALSE	1.87	8.4	2.463	2.429	1.696	0.00637984	0.00168185	0.0632185	0.0002031	0.000348729	0.0375271	52.7	129.8	128	89.4	28.02	14.49	16.23	18.07	High	High	High	High	High	High	High	High	High	High	High	High	High	High	High
FALSE	High	Master Protein	Q8A1G2	Starch-binding protein SusD OS=Bacteroides thetaiotaomicron (strain ATCC 29148 / DSM 2079 / JCM 5827 / CCUG 10774 / NCTC 10582 / VPI-5482 / E50) OX=226186 GN=susD PE=1 SV=1	1	0	437.501	71	33	409	33	62.3	28	33	FALSE	69.03	643.02	0.446	0.226	0.175	0.00640469	1.60955e-05	2.0401e-06	0.000206669	5.00745e-07	6.95162e-08	216.5	96.5	49	38	23.76	10.06	11.9	22.85	High	High	High	High	High	High	High	High	High	High	High	High	High	High	High
FALSE	High	Master Protein	Q8ABI5	NADH:ubiquinone oxidoreductase subunit OS=Bacteroides thetaiotaomicron (strain ATCC 29148 / DSM 2079 / JCM 5827 / CCUG 10774 / NCTC 10582 / VPI-5482 / E50) OX=226186 GN=BT_0125 PE=3 SV=1	1	0	14.055	9	4	8	4	69.4	4	3	FALSE	2.57	6.86	2.91	1.397	1.188	0.00712183	0.15327	0.918184	0.000232085	0.0861881	0.789423	61.6	179.2	86	73.2	16.37	20.82	40.95	17.97	High	High	High	High	High	High	High	High	High	High	High	High	High	High	High
FALSE	High	Master Protein	G8JZS4	Glucan 1,4-alpha-glucosidase SusB OS=Bacteroides thetaiotaomicron (strain ATCC 29148 / DSM 2079 / JCM 5827 / CCUG 10774 / NCTC 10582 / VPI-5482 / E50) OX=226186 GN=susB PE=1 SV=1	1	0	114.903	27	17	73	16	84.3	17	17	FALSE	20.46	95.11	0.633	0.398	0.396	0.00727584	7.79203e-06	2.62381e-06	0.000244078	1.89068e-07	1.16567e-07	164.8	104.4	65.5	65.3	13.14	12.83	5.37	8.84	High	High	High	High	High	High	High	High	High	High	High	High	High	High	High
FALSE	High	Master Protein	Q89ZG0	Ribonuclease Y OS=Bacteroides thetaiotaomicron (strain ATCC 29148 / DSM 2079 / JCM 5827 / CCUG 10774 / NCTC 10582 / VPI-5482 / E50) OX=226186 GN=rny PE=3 SV=1	1	0	86.844	28	13	32	13	57.2	11	12	FALSE	6.17	54.43	2.354	0.915	1.728	0.00727584	0.562558	0.0314249	0.00024407	0.402059	0.0170578	66.7	157	61	115.2	20.4	20.08	16.92	13.7	High	High	High	High	High	High	High	High	High	High	High	High	High	High	High
FALSE	High	Master Protein	Q8A6N6	Neutral zinc metallopeptidase OS=Bacteroides thetaiotaomicron (strain ATCC 29148 / DSM 2079 / JCM 5827 / CCUG 10774 / NCTC 10582 / VPI-5482 / E50) OX=226186 GN=BT_1841 PE=4 SV=1	1	0	20.723	27	3	4	3	24.9	2	2	FALSE	1.22	10.48	6.122	1.138	1.649	0.00727584	1	0.472763	0.000240564	0.987916	0.358467	40.4	247.1	45.9	66.6	71.24	17.93	20.21	16.14	High	High	High	High	High	High	High	High	High	High	High	High	High	High	High
FALSE	High	Master Protein	Q8A1M3	Na+/H+ anti-porter OS=Bacteroides thetaiotaomicron (strain ATCC 29148 / DSM 2079 / JCM 5827 / CCUG 10774 / NCTC 10582 / VPI-5482 / E50) OX=226186 GN=BT_3638 PE=4 SV=1	1	0	35.272	14	9	31	9	79.6	8	8	FALSE	9.43	36.21	1.703	2.32	2.302	0.00727593	0.000143154	4.7682e-05	0.000246405	1.22572e-05	5.84846e-06	54.6	93	126.7	125.7	16.08	14.3	13.59	8.19	High	High	High	High	High	High	High	High	High	High	High	High	High	High	High
FALSE	High	Master Protein	Q8AAK5	Beta-N-acetylhexosaminidase OS=Bacteroides thetaiotaomicron (strain ATCC 29148 / DSM 2079 / JCM 5827 / CCUG 10774 / NCTC 10582 / VPI-5482 / E50) OX=226186 GN=BT_0459 PE=3 SV=1	1	0	267.482	58	35	148	35	86.4	35	33	FALSE	39.07	214.62	1.626	3.568	6.116	0.00752829	1.35714e-06	3.53029e-08	0.000261276	6.74946e-09	1.35346e-10	32.5	52.8	115.9	198.7	5.11	13.48	13.69	10.56	High	High	High	High	High	High	High	High	High	High	High	High	High	High	High
FALSE	High	Master Protein	Q8A0W2	Uncharacterized protein OS=Bacteroides thetaiotaomicron (strain ATCC 29148 / DSM 2079 / JCM 5827 / CCUG 10774 / NCTC 10582 / VPI-5482 / E50) OX=226186 GN=BT_3909 PE=4 SV=1	1	0	125.726	34	21	124	21	84	19	19	FALSE	23.91	164.37	2.149	1.446	1.026	0.00752829	0.0489445	0.962728	0.000262167	0.0219859	0.843484	71.2	152.9	102.9	73	20.12	17.7	15.13	10.99	High	High	High	High	High	High	High	High	High	High	High	High	High	High	High
FALSE	Medium	Master Protein	Q8A121	Uncharacterized protein OS=Bacteroides thetaiotaomicron (strain ATCC 29148 / DSM 2079 / JCM 5827 / CCUG 10774 / NCTC 10582 / VPI-5482 / E50) OX=226186 GN=BT_3850 PE=4 SV=1	1	0.029	2.89	9	1	2	1	11.9	1	1	FALSE	0.45	2.85	3.169	1.066	1.518	0.00752829	1	0.496316	0.000258677	0.999988	0.378817	59.2	187.7	63.2	89.9	24.09	26.26	21.44	26.57	High	High	High	High	High	High	High	High	High	High	High	High	High	High	High
FALSE	High	Master Protein	Q8A0V1	Putative tansport related protein OS=Bacteroides thetaiotaomicron (strain ATCC 29148 / DSM 2079 / JCM 5827 / CCUG 10774 / NCTC 10582 / VPI-5482 / E50) OX=226186 GN=BT_3920 PE=3 SV=1	1	0	21.434	44	4	8	4	12.3	4	1	FALSE	2.64	6.92	1.883	0.534	0.57	0.00756964	0.00396432	0.00228791	0.000266026	0.00102971	0.000777745	100.3	188.9	53.6	57.2	18.43	9.67	16.13	11.1	High	High	High	High	High	High	High	High	High	High	High	High	High	High	High
FALSE	High	Master Protein	Q8A850	Phosphate-binding protein OS=Bacteroides thetaiotaomicron (strain ATCC 29148 / DSM 2079 / JCM 5827 / CCUG 10774 / NCTC 10582 / VPI-5482 / E50) OX=226186 GN=BT_1324 PE=3 SV=1	1	0	87.237	67	13	55	13	29.6	12	13	FALSE	10.12	73.91	1.926	1.86	1.613	0.00757707	0.00150101	0.00810913	0.000268707	0.000298284	0.00354418	62.5	120.4	116.3	100.8	15.62	13.08	10.34	19.51	High	High	High	High	High	High	High	High	High	High	High	High	High	High	High
FALSE	High	Master Protein	Q89YQ0	Beta-N-acetylhexosaminidase OS=Bacteroides thetaiotaomicron (strain ATCC 29148 / DSM 2079 / JCM 5827 / CCUG 10774 / NCTC 10582 / VPI-5482 / E50) OX=226186 GN=BT_4681 PE=3 SV=1	1	0	14.983	7	2	4	2	61.1	2	2	FALSE	0.73	7.44	0.528	0.561	0.314	0.00774174	0.00212694	2.97567e-05	0.000277021	0.000471597	3.17531e-06	166.5	87.9	93.5	52.2	8.29	10.66	10	30.34	High	High	High	High	High	High	High	High	High	High	High	High	High	High	High
FALSE	High	Master Protein	Q8A9R6	Putative two-component system sensor histidine kinase OS=Bacteroides thetaiotaomicron (strain ATCC 29148 / DSM 2079 / JCM 5827 / CCUG 10774 / NCTC 10582 / VPI-5482 / E50) OX=226186 GN=BT_0749 PE=4 SV=1	1	0	61.377	9	11	37	11	163.4	10	9	FALSE	9.32	46.63	1.908	4.767	8.845	0.00781228	5.22172e-06	2.03715e-07	0.000282606	1.08438e-07	2.0827e-09	24.2	46.2	115.4	214.2	20.35	13.36	17.35	10.53	High	High	High	High	High	High	High	High	High	High	High	High	High	High	High
FALSE	High	Master Protein	Q8A345	Uncharacterized protein OS=Bacteroides thetaiotaomicron (strain ATCC 29148 / DSM 2079 / JCM 5827 / CCUG 10774 / NCTC 10582 / VPI-5482 / E50) OX=226186 GN=BT_3110 PE=4 SV=1	1	0	10.036	9	2	4	2	39.1	2	2	FALSE	0.94	6.52	1.798	2.094	2.206	0.00781228	0.000186977	4.91871e-05	0.000287032	1.80406e-05	6.1916e-06	56.4	101.3	118	124.3	4.67	14.49	14.88	14.2	High	High	High	High	High	High	High	High	High	High	High	High	High	High	High
FALSE	Medium	Master Protein	Q8A847	Putative alkaline phosphatase OS=Bacteroides thetaiotaomicron (strain ATCC 29148 / DSM 2079 / JCM 5827 / CCUG 10774 / NCTC 10582 / VPI-5482 / E50) OX=226186 GN=BT_1327 PE=4 SV=1	1	0.019	3.758	5	1	2	1	23.8	1	1	FALSE	0.45	3.25	2.862	0.559	0.682	0.00781228	0.00702421	0.0251598	0.000285418	0.00206014	0.0132149	78.4	224.3	43.8	53.4	23.58	12.55	22.36	22.51	High	High	High	High	High	High	High	High	High	High	High	High	High	High	High
FALSE	High	Master Protein	Q8A9M4	NUDIX hydrolase OS=Bacteroides thetaiotaomicron (strain ATCC 29148 / DSM 2079 / JCM 5827 / CCUG 10774 / NCTC 10582 / VPI-5482 / E50) OX=226186 GN=BT_0791 PE=4 SV=1	1	0	48.113	42	10	35	10	28.4	10	10	FALSE	8.95	41.2	2.175	4.059	3.39	0.00802816	1.31554e-05	2.73698e-05	0.000297529	3.65661e-07	2.8594e-06	37.6	81.9	152.8	127.6	11.28	27.18	17.24	11.96	High	High	High	High	High	High	High	High	High	High	High	High	High	High	High
FALSE	High	Master Protein	Q8ABH6	Uncharacterized protein OS=Bacteroides thetaiotaomicron (strain ATCC 29148 / DSM 2079 / JCM 5827 / CCUG 10774 / NCTC 10582 / VPI-5482 / E50) OX=226186 GN=BT_0134 PE=4 SV=1	1	0	24.695	37	4	12	4	14.8	4	4	FALSE	2.91	15.48	2.905	2.238	1.443	0.00813985	0.0111452	0.704667	0.000304269	0.00363236	0.568011	52.7	153.2	118	76.1	36.03	7.42	11.1	28.78	High	High	High	High	High	High	High	High	High	High	High	High	High	High	High
FALSE	High	Master Protein	Q8A5M6	Magnesium chelatase, subunit I, putative ATPase OS=Bacteroides thetaiotaomicron (strain ATCC 29148 / DSM 2079 / JCM 5827 / CCUG 10774 / NCTC 10582 / VPI-5482 / E50) OX=226186 GN=BT_2212 PE=4 SV=1	1	0	120.097	68	18	72	18	36.4	18	17	FALSE	17.09	105.84	2.51	2.285	2.894	0.00825777	0.002857	0.000587196	0.000311315	0.000674545	0.000152333	46	115.6	105.2	133.2	15.19	21.88	27.52	19.75	High	High	High	High	High	High	High	High	High	High	High	High	High	High	High
FALSE	High	Master Protein	Q8A7H5	Dipeptidase OS=Bacteroides thetaiotaomicron (strain ATCC 29148 / DSM 2079 / JCM 5827 / CCUG 10774 / NCTC 10582 / VPI-5482 / E50) OX=226186 GN=BT_1549 PE=3 SV=1	1	0	257.432	52	26	182	26	61.5	26	26	FALSE	44.03	281.72	2.312	3.76	4.778	0.00826097	6.89855e-05	1.46735e-05	0.000320233	4.65046e-06	1.20482e-06	33.8	78.1	126.9	161.3	25.61	13.83	19.65	23.06	High	High	High	High	High	High	High	High	High	High	High	High	High	High	High
FALSE	High	Master Protein	G8JZS6	Outer membrane protein SusF OS=Bacteroides thetaiotaomicron (strain ATCC 29148 / DSM 2079 / JCM 5827 / CCUG 10774 / NCTC 10582 / VPI-5482 / E50) OX=226186 GN=susF PE=1 SV=1	1	0	193.489	46	15	144	15	52.1	15	15	FALSE	33	180.09	0.436	0.251	0.191	0.00826097	2.7726e-05	3.11947e-06	0.000316319	1.36415e-06	1.52485e-07	213	92.8	53.4	40.7	22.67	6.7	19.56	20.61	High	High	High	High	High	High	High	High	High	High	High	High	High	High	High
FALSE	High	Master Protein	Q8A9T6	Transcriptional regulator OS=Bacteroides thetaiotaomicron (strain ATCC 29148 / DSM 2079 / JCM 5827 / CCUG 10774 / NCTC 10582 / VPI-5482 / E50) OX=226186 GN=BT_0729 PE=4 SV=1	1	0	34.252	23	7	20	7	35.1	6	6	FALSE	4.86	29.65	3.355	2.849	1.977	0.00826097	0.00447416	0.0226842	0.00033255	0.0011893	0.0116827	43.6	146.2	124.1	86.1	26.23	27.71	21.85	30.45	High	High	High	High	High	High	High	High	High	High	High	High	High	High	High
FALSE	High	Master Protein	Q89YJ9	Uncharacterized protein OS=Bacteroides thetaiotaomicron (strain ATCC 29148 / DSM 2079 / JCM 5827 / CCUG 10774 / NCTC 10582 / VPI-5482 / E50) OX=226186 GN=BT_4732 PE=4 SV=1	1	0	31.781	57	7	20	7	13.4	5	5	FALSE	6.06	21.13	2.779	5.581	8.398	0.00826097	3.56058e-05	4.70137e-06	0.000326503	1.99074e-06	2.6586e-07	22.5	62.6	125.7	189.2	41.03	24.46	10.08	7.72	High	High	High	High	High	High	High	High	High	High	High	High	High	High	High
FALSE	High	Master Protein	Q8A807	Hydrolase, metal-dependent OS=Bacteroides thetaiotaomicron (strain ATCC 29148 / DSM 2079 / JCM 5827 / CCUG 10774 / NCTC 10582 / VPI-5482 / E50) OX=226186 GN=BT_1367 PE=4 SV=1	1	0	31.554	24	5	18	5	28.6	5	5	FALSE	5.02	26.48	3.528	1.682	1.392	0.00826097	0.216559	0.569867	0.000331944	0.129801	0.444969	52.6	185.6	88.5	73.2	54.42	9.6	4.56	15.07	High	High	High	High	High	High	High	High	High	High	High	High	High	High	High
FALSE	High	Master Protein	Q8A0T3	ATP-dependent DNA helicase recQ OS=Bacteroides thetaiotaomicron (strain ATCC 29148 / DSM 2079 / JCM 5827 / CCUG 10774 / NCTC 10582 / VPI-5482 / E50) OX=226186 GN=BT_3938 PE=4 SV=1	1	0	29.981	13	6	15	6	73.7	6	5	FALSE	3.11	14.69	2.364	0.724	0.524	0.00826097	0.617687	0.0142354	0.000327003	0.450734	0.0068312	86.7	205.1	62.8	45.4	13.58	8.92	28.46	26.56	High	High	High	High	High	High	High	High	High	High	High	High	High	High	High
FALSE	High	Master Protein	Q8A696	Uncharacterized protein OS=Bacteroides thetaiotaomicron (strain ATCC 29148 / DSM 2079 / JCM 5827 / CCUG 10774 / NCTC 10582 / VPI-5482 / E50) OX=226186 GN=BT_1989 PE=4 SV=1	1	0	9.774	10	3	5	3	42.1	3	1	FALSE	1.6	2.49	1.385	1.683	1.392	0.00826097	6.01641e-05	0.000834364	0.000328251	3.97891e-06	0.000230583	73.3	101.5	123.3	102	8.7	6.58	6.33	10.09	High	High	High	High	High	High	High	High	High	High	High	High	High	High	High
FALSE	High	Master Protein	Q8AB65	Putative integral membrane protein, with calcineurin-like phosphoesterase domain OS=Bacteroides thetaiotaomicron (strain ATCC 29148 / DSM 2079 / JCM 5827 / CCUG 10774 / NCTC 10582 / VPI-5482 / E50) OX=226186 GN=BT_0246 PE=4 SV=1	1	0.002	6.332	4	1	3	1	44.4	1	1	FALSE	0.14	3.76	2.911	0.785	0.498	0.00826097	0.511656	0.00754732	0.00032376	0.358813	0.00327211	77	224.2	60.5	38.3	33.69	25.88	22.61	3.76	High	High	High	High	High	High	High	High	High	High	High	High	High	High	High
FALSE	High	Master Protein	Q89ZZ9	Putative cell filamentation protein Fic-related protein OS=Bacteroides thetaiotaomicron (strain ATCC 29148 / DSM 2079 / JCM 5827 / CCUG 10774 / NCTC 10582 / VPI-5482 / E50) OX=226186 GN=BT_4222 PE=4 SV=1	1	0	122.886	60	17	53	17	41.5	16	17	FALSE	13.03	80.99	2.034	4.315	4.514	0.00833079	1.10898e-05	4.44251e-06	0.000338023	2.98585e-07	2.46964e-07	33.7	68.6	145.5	152.2	12.32	14.23	13.53	25.22	High	High	High	High	High	High	High	High	High	High	High	High	High	High	High
FALSE	High	Master Protein	Q8A954	Putative ferredoxin-type protein OS=Bacteroides thetaiotaomicron (strain ATCC 29148 / DSM 2079 / JCM 5827 / CCUG 10774 / NCTC 10582 / VPI-5482 / E50) OX=226186 GN=BT_0963 PE=4 SV=1	1	0	23.151	7	3	12	3	55.3	3	3	FALSE	3.16	16.56	4.156	3.342	5.827	0.00840199	0.0157079	0.000239661	0.000343596	0.00546011	4.87744e-05	27.9	116	93.3	162.7	35.3	28.6	34.09	15.41	High	High	High	High	High	High	High	High	High	High	High	High	High	High	High
FALSE	High	Master Protein	Q8A8R7	Alpha-glucan phosphorylase OS=Bacteroides thetaiotaomicron (strain ATCC 29148 / DSM 2079 / JCM 5827 / CCUG 10774 / NCTC 10582 / VPI-5482 / E50) OX=226186 GN=BT_1100 PE=3 SV=1	1	0	433.9	62	47	328	44	98.1	45	44	FALSE	83.16	427.28	2.23	5.029	8.665	0.0086209	7.79203e-06	4.89919e-07	0.000358056	1.892e-07	6.88704e-09	23.6	52.7	118.9	204.8	21.77	17.69	18.3	12.73	High	High	High	High	High	High	High	High	High	High	High	High	High	High	High
FALSE	High	Master Protein	Q8A020	Putative transcriptional regulator OS=Bacteroides thetaiotaomicron (strain ATCC 29148 / DSM 2079 / JCM 5827 / CCUG 10774 / NCTC 10582 / VPI-5482 / E50) OX=226186 GN=BT_4201 PE=4 SV=1	1	0	285.988	45	36	212	36	91.1	33	32	FALSE	55.22	278.97	1.711	1.385	0.919	0.0086209	0.0555793	0.730972	0.000356579	0.0256056	0.593418	79.8	136.5	110.4	73.3	9.71	8.38	10.91	18.09	High	High	High	High	High	High	High	High	High	High	High	High	High	High	High
FALSE	High	Master Protein	Q8A0W5	SWIM-type domain-containing protein OS=Bacteroides thetaiotaomicron (strain ATCC 29148 / DSM 2079 / JCM 5827 / CCUG 10774 / NCTC 10582 / VPI-5482 / E50) OX=226186 GN=BT_3906 PE=4 SV=1	1	0	98.42	39	15	56	15	50.1	15	14	FALSE	16.31	69.75	1.809	1.404	1.393	0.00863862	0.0254997	0.0192148	0.000364313	0.00984955	0.00962581	71.3	129.1	100.2	99.4	18.31	15.65	12.34	1.16	High	High	High	High	High	High	High	High	High	High	High	High	High	High	High
FALSE	High	Master Protein	Q8A2F2	Snf2 family helicase OS=Bacteroides thetaiotaomicron (strain ATCC 29148 / DSM 2079 / JCM 5827 / CCUG 10774 / NCTC 10582 / VPI-5482 / E50) OX=226186 GN=BT_3353 PE=4 SV=1	1	0	38.3	10	10	17	10	118.8	10	6	FALSE	4.82	18.53	2.44	1.988	1.696	0.00863862	0.0104828	0.043289	0.000363299	0.0033592	0.0244521	56.2	137	111.6	95.2	36.9	13	8.07	8.86	High	High	High	High	High	High	High	High	High	High	High	High	High	High	High
FALSE	High	Master Protein	Q8A3W5	Ribosome-binding factor A OS=Bacteroides thetaiotaomicron (strain ATCC 29148 / DSM 2079 / JCM 5827 / CCUG 10774 / NCTC 10582 / VPI-5482 / E50) OX=226186 GN=rbfA PE=3 SV=1	1	0	95.865	67	8	187	8	12.8	6	8	FALSE	41.41	240.47	3.941	4.707	2.926	0.00867905	0.000960259	0.0133242	0.00036879	0.000166588	0.00631305	31.8	125.4	149.7	93.1	51.71	20.35	12.39	26.31	High	High	High	High	High	High	High	High	High	High	High	High	High	High	High
FALSE	Low	None	Q8A108	Uncharacterized protein OS=Bacteroides thetaiotaomicron (strain ATCC 29148 / DSM 2079 / JCM 5827 / CCUG 10774 / NCTC 10582 / VPI-5482 / E50) OX=226186 GN=BT_3863 PE=4 SV=1	1	0.095	1.879	0	1	1	1	89		1	FALSE		1.92	1.871	3.212	4.806	0.00910056	3.15112e-05	2.0401e-06	0.000389609	1.68127e-06	7.327e-08	36.7	68.7	118	176.5	20.03	12.4	8.12	23.57	High	High	High	High	High	High	High	High	High	High	High	High	High	High	High
FALSE	High	Master Protein	Q8A7Z1	Oxidoreductase, aldo/keto reductase OS=Bacteroides thetaiotaomicron (strain ATCC 29148 / DSM 2079 / JCM 5827 / CCUG 10774 / NCTC 10582 / VPI-5482 / E50) OX=226186 GN=BT_1383 PE=4 SV=1	1	0	80.723	56	12	45	12	31.9	12	12	FALSE	11.22	66.88	2.431	2.704	2.253	0.00912545	0.000823312	0.00220855	0.000398732	0.000131519	0.000745122	47.7	115.9	129	107.4	30.11	18.6	9.52	22.99	High	High	High	High	High	High	High	High	High	High	High	High	High	High	High
FALSE	High	Master Protein	Q8A9Y6	Cation efflux system protein czcB OS=Bacteroides thetaiotaomicron (strain ATCC 29148 / DSM 2079 / JCM 5827 / CCUG 10774 / NCTC 10582 / VPI-5482 / E50) OX=226186 GN=BT_0679 PE=3 SV=1	1	0	77.362	35	12	58	12	42.4	10	11	FALSE	17.6	73.72	1.615	0.857	0.988	0.00912545	0.234669	1	0.000393938	0.141926	0.999864	89.7	144.9	76.9	88.6	10.16	15.19	5.85	12.43	High	High	High	High	High	High	High	High	High	High	High	High	High	High	High
FALSE	High	Master Protein	Q8AAL7	S-layer related protein, sialic acid-specific 9-O-acetylesterase OS=Bacteroides thetaiotaomicron (strain ATCC 29148 / DSM 2079 / JCM 5827 / CCUG 10774 / NCTC 10582 / VPI-5482 / E50) OX=226186 GN=BT_0447 PE=4 SV=1	1	0	16.866	6	5	11	5	101.3	5	4	FALSE	3.53	10.64	0.447	0.271	0.485	0.00912545	0.000172706	0.005616	0.000399421	1.58912e-05	0.00229664	181.6	81.1	49.2	88.1	30.02	17.97	25	25.73	High	High	High	High	High	High	High	High	High	High	High	High	High	High	High
FALSE	High	Master Protein	Q8A2E2	Lipopolysaccharide core biosynthesis protein LpsA OS=Bacteroides thetaiotaomicron (strain ATCC 29148 / DSM 2079 / JCM 5827 / CCUG 10774 / NCTC 10582 / VPI-5482 / E50) OX=226186 GN=BT_3363 PE=4 SV=1	1	0	61.388	27	9	37	9	38.4	9	8	FALSE	11.67	42.46	1.939	2.339	1.841	0.00920216	0.000200592	0.00221044	0.000406617	1.98577e-05	0.000746465	56.2	108.9	131.4	103.4	23.13	13.09	10.58	7.38	High	High	High	High	High	High	High	High	High	High	High	High	High	High	High
FALSE	High	Master Protein	Q8A996	Uncharacterized protein OS=Bacteroides thetaiotaomicron (strain ATCC 29148 / DSM 2079 / JCM 5827 / CCUG 10774 / NCTC 10582 / VPI-5482 / E50) OX=226186 GN=BT_0921 PE=4 SV=1	1	0	27.176	5	6	17	6	167.1	4	6	FALSE	4.1	21.21	1.923	3.046	3.396	0.00920216	2.56692e-05	5.83965e-06	0.00041106	1.21518e-06	3.73141e-07	42.7	82.1	130.1	145	18.35	11.89	10.22	17.32	High	High	High	High	High	High	High	High	High	High	High	High	High	High	High
FALSE	High	Master Protein	Q8A6Y0	Uncharacterized protein OS=Bacteroides thetaiotaomicron (strain ATCC 29148 / DSM 2079 / JCM 5827 / CCUG 10774 / NCTC 10582 / VPI-5482 / E50) OX=226186 GN=BT_1745 PE=4 SV=1	1	0	20.6	12	4	14	4	44.2	4	4	FALSE	6.18	12.36	2.346	1.949	2.089	0.00920216	0.0236777	0.00576161	0.000411598	0.00895666	0.00238311	54.2	127.1	105.6	113.2	24.63	24.74	22.17	13.62	High	High	High	High	High	High	High	High	High	High	High	High	High	High	High
FALSE	High	Master Protein	Q8AAB4	Asparagine synthetase B, glutamine-hydrolyzing OS=Bacteroides thetaiotaomicron (strain ATCC 29148 / DSM 2079 / JCM 5827 / CCUG 10774 / NCTC 10582 / VPI-5482 / E50) OX=226186 GN=BT_0551 PE=3 SV=1	1	0	16.057	7	4	13	4	63	4	3	FALSE	3.3	11.65	0.298	0.16	0.095	0.00964642	4.7335e-05	4.78402e-06	0.000437633	2.95809e-06	2.73591e-07	257.6	76.8	41.2	24.4	39.7	8.95	27.2	17.48	High	High	High	High	High	High	High	High	High	High	High	High	High	High	High
FALSE	High	Master Protein	Q8A9Y9	N-acetylglucosamine-6-phosphate deacetylase OS=Bacteroides thetaiotaomicron (strain ATCC 29148 / DSM 2079 / JCM 5827 / CCUG 10774 / NCTC 10582 / VPI-5482 / E50) OX=226186 GN=BT_0676 PE=3 SV=1	1	0	9	7	3	9	2	42.5	3	3	FALSE	2.23	11.46	0.304	0.337	0.267	0.00964642	0.00146687	0.000418931	0.000435676	0.000290094	9.87766e-05	209.8	63.7	70.6	55.9	31.53	24.11	26.16	24.47	High	High	High	High	High	High	High	High	High	High	High	High	High	High	High
FALSE	High	Master Protein	Q8AA75	CTP synthase OS=Bacteroides thetaiotaomicron (strain ATCC 29148 / DSM 2079 / JCM 5827 / CCUG 10774 / NCTC 10582 / VPI-5482 / E50) OX=226186 GN=pyrG PE=3 SV=1	1	0	399.468	77	40	281	40	59.8	39	38	FALSE	66.62	408.39	0.708	2.448	2.833	0.00966029	7.63071e-06	8.66847e-07	0.000441349	1.73093e-07	1.88325e-08	57.2	40.5	140.1	162.1	13.44	4.28	9.34	8.35	High	High	High	High	High	High	High	High	High	High	High	High	High	High	High
FALSE	High	Master Protein	Q8A556	AsnC family transcriptional regulator OS=Bacteroides thetaiotaomicron (strain ATCC 29148 / DSM 2079 / JCM 5827 / CCUG 10774 / NCTC 10582 / VPI-5482 / E50) OX=226186 GN=BT_2386 PE=4 SV=1	1	0	26.917	51	8	18	8	17.9	8	7	FALSE	4.81	23.93	1.661	4.44	4.715	0.00967489	1.56019e-06	3.59281e-07	0.000445655	1.09662e-08	4.82102e-09	33.9	56.2	150.3	159.6	14.69	14.88	12.62	7.02	High	High	High	High	High	High	High	High	High	High	High	High	High	High	High
FALSE	High	Master Protein	Q89ZN0	RNA polymerase ECF-type sigma factor OS=Bacteroides thetaiotaomicron (strain ATCC 29148 / DSM 2079 / JCM 5827 / CCUG 10774 / NCTC 10582 / VPI-5482 / E50) OX=226186 GN=BT_4347 PE=3 SV=1	1	0	25.217	46	6	11	6	21.6	5	3	FALSE	2.29	13.79	2.022	1.626	1.924	0.00967489	0.0284119	0.00432989	0.000448198	0.0112227	0.00166279	60.9	123.1	99	117.1	10.8	36.77	9.79	7.24	High	High	High	High	High	High	High	High	High	High	High	High	High	High	High
FALSE	High	Master Protein	Q8A5V0	Putative purple acid phosphatase OS=Bacteroides thetaiotaomicron (strain ATCC 29148 / DSM 2079 / JCM 5827 / CCUG 10774 / NCTC 10582 / VPI-5482 / E50) OX=226186 GN=BT_2136 PE=4 SV=1	1	0	38.704	22	10	26	10	52.7	9	9	FALSE	7.44	28.8	2.489	2.864	2.219	0.00974776	0.00107745	0.00533476	0.000454688	0.000197246	0.0021498	46.7	116.1	133.6	103.6	13.86	7.12	27.42	24.68	High	High	High	High	High	High	High	High	High	High	High	High	High	High	High
FALSE	High	Master Protein	Q8A8M3	Uncharacterized protein OS=Bacteroides thetaiotaomicron (strain ATCC 29148 / DSM 2079 / JCM 5827 / CCUG 10774 / NCTC 10582 / VPI-5482 / E50) OX=226186 GN=BT_1144 PE=4 SV=1	1	0	95.574	38	8	58	8	32.3	8	7	FALSE	11.66	76.89	1.821	1.505	1.658	0.0100697	0.0213435	0.00508823	0.000473844	0.00794413	0.00202149	66.9	121.7	100.6	110.8	20.2	9.49	13.15	19.49	High	High	High	High	High	High	High	High	High	High	High	High	High	High	High
FALSE	High	Master Protein	Q8A2M8	RNA polymerase ECF-type sigma factor OS=Bacteroides thetaiotaomicron (strain ATCC 29148 / DSM 2079 / JCM 5827 / CCUG 10774 / NCTC 10582 / VPI-5482 / E50) OX=226186 GN=BT_3277 PE=3 SV=1	1	0	62.237	49	8	50	8	22.3	8	5	FALSE	12.27	91.49	2.272	2.122	1.634	0.0100697	0.0026742	0.0997752	0.00047807	0.00062455	0.0626384	56.9	129.3	120.8	93	12.9	18.22	19.01	23.23	High	High	High	High	High	High	High	High	High	High	High	High	High	High	High
FALSE	High	Master Protein	Q8A8H2	Biosynthetic peptidoglycan transglycosylase OS=Bacteroides thetaiotaomicron (strain ATCC 29148 / DSM 2079 / JCM 5827 / CCUG 10774 / NCTC 10582 / VPI-5482 / E50) OX=226186 GN=mtgA PE=3 SV=1	1	0	56.362	43	9	25	9	28.7	9	7	FALSE	6.7	29.58	3.615	1.552	0.732	0.0100697	0.437166	0.621743	0.000479356	0.29582	0.490641	58	209.6	90	42.4	50.25	27.6	26.47	15.94	High	High	High	High	High	High	High	High	High	High	High	High	High	High	High
FALSE	High	Master Protein	Q8A536	LuxR family transcriptional regulator OS=Bacteroides thetaiotaomicron (strain ATCC 29148 / DSM 2079 / JCM 5827 / CCUG 10774 / NCTC 10582 / VPI-5482 / E50) OX=226186 GN=BT_2408 PE=4 SV=1	1	0	28.382	36	4	15	4	22.7	4	4	FALSE	2.2	23.04	2.531	2.032	1.249	0.0101124	0.0223236	0.558033	0.000484617	0.00837315	0.434481	58.7	148.6	119.3	73.3	7.31	9.47	28.5	35.4	High	High	High	High	High	High	High	High	High	High	High	High	High	High	High
FALSE	High	Master Protein	Q8A572	DinB_2 domain-containing protein OS=Bacteroides thetaiotaomicron (strain ATCC 29148 / DSM 2079 / JCM 5827 / CCUG 10774 / NCTC 10582 / VPI-5482 / E50) OX=226186 GN=BT_2370 PE=4 SV=1	1	0	22.195	37	4	26	4	18.8	4	3	FALSE	10.14	28.13	2.997	3.498	4.635	0.0101288	0.00065453	0.000200007	0.000488644	9.59838e-05	3.82123e-05	33	98.8	115.4	152.8	39.68	32.18	31.82	9.48	High	High	High	High	High	High	High	High	High	High	High	High	High	High	High
FALSE	High	Master Protein	Q8A0N0	Putative alpha-1,2-mannosidase OS=Bacteroides thetaiotaomicron (strain ATCC 29148 / DSM 2079 / JCM 5827 / CCUG 10774 / NCTC 10582 / VPI-5482 / E50) OX=226186 GN=BT_3991 PE=4 SV=1	1	0	34.374	9	6	18	6	85.6	6	6	FALSE	4.28	21.8	1.898	4.876	11.094	0.0105795	2.2665e-06	8.99355e-08	0.000513763	3.18614e-08	4.9537e-10	21.2	40.2	103.4	235.2	1.9	11.41	23.04	18.78	High	High	High	High	High	High	High	High	High	High	High	High	High	High	High
FALSE	High	Master Protein	Q8A0U0	GTP cyclohydrolase 1 OS=Bacteroides thetaiotaomicron (strain ATCC 29148 / DSM 2079 / JCM 5827 / CCUG 10774 / NCTC 10582 / VPI-5482 / E50) OX=226186 GN=folE PE=3 SV=1	1	0	93.088	75	14	52	13	22.4	11	13	FALSE	10.17	75.9	0.268	0.418	0.714	0.0112639	0.0587498	0.918184	0.000550601	0.0273665	0.789697	166.7	44.6	69.7	118.9	24.96	31.93	28.64	49.93	High	High	High	High	High	High	High	High	High	High	High	High	High	High	High
FALSE	High	Master Protein	Q8A2H1	Two-component system sensor histidine kinase/response regulator, hybrid (One-component system) OS=Bacteroides thetaiotaomicron (strain ATCC 29148 / DSM 2079 / JCM 5827 / CCUG 10774 / NCTC 10582 / VPI-5482 / E50) OX=226186 GN=BT_3334 PE=4 SV=1	1	0	90.918	17	19	42	19	155	15	18	FALSE	11.21	60.59	1.873	1.839	2.811	0.0112664	0.00232831	3.73019e-05	0.000554321	0.00052889	4.2739e-06	53.2	99.6	97.8	149.5	12.84	7.89	14.56	18.95	High	High	High	High	High	High	High	High	High	High	High	High	High	High	High
FALSE	High	Master Protein	Q8A6W9	Fructokinase OS=Bacteroides thetaiotaomicron (strain ATCC 29148 / DSM 2079 / JCM 5827 / CCUG 10774 / NCTC 10582 / VPI-5482 / E50) OX=226186 GN=BT_1757 PE=1 SV=1	1	0	129.227	66	15	95	15	32.7	14	15	FALSE	21.77	132.06	3.875	4.232	6.9	0.0113347	0.000626587	9.86294e-05	0.000564923	8.90834e-05	1.54719e-05	25	96.8	105.8	172.4	28.88	19.01	55.49	30.23	High	High	High	High	High	High	High	High	High	High	High	High	High	High	High
FALSE	High	Master Protein	Q8A571	Putative protease/amidase OS=Bacteroides thetaiotaomicron (strain ATCC 29148 / DSM 2079 / JCM 5827 / CCUG 10774 / NCTC 10582 / VPI-5482 / E50) OX=226186 GN=BT_2371 PE=4 SV=1	1	0	21.755	23	4	16	4	21.1	3	4	FALSE	2.28	22.02	3.011	3.151	3.651	0.0113347	0.00183613	0.000783182	0.0005616	0.00039421	0.000214937	37	111.4	116.6	135	36.33	20.74	23.16	27.78	High	High	High	High	High	High	High	High	High	High	High	High	High	High	High
FALSE	High	Master Protein	Q8A6P3	Putative hydrogenase OS=Bacteroides thetaiotaomicron (strain ATCC 29148 / DSM 2079 / JCM 5827 / CCUG 10774 / NCTC 10582 / VPI-5482 / E50) OX=226186 GN=BT_1834 PE=4 SV=1	1	0	305.513	65	27	249	27	53.9	24	26	FALSE	53.54	353.33	2.521	5.643	5.766	0.0115316	3.06893e-05	1.79849e-05	0.000578423	1.61781e-06	1.60313e-06	26.8	67.5	151.2	154.5	29.33	29.41	16.45	15.24	High	High	High	High	High	High	High	High	High	High	High	High	High	High	High
FALSE	High	Master Protein	Q8A2D9	Glycoside transferase family 2 OS=Bacteroides thetaiotaomicron (strain ATCC 29148 / DSM 2079 / JCM 5827 / CCUG 10774 / NCTC 10582 / VPI-5482 / E50) OX=226186 GN=BT_3366 PE=4 SV=1	1	0	112.444	45	14	87	14	38.9	13	13	FALSE	20.29	132.87	2.58	2.978	2.31	0.0116127	0.000912289	0.00589532	0.000591586	0.000153311	0.00245042	45.1	116.4	134.3	104.2	17.57	21.55	22.35	23.52	High	High	High	High	High	High	High	High	High	High	High	High	High	High	High
FALSE	High	Master Protein	Q8A9R9	Putative zinc protease OS=Bacteroides thetaiotaomicron (strain ATCC 29148 / DSM 2079 / JCM 5827 / CCUG 10774 / NCTC 10582 / VPI-5482 / E50) OX=226186 GN=BT_0746 PE=4 SV=1	1	0	99.203	38	15	51	15	48.6	15	14	FALSE	11.55	74.86	2.336	2.487	2.455	0.0116127	0.0022026	0.0025686	0.000589095	0.000490483	0.000896958	48.3	112.9	120.2	118.6	36.67	27.71	19.86	4.19	High	High	High	High	High	High	High	High	High	High	High	High	High	High	High
FALSE	High	Master Protein	Q8A7M5	DNA-binding protein HU OS=Bacteroides thetaiotaomicron (strain ATCC 29148 / DSM 2079 / JCM 5827 / CCUG 10774 / NCTC 10582 / VPI-5482 / E50) OX=226186 GN=BT_1499 PE=3 SV=1	1	0	78.414	77	8	167	8	10.1	8	8	FALSE	30.71	201.26	2.491	7.18	11.298	0.0116127	1.66768e-05	1.65553e-06	0.000593621	6.55411e-07	4.8661e-08	18.2	45.4	130.7	205.7	31.5	18.98	26.51	7.3	High	High	High	High	High	High	High	High	High	High	High	High	High	High	High
FALSE	High	Master Protein	Q8AAI8	D-mannose-1-phosphate guanyltransferase OS=Bacteroides thetaiotaomicron (strain ATCC 29148 / DSM 2079 / JCM 5827 / CCUG 10774 / NCTC 10582 / VPI-5482 / E50) OX=226186 GN=BT_0476 PE=4 SV=1	1	0	12.981	19	3	7	3	26.8	3	3	FALSE	1.71	8.4	2.665	1.979	1.236	0.01165	0.0277143	0.706311	0.00059925	0.0108909	0.569562	58.1	154.9	115.1	71.9	3.4	18.95	30.05	32.09	High	High	High	High	High	High	High	High	High	High	High	High	High	High	High
FALSE	High	Master Protein	Q8ABP6	Uncharacterized protein OS=Bacteroides thetaiotaomicron (strain ATCC 29148 / DSM 2079 / JCM 5827 / CCUG 10774 / NCTC 10582 / VPI-5482 / E50) OX=226186 GN=BT_0064 PE=4 SV=1	1	0	203.303	46	27	129	27	78.8	25	26	FALSE	23.78	201.63	0.575	1.391	2.848	0.0116736	0.151114	1.2933e-05	0.000604194	0.0844885	9.91671e-07	68.8	39.6	95.7	195.9	19.63	8.22	13.64	15.3	High	High	High	High	High	High	High	High	High	High	High	High	High	High	High
FALSE	High	Master Protein	Q8A3N0	Acetyl-CoA synthetase OS=Bacteroides thetaiotaomicron (strain ATCC 29148 / DSM 2079 / JCM 5827 / CCUG 10774 / NCTC 10582 / VPI-5482 / E50) OX=226186 GN=BT_2924 PE=4 SV=1	1	0	251.41	54	29	170	29	74.1	28	28	FALSE	37.17	231.63	3.069	4.52	4.88	0.0117685	0.000375822	0.000177236	0.000620384	4.41861e-05	3.29557e-05	29.7	91.2	134.2	144.9	47.08	23.49	12.48	13.87	High	High	High	High	High	High	High	High	High	High	High	High	High	High	High
FALSE	High	Master Protein	Q8A083	Putative aminotransferase OS=Bacteroides thetaiotaomicron (strain ATCC 29148 / DSM 2079 / JCM 5827 / CCUG 10774 / NCTC 10582 / VPI-5482 / E50) OX=226186 GN=BT_4138 PE=4 SV=1	1	0	179.623	62	20	113	20	44.9	20	20	FALSE	26.36	152	2.612	2.434	2.484	0.0117685	0.00916627	0.00419094	0.000620169	0.00283188	0.0015947	46.9	122.5	114.1	116.5	10.58	22.45	35.14	21.69	High	High	High	High	High	High	High	High	High	High	High	High	High	High	High
FALSE	High	Master Protein	Q8A009	Putative LemA protein OS=Bacteroides thetaiotaomicron (strain ATCC 29148 / DSM 2079 / JCM 5827 / CCUG 10774 / NCTC 10582 / VPI-5482 / E50) OX=226186 GN=BT_4212 PE=3 SV=1	1	0	86.158	51	9	56	9	21.5	9	9	FALSE	17.2	80.08	2.366	0.707	0.379	0.0117685	0.318842	0.00144872	0.000614549	0.203529	0.000450817	89.9	212.6	63.5	34	25.12	31.53	23.16	11.07	High	High	High	High	High	High	High	High	High	High	High	High	High	High	High
FALSE	High	Master Protein	Q8A0W4	N-6 Adenine-specific DNA methylase OS=Bacteroides thetaiotaomicron (strain ATCC 29148 / DSM 2079 / JCM 5827 / CCUG 10774 / NCTC 10582 / VPI-5482 / E50) OX=226186 GN=BT_3907 PE=4 SV=1	1	0	147.86	58	21	100	21	56.7	21	20	FALSE	25.75	153.22	1.886	1.412	1.139	0.0120873	0.0620283	0.619447	0.000641051	0.0291513	0.488631	73.6	138.7	103.9	83.8	22.56	15.87	11.39	7.63	High	High	High	High	High	High	High	High	High	High	High	High	High	High	High
FALSE	High	Master Protein	Q8A4Q6	P-type Ca(2+) transporter OS=Bacteroides thetaiotaomicron (strain ATCC 29148 / DSM 2079 / JCM 5827 / CCUG 10774 / NCTC 10582 / VPI-5482 / E50) OX=226186 GN=BT_2541 PE=4 SV=1	1	0	65.638	17	13	29	13	98.6	13	11	FALSE	6.14	37.46	2.638	0.657	1.03	0.0123946	0.155127	1	0.000661308	0.0874478	0.999438	75.1	198.1	49.3	77.4	28.84	19.44	9.78	31.62	High	High	High	High	High	High	High	High	High	High	High	High	High	High	High
FALSE	High	Master Protein	Q8A102	UPF0246 protein BT_3869 OS=Bacteroides thetaiotaomicron (strain ATCC 29148 / DSM 2079 / JCM 5827 / CCUG 10774 / NCTC 10582 / VPI-5482 / E50) OX=226186 GN=BT_3869 PE=3 SV=1	1	0	162.028	85	21	93	21	29.4	17	21	FALSE	22.71	142.69	2.273	6.245	4.25	0.012443	2.59739e-05	5.8481e-05	0.000667867	1.24476e-06	7.77255e-06	29.1	66	181.4	123.5	20.09	30.17	28.05	8.88	High	High	High	High	High	High	High	High	High	High	High	High	High	High	High
FALSE	High	Master Protein	Q8ABP5	Alpha-galactosidase OS=Bacteroides thetaiotaomicron (strain ATCC 29148 / DSM 2079 / JCM 5827 / CCUG 10774 / NCTC 10582 / VPI-5482 / E50) OX=226186 GN=BT_0065 PE=3 SV=1	1	0	234.154	46	30	118	30	92	29	29	FALSE	28.04	161.01	0.571	1.433	2.929	0.0128191	0.233293	2.03585e-05	0.000692151	0.140796	1.89315e-06	67.4	38.5	96.6	197.5	9.87	10.61	20.13	14.21	High	High	High	High	High	High	High	High	High	High	High	High	High	High	High
FALSE	High	Master Protein	Q8AA82	Putative membrane protein OS=Bacteroides thetaiotaomicron (strain ATCC 29148 / DSM 2079 / JCM 5827 / CCUG 10774 / NCTC 10582 / VPI-5482 / E50) OX=226186 GN=BT_0583 PE=4 SV=1	1	0	16.492	8	3	8	3	40.1	3	3	FALSE	1.77	11.64	2.009	0.5	0.604	0.0129555	0.00196957	0.0248193	0.000704493	0.000430411	0.0129964	97.3	195.4	48.6	58.7	14.28	22.69	12.53	20.77	High	High	High	High	High	High	High	High	High	High	High	High	High	High	High
FALSE	High	Master Protein	Q8A9E2	Putative sulfatase OS=Bacteroides thetaiotaomicron (strain ATCC 29148 / DSM 2079 / JCM 5827 / CCUG 10774 / NCTC 10582 / VPI-5482 / E50) OX=226186 GN=BT_0873 PE=4 SV=1	1	0	7.934	2	1	5	1	67.5	1	1	FALSE	1.55	4.5	2.264	1.252	1.389	0.0129555	0.456452	0.249882	0.00070779	0.31135	0.174279	67.7	153.3	84.8	94.1	21.13	24.41	24.62	19.34	High	High	High	High	High	High	High	High	High	High	High	High	High	High	High
FALSE	High	Master Protein	Q8A4S0	Uridine kinase (Uridine monophosphokinase) OS=Bacteroides thetaiotaomicron (strain ATCC 29148 / DSM 2079 / JCM 5827 / CCUG 10774 / NCTC 10582 / VPI-5482 / E50) OX=226186 GN=BT_2527 PE=4 SV=1	1	0	198.111	53	30	177	30	64.5	26	29	FALSE	45.74	239.48	2.648	7.469	10.692	0.0130086	1.63435e-05	3.53395e-06	0.00071485	5.61778e-07	1.77262e-07	18.3	48.6	137	196.1	26.49	30.53	28.92	18.88	High	High	High	High	High	High	High	High	High	High	High	High	High	High	High
FALSE	High	Master Protein	Q8A5N8	Uncharacterized protein OS=Bacteroides thetaiotaomicron (strain ATCC 29148 / DSM 2079 / JCM 5827 / CCUG 10774 / NCTC 10582 / VPI-5482 / E50) OX=226186 GN=BT_2200 PE=4 SV=1	1	0	149.744	38	19	94	19	71	19	18	FALSE	21.8	134.72	0.51	0.205	0.153	0.0131532	6.78778e-06	7.63388e-07	0.000726999	1.47466e-07	1.52663e-08	214.1	109.3	44	32.7	19.36	9.62	22.31	18.31	High	High	High	High	High	High	High	High	High	High	High	High	High	High	High
FALSE	High	Master Protein	Q8A670	dTDP-glucose 4,6-dehydratase OS=Bacteroides thetaiotaomicron (strain ATCC 29148 / DSM 2079 / JCM 5827 / CCUG 10774 / NCTC 10582 / VPI-5482 / E50) OX=226186 GN=BT_2016 PE=3 SV=1	1	0	214.628	74	25	176	25	43.2	21	24	FALSE	40.91	254.58	1.548	1.239	0.941	0.0131894	0.0420627	0.916521	0.000741639	0.0182035	0.787681	84.6	131	104.8	79.6	6.72	13.79	8.68	8.08	High	High	High	High	High	High	High	High	High	High	High	High	High	High	High
FALSE	High	Master Protein	Q89YL6	Non-specific DNA-binding protein Dps OS=Bacteroides thetaiotaomicron (strain ATCC 29148 / DSM 2079 / JCM 5827 / CCUG 10774 / NCTC 10582 / VPI-5482 / E50) OX=226186 GN=BT_4715 PE=3 SV=1	1	0	70.739	59	9	46	9	18	7	9	FALSE	9.6	67.79	0.319	0.286	0.477	0.0131894	0.00226066	0.0735752	0.000737718	0.000507023	0.0443567	192.1	61.3	54.9	91.7	18.67	18.87	25.06	48.47	High	High	High	High	High	High	High	High	High	High	High	High	High	High	High
FALSE	High	Master Protein	Q8AAQ6	Uncharacterized protein OS=Bacteroides thetaiotaomicron (strain ATCC 29148 / DSM 2079 / JCM 5827 / CCUG 10774 / NCTC 10582 / VPI-5482 / E50) OX=226186 GN=BT_0408 PE=4 SV=1	1	0	64.677	43	5	537	5	7.3	3	4	FALSE	85.5	721.25	2.172	13.15	18.459	0.0131894	1.11138e-06	1.60406e-07	0.000735989	4.26088e-09	1.42473e-09	11.5	25	151.2	212.3	26.02	12.99	16.14	24.87	High	High	High	High	High	High	High	High	High	High	High	High	High	High	High
FALSE	High	Master Protein	Q8A537	NAD-utilizing dehydrogenase OS=Bacteroides thetaiotaomicron (strain ATCC 29148 / DSM 2079 / JCM 5827 / CCUG 10774 / NCTC 10582 / VPI-5482 / E50) OX=226186 GN=BT_2407 PE=4 SV=1	1	0	88.347	42	17	44	17	60.7	16	15	FALSE	8.85	66.03	1.804	2.802	4.134	0.0137539	4.24112e-05	1.90143e-06	0.000777774	2.54265e-06	6.08834e-08	41.1	74.1	115.1	169.8	16.16	14.57	15.53	12.03	High	High	High	High	High	High	High	High	High	High	High	High	High	High	High
FALSE	High	Master Protein	Q8A5N7	SusD homolog OS=Bacteroides thetaiotaomicron (strain ATCC 29148 / DSM 2079 / JCM 5827 / CCUG 10774 / NCTC 10582 / VPI-5482 / E50) OX=226186 GN=BT_2201 PE=3 SV=1	1	0	123.741	43	19	86	19	62.8	16	17	FALSE	21.38	114	0.536	0.44	0.396	0.0138516	0.000588968	9.54833e-05	0.000787729	8.24179e-05	1.47648e-05	168.7	90.3	74.2	66.8	15.01	12.31	20.81	16.57	High	High	High	High	High	High	High	High	High	High	High	High	High	High	High
FALSE	High	Master Protein	Q8AB17	ABC transporter ATP-binding protein OS=Bacteroides thetaiotaomicron (strain ATCC 29148 / DSM 2079 / JCM 5827 / CCUG 10774 / NCTC 10582 / VPI-5482 / E50) OX=226186 GN=BT_0295 PE=4 SV=1	1	0	23.27	21	4	10	4	33.6	4	4	FALSE	1.06	10.61	1.724	0.705	0.749	0.0139385	0.0660648	0.101623	0.000797121	0.031386	0.0640259	95.7	165.1	67.5	71.7	24.19	17.98	4.93	7.48	High	High	High	High	High	High	High	High	High	High	High	High	High	High	High
FALSE	High	Master Protein	Q8ABI1	Mannonate dehydratase OS=Bacteroides thetaiotaomicron (strain ATCC 29148 / DSM 2079 / JCM 5827 / CCUG 10774 / NCTC 10582 / VPI-5482 / E50) OX=226186 GN=uxuA PE=3 SV=1	1	0	12.49	8	4	7	4	45.2	4	3	FALSE	1.49	7.47	2.642	4.438	4.734	0.0141928	0.000269241	0.000122693	0.000816201	2.79988e-05	2.06187e-05	31.2	82.5	138.5	147.8	25.33	18.83	14.31	38.26	High	High	High	High	High	High	High	High	High	High	High	High	High	High	High
FALSE	High	Master Protein	Q8A8I4	Two-component system sensor histidine kinase/response regulator, hybrid (One component system) OS=Bacteroides thetaiotaomicron (strain ATCC 29148 / DSM 2079 / JCM 5827 / CCUG 10774 / NCTC 10582 / VPI-5482 / E50) OX=226186 GN=BT_1183 PE=4 SV=1	1	0	38.644	5	4	16	3	152.2	4	4	FALSE	3.48	28.69	1.878	0.908	0.572	0.0151829	0.880394	0.00479192	0.000877987	0.72332	0.00188309	91.8	172.3	83.3	52.5	23.48	6.29	13.14	19.43	High	High	High	High	High	High	High	High	High	High	High	High	High	High	High
FALSE	High	Master Protein	Q89YN8	Cation efflux system protein OS=Bacteroides thetaiotaomicron (strain ATCC 29148 / DSM 2079 / JCM 5827 / CCUG 10774 / NCTC 10582 / VPI-5482 / E50) OX=226186 GN=BT_4693 PE=3 SV=1	1	0	201.48	77	24	127	24	40.7	24	21	FALSE	26.39	187.84	1.843	1.185	2.185	0.0152046	0.48316	0.000271482	0.000885858	0.333427	5.81996e-05	64.4	118.6	76.3	140.7	18.21	13.85	21.32	2.83	High	High	High	High	High	High	High	High	High	High	High	High	High	High	High
FALSE	High	Master Protein	Q8A2P4	Octaprenyl-diphosphate synthase OS=Bacteroides thetaiotaomicron (strain ATCC 29148 / DSM 2079 / JCM 5827 / CCUG 10774 / NCTC 10582 / VPI-5482 / E50) OX=226186 GN=BT_3261 PE=1 SV=1	1	0	175.067	67	18	233	18	35.8	16	18	FALSE	45.37	302.25	2.123	3.16	3.854	0.0152046	0.000222838	4.87977e-05	0.000892356	2.24974e-05	6.08022e-06	39.5	83.8	124.7	152.1	14.58	16.08	15.23	29.48	High	High	High	High	High	High	High	High	High	High	High	High	High	High	High
FALSE	High	Master Protein	Q89ZP5	Putative methyltransferase OS=Bacteroides thetaiotaomicron (strain ATCC 29148 / DSM 2079 / JCM 5827 / CCUG 10774 / NCTC 10582 / VPI-5482 / E50) OX=226186 GN=BT_4331 PE=4 SV=1	1	0	136.369	47	17	100	17	44.3	15	15	FALSE	22.1	126.1	0.445	1.773	1.544	0.0152046	0.265232	0.853754	0.000897241	0.163969	0.717099	84	37.4	148.9	129.7	45.45	12.7	18.43	21.85	High	High	High	High	High	High	High	High	High	High	High	High	High	High	High
FALSE	High	Master Protein	Q8A1F5	PASTA domain-containing protein OS=Bacteroides thetaiotaomicron (strain ATCC 29148 / DSM 2079 / JCM 5827 / CCUG 10774 / NCTC 10582 / VPI-5482 / E50) OX=226186 GN=BT_3711 PE=4 SV=1	1	0	57.14	44	9	32	9	23.7	8	9	FALSE	6.89	46.41	2.87	1.289	1.079	0.0152046	0.795094	1	0.000898673	0.630487	0.99999	64.1	184	82.7	69.2	42.51	27.48	25.61	15.39	High	High	High	High	High	High	High	High	High	High	High	High	High	High	High
FALSE	High	Master Protein	Q8A7A5	SusD homolog OS=Bacteroides thetaiotaomicron (strain ATCC 29148 / DSM 2079 / JCM 5827 / CCUG 10774 / NCTC 10582 / VPI-5482 / E50) OX=226186 GN=BT_1620 PE=3 SV=1	1	0	90.351	28	16	50	14	71.7	15	15	FALSE	14.86	68.28	0.507	0.227	0.171	0.0153462	1.63435e-05	2.07891e-06	0.000929164	6.06258e-07	7.63816e-08	210	106.4	47.7	35.9	22.53	7.9	23.02	19.16	High	High	High	High	High	High	High	High	High	High	High	High	High	High	High
FALSE	High	Master Protein	Q8AA10	Superoxide dismutase OS=Bacteroides thetaiotaomicron (strain ATCC 29148 / DSM 2079 / JCM 5827 / CCUG 10774 / NCTC 10582 / VPI-5482 / E50) OX=226186 GN=BT_0655 PE=3 SV=1	1	0	81.829	58	9	66	9	21.8	9	8	FALSE	12.33	103.92	2.091	1.558	1.876	0.0153462	0.0643057	0.0103936	0.000923502	0.0303449	0.00470865	61.3	128.2	95.5	115	7.87	12.79	10.15	31.86	High	High	High	High	High	High	High	High	High	High	High	High	High	High	High
FALSE	High	Master Protein	Q8A2T1	Cytokinin riboside 5'-monophosphate phosphoribohydrolase OS=Bacteroides thetaiotaomicron (strain ATCC 29148 / DSM 2079 / JCM 5827 / CCUG 10774 / NCTC 10582 / VPI-5482 / E50) OX=226186 GN=BT_3224 PE=3 SV=1	1	0	52.006	50	7	23	7	21.7	7	6	FALSE	5.6	32.34	1.906	1.498	1.139	0.0153462	0.134076	1	0.000935168	0.0729491	0.898383	72.2	137.5	108.1	82.2	20.84	21.34	9.17	21.09	High	High	High	High	High	High	High	High	High	High	High	High	High	High	High
FALSE	High	Master Protein	Q8AA51	Putative tyrosine-protein kinase in cps region OS=Bacteroides thetaiotaomicron (strain ATCC 29148 / DSM 2079 / JCM 5827 / CCUG 10774 / NCTC 10582 / VPI-5482 / E50) OX=226186 GN=BT_0614 PE=3 SV=1	1	0	28.613	13	8	18	3	90.7	7	5	FALSE	3.16	18.7	2.19	0.437	0.511	0.0153462	0.00331122	0.00576161	0.000942008	0.00081564	0.0023838	96.7	211.7	42.2	49.4	27.07	15.99	10.6	20.43	High	High	High	High	High	High	High	High	High	High	High	High	High	High	High
FALSE	High	Master Protein	Q8A668	Phosphoesterase OS=Bacteroides thetaiotaomicron (strain ATCC 29148 / DSM 2079 / JCM 5827 / CCUG 10774 / NCTC 10582 / VPI-5482 / E50) OX=226186 GN=BT_2018 PE=3 SV=1	1	0	16.463	21	3	9	3	18.3	3	3	FALSE	2.15	7.57	0.333	0.158	0.099	0.0153462	6.18917e-05	8.70239e-06	0.000946266	4.1327e-06	6.1723e-07	251.5	83.7	39.8	24.9	19.69	26.79	29.89	34.32	High	High	High	High	High	High	High	High	High	High	High	High	High	High	High
FALSE	High	None	Q8AAI2	Tyrosine-protein kinase ptk OS=Bacteroides thetaiotaomicron (strain ATCC 29148 / DSM 2079 / JCM 5827 / CCUG 10774 / NCTC 10582 / VPI-5482 / E50) OX=226186 GN=BT_0482 PE=3 SV=1	1	0	13.18	4	3	10	2	90.8	3	2	FALSE	1.82	8.06	2.19	0.437	0.511	0.0153462	0.00331122	0.00576161	0.000942008	0.00081564	0.0023838	96.7	211.7	42.2	49.4	27.07	15.99	10.6	20.43	High	High	High	High	High	High	High	High	High	High	High	High	High	High	High
FALSE	High	None	Q8AAR5	Tyrosine-protein kinase ptk involved in exopolysaccharide biosynthesis OS=Bacteroides thetaiotaomicron (strain ATCC 29148 / DSM 2079 / JCM 5827 / CCUG 10774 / NCTC 10582 / VPI-5482 / E50) OX=226186 GN=BT_0399 PE=4 SV=1	1	0	9.942	6	2	9	2	42.6	2	2	FALSE	1.38	8.06	2.19	0.437	0.511	0.0153462	0.00331122	0.00576161	0.000942008	0.00081564	0.0023838	96.7	211.7	42.2	49.4	27.07	15.99	10.6	20.43	High	High	High	High	High	High	High	High	High	High	High	High	High	High	High
FALSE	Medium	Master Protein	Q8A364	Putative regulatory protein OS=Bacteroides thetaiotaomicron (strain ATCC 29148 / DSM 2079 / JCM 5827 / CCUG 10774 / NCTC 10582 / VPI-5482 / E50) OX=226186 GN=BT_3091 PE=4 SV=1	1	0.017	3.851	2	1	1	1	63.9	1		FALSE	0.28		3.753	0.961	2.314	0.0153462	1	0.0755281	0.000919271	0.999473	0.0456305	49.8	187	47.9	115.3	38.96	33.01	42.99	22.4	High	High	High	High	High	High	High	High	High	High	High	High	High	High	High
FALSE	High	Master Protein	Q89YY6	Dephospho-CoA kinase OS=Bacteroides thetaiotaomicron (strain ATCC 29148 / DSM 2079 / JCM 5827 / CCUG 10774 / NCTC 10582 / VPI-5482 / E50) OX=226186 GN=coaE PE=3 SV=1	1	0	61.864	56	9	39	9	22.9	9	8	FALSE	6.95	46.22	1.897	3.159	2.837	0.0156677	3.46434e-05	3.05372e-05	0.000971098	1.90545e-06	3.29763e-06	45	85.3	142.1	127.6	21.51	19.28	8.3	7.11	High	High	High	High	High	High	High	High	High	High	High	High	High	High	High
FALSE	High	Master Protein	Q8AAT3	Galactowaldenase OS=Bacteroides thetaiotaomicron (strain ATCC 29148 / DSM 2079 / JCM 5827 / CCUG 10774 / NCTC 10582 / VPI-5482 / E50) OX=226186 GN=BT_0381 PE=3 SV=1	1	0	18.719	11	4	12	4	38.8	3	4	FALSE	3.66	13.22	0.536	0.923	0.74	0.0161226	0.882625	0.131762	0.00100444	0.726403	0.0860409	125.1	67	115.4	92.5	38.13	16.32	15.01	4.79	High	High	High	High	High	High	High	High	High	High	High	High	High	High	High
FALSE	High	Master Protein	Q8A7U2	Mannonate dehydratase OS=Bacteroides thetaiotaomicron (strain ATCC 29148 / DSM 2079 / JCM 5827 / CCUG 10774 / NCTC 10582 / VPI-5482 / E50) OX=226186 GN=uxuA PE=3 SV=1	1	0	248.475	64	24	256	24	44.4	23	24	FALSE	63.35	334.7	3.108	8.501	8.18	0.0175039	5.95642e-05	4.87505e-05	0.00109609	3.9202e-06	6.04688e-06	19.2	59.8	163.6	157.4	28.3	20.83	26.68	43.59	High	High	High	High	High	High	High	High	High	High	High	High	High	High	High
FALSE	High	Master Protein	Q8A001	Flotillin-like protein OS=Bacteroides thetaiotaomicron (strain ATCC 29148 / DSM 2079 / JCM 5827 / CCUG 10774 / NCTC 10582 / VPI-5482 / E50) OX=226186 GN=BT_4220 PE=3 SV=1	1	0	28.732	21	8	12	8	60.3	8	4	FALSE	2.7	13.04	2.29	0.387	0.787	0.0179085	0.00358799	0.554414	0.00112715	0.000902224	0.431309	89.6	205.2	34.6	70.5	21.14	20.39	23.26	22.08	High	High	High	High	High	High	High	High	High	High	High	High	High	High	High
FALSE	High	Master Protein	Q8A7W6	Tricorn protease homolog OS=Bacteroides thetaiotaomicron (strain ATCC 29148 / DSM 2079 / JCM 5827 / CCUG 10774 / NCTC 10582 / VPI-5482 / E50) OX=226186 GN=BT_1408 PE=3 SV=1	1	0	367.49	51	51	241	51	124.3	51	47	FALSE	65.74	315.31	0.437	0.518	0.6	0.0179253	0.0167041	0.0634239	0.00114539	0.00586149	0.0376693	156.6	68.4	81.1	93.9	28.9	16.76	7.39	16.11	High	High	High	High	High	High	High	High	High	High	High	High	High	High	High
FALSE	High	Master Protein	Q8A539	AAA_14 domain-containing protein OS=Bacteroides thetaiotaomicron (strain ATCC 29148 / DSM 2079 / JCM 5827 / CCUG 10774 / NCTC 10582 / VPI-5482 / E50) OX=226186 GN=BT_2405 PE=4 SV=1	1	0	119.378	43	13	73	13	46.1	13	13	FALSE	15.81	115.15	1.673	2.8	2.316	0.0179253	4.27018e-05	0.000102702	0.00113708	2.57848e-06	1.6242e-05	51.4	85.9	143.8	118.9	19.96	12.19	15.15	6.54	High	High	High	High	High	High	High	High	High	High	High	High	High	High	High
FALSE	High	Master Protein	Q8AAL9	Endoglucanase E (EGE) OS=Bacteroides thetaiotaomicron (strain ATCC 29148 / DSM 2079 / JCM 5827 / CCUG 10774 / NCTC 10582 / VPI-5482 / E50) OX=226186 GN=BT_0445 PE=4 SV=1	1	0	50.236	30	9	26	9	41.8	9	6	FALSE	6.92	26.99	2.321	2.384	2.976	0.0179253	0.00613576	0.000668841	0.00114377	0.00174972	0.000176933	46.1	107	109.8	137.1	34.3	24.88	6.61	21.99	High	High	High	High	High	High	High	High	High	High	High	High	High	High	High
FALSE	High	Master Protein	Q8AA29	Putative transcriptional regulator OS=Bacteroides thetaiotaomicron (strain ATCC 29148 / DSM 2079 / JCM 5827 / CCUG 10774 / NCTC 10582 / VPI-5482 / E50) OX=226186 GN=BT_0636 PE=4 SV=1	1	0	218.438	35	24	391	24	62.5	22	24	FALSE	106.9	440.56	3.551	6.162	5.895	0.0180526	0.000349744	0.000240591	0.00115929	4.00027e-05	4.91943e-05	24.1	85.5	148.4	142	20.3	9.05	18.19	58.75	High	High	High	High	High	High	High	High	High	High	High	High	High	High	High
FALSE	High	Master Protein	Q8A3X1	Endonuclease/exonuclease/phosphatase-like protein OS=Bacteroides thetaiotaomicron (strain ATCC 29148 / DSM 2079 / JCM 5827 / CCUG 10774 / NCTC 10582 / VPI-5482 / E50) OX=226186 GN=BT_2833 PE=4 SV=1	1	0	85.451	35	10	41	10	40.8	10	10	FALSE	12.44	59.87	2.431	1.227	0.749	0.01807	0.814441	0.498581	0.00116618	0.653634	0.381343	74	179.8	90.8	55.4	42.02	22.96	13.84	9.2	High	High	High	High	High	High	High	High	High	High	High	High	High	High	High
FALSE	High	Master Protein	Q8A3V3	Alpha-galactosidase OS=Bacteroides thetaiotaomicron (strain ATCC 29148 / DSM 2079 / JCM 5827 / CCUG 10774 / NCTC 10582 / VPI-5482 / E50) OX=226186 GN=BT_2851 PE=3 SV=1	1	0	41.038	13	9	20	5	82.6	7	8	FALSE	4.97	30.98	0.536	0.714	1.244	0.0184392	0.122786	0.270814	0.0011959	0.0655121	0.191127	114.5	61.3	81.7	142.5	13.67	12.8	9.51	28.01	High	High	High	High	High	High	High	High	High	High	High	High	High	High	High
FALSE	High	Master Protein	Q8A7X2	Iron-sulfur flavoprotein OS=Bacteroides thetaiotaomicron (strain ATCC 29148 / DSM 2079 / JCM 5827 / CCUG 10774 / NCTC 10582 / VPI-5482 / E50) OX=226186 GN=BT_1402 PE=4 SV=1	1	0	7.197	11	3	5	3	25.6	3	2	FALSE	1.17	4.19	4.744	9.86	14.254	0.0186948	0.00033789	8.60881e-05	0.00121845	3.76752e-05	1.29641e-05	13.4	63.6	132.1	191	25.33	56.59	20.46	56.47	High	High	High	High	High	High	High	High	High	High	High	High	High	High	High
FALSE	High	Master Protein	Q8A9U8	ATP synthase subunit delta OS=Bacteroides thetaiotaomicron (strain ATCC 29148 / DSM 2079 / JCM 5827 / CCUG 10774 / NCTC 10582 / VPI-5482 / E50) OX=226186 GN=atpH PE=3 SV=1	1	0	60.509	56	10	36	10	21.3	8	9	FALSE	9.29	55.77	1.868	5.039	4.518	0.0189526	5.20205e-06	5.51153e-06	0.0012413	1.04706e-07	3.38088e-07	32.2	60.1	162.2	145.4	23.75	16.17	16.97	15.42	High	High	High	High	High	High	High	High	High	High	High	High	High	High	High
FALSE	High	Master Protein	Q8A2Q6	Putative zinc ABC transporter, zinc-binding protein OS=Bacteroides thetaiotaomicron (strain ATCC 29148 / DSM 2079 / JCM 5827 / CCUG 10774 / NCTC 10582 / VPI-5482 / E50) OX=226186 GN=BT_3249 PE=3 SV=1	1	0	34.402	30	6	19	6	34.3	6	6	FALSE	2.31	26.26	1.277	0.947	0.957	0.0190026	0.91446	1	0.00125065	0.762616	0.999905	95.7	122.2	90.6	91.5	7.21	8.66	6.15	7.85	High	High	High	High	High	High	High	High	High	High	High	High	High	High	High
FALSE	High	Master Protein	Q8A4Y4	RNA polymerase ECF-type sigma factor OS=Bacteroides thetaiotaomicron (strain ATCC 29148 / DSM 2079 / JCM 5827 / CCUG 10774 / NCTC 10582 / VPI-5482 / E50) OX=226186 GN=BT_2463 PE=3 SV=1	1	0	9.512	12	2	4	2	22.6	2	2	FALSE	1.34	5.49	1.933	1.202	1.027	0.019005	0.59602	1	0.00125688	0.431686	0.910486	77.5	149.8	93.1	79.6	18.38	21.78	20.91	16.83	High	High	High	High	High	High	High	High	High	High	High	High	High	High	High
FALSE	High	Master Protein	Q89Z51	Metallophosphoesterase OS=Bacteroides thetaiotaomicron (strain ATCC 29148 / DSM 2079 / JCM 5827 / CCUG 10774 / NCTC 10582 / VPI-5482 / E50) OX=226186 GN=BT_4526 PE=4 SV=1	1	0.002	6.095	8	2	7	2	29.6	2	2	FALSE	1.73	8.06	0.201	0.074	0.077	0.0190748	7.59516e-05	9.52922e-05	0.00126759	5.38698e-06	1.46439e-05	295.7	59.5	22	22.9	43.56	24.02	52.6	9.44	High	High	High	High	High	High	High	High	High	High	High	High	High	High	High
FALSE	High	Master Protein	Q8A029	Lipoyl synthase OS=Bacteroides thetaiotaomicron (strain ATCC 29148 / DSM 2079 / JCM 5827 / CCUG 10774 / NCTC 10582 / VPI-5482 / E50) OX=226186 GN=lipA PE=3 SV=1	1	0	16.571	18	3	8	3	31.3	3	3	FALSE	1.81	9.08	2.043	1.488	0.787	0.0195753	0.151729	0.179661	0.00130711	0.0850267	0.120884	75.2	153.7	111.9	59.2	10.95	12.21	19.79	24.82	High	High	High	High	High	High	High	High	High	High	High	High	High	High	High
FALSE	High	Master Protein	Q8AA09	Uncharacterized protein OS=Bacteroides thetaiotaomicron (strain ATCC 29148 / DSM 2079 / JCM 5827 / CCUG 10774 / NCTC 10582 / VPI-5482 / E50) OX=226186 GN=BT_0656 PE=4 SV=1	1	0	455.253	69	42	889	42	67.2	38	40	FALSE	196.75	1050.76	2.833	4.692	3.233	0.0195852	0.000192395	0.00122926	0.00132028	1.88092e-05	0.000371528	34	96.4	159.6	110	46.82	10.37	9.04	19.37	High	High	High	High	High	High	High	High	High	High	High	High	High	High	High
FALSE	Medium	Master Protein	Q8A9J9	DoxX-like protein OS=Bacteroides thetaiotaomicron (strain ATCC 29148 / DSM 2079 / JCM 5827 / CCUG 10774 / NCTC 10582 / VPI-5482 / E50) OX=226186 GN=BT_0816 PE=4 SV=1	1	0.025	3.239	7	1	2	1	16.3	1	1	FALSE	0.72	2.46	3.212	1.853	1.173	0.0195852	0.314283	1	0.0013144	0.200318	0.988635	55.3	177.5	102.4	64.8	51.22	44.29	22.84	7.03	High	High	High	High	High	High	High	High	High	High	High	High	High	High	High
FALSE	High	Master Protein	Q8A2W9	Dihydrolipoyl dehydrogenase OS=Bacteroides thetaiotaomicron (strain ATCC 29148 / DSM 2079 / JCM 5827 / CCUG 10774 / NCTC 10582 / VPI-5482 / E50) OX=226186 GN=BT_3186 PE=3 SV=1	1	0	96.695	38	17	57	16	47.5	14	16	FALSE	15.48	81.04	2.35	15.167	31.415	0.0196609	1.45477e-06	8.99355e-08	0.00133373	8.16483e-09	5.32076e-10	8	18.8	121.5	251.7	10.93	25.71	33.73	18.48	High	High	High	High	High	High	High	High	High	High	High	High	High	High	High
FALSE	High	Master Protein	Q8A9A4	Putative integration host factor IHF alpha subunit OS=Bacteroides thetaiotaomicron (strain ATCC 29148 / DSM 2079 / JCM 5827 / CCUG 10774 / NCTC 10582 / VPI-5482 / E50) OX=226186 GN=BT_0911 PE=3 SV=1	1	0	74.127	28	12	47	12	54	11	12	FALSE	10.84	66.39	1.825	4.021	5.416	0.0196609	1.20682e-05	1.71602e-06	0.0013442	3.31585e-07	5.10045e-08	32.6	59.5	131.2	176.7	14.58	13.22	20.49	18.55	High	High	High	High	High	High	High	High	High	High	High	High	High	High	High
FALSE	High	Master Protein	Q8AB04	Glycoside hydrolase family 25 OS=Bacteroides thetaiotaomicron (strain ATCC 29148 / DSM 2079 / JCM 5827 / CCUG 10774 / NCTC 10582 / VPI-5482 / E50) OX=226186 GN=BT_0308 PE=3 SV=1	1	0	15.042	26	4	5	4	27.4	4	1	FALSE	0.82	3.2	2.898	1.196	0.618	0.0196609	1	0.106938	0.00134423	0.999473	0.0678565	70	202.9	83.8	43.3	44.24	24.73	27.17	6.94	High	High	High	High	High	High	High	High	High	High	High	High	High	High	High
FALSE	High	Master Protein	Q8A5L8	Uncharacterized protein OS=Bacteroides thetaiotaomicron (strain ATCC 29148 / DSM 2079 / JCM 5827 / CCUG 10774 / NCTC 10582 / VPI-5482 / E50) OX=226186 GN=BT_2220 PE=4 SV=1	1	0	21.636	12	4	7	4	47.5	4	3	FALSE	2.44	10.03	0.212	0.071	0.058	0.0199963	0.000298155	8.54529e-05	0.00137871	3.20065e-05	1.28316e-05	298.4	63.1	21	17.4	60.33	52.23	40.45	44.96	High	High	High	High	High	High	High	High	High	High	High	High	High	High	High
FALSE	High	Master Protein	Q8AA60	Putative polysaccharide export protein OS=Bacteroides thetaiotaomicron (strain ATCC 29148 / DSM 2079 / JCM 5827 / CCUG 10774 / NCTC 10582 / VPI-5482 / E50) OX=226186 GN=BT_0605 PE=4 SV=1	1	0	8.908	5	1	2	1	54.8	1	1	FALSE	0.27	4.11	2.729	0.405	0.435	0.0199963	0.00469779	0.0123438	0.00137994	0.00126777	0.00578149	87.6	238.9	35.5	38	12.05	20.57	42	8.2	High	High	High	High	High	High	High	High	High	High	High	High	High	High	High
FALSE	High	Master Protein	Q8A457	Thiol:disulfide interchange protein tlpA OS=Bacteroides thetaiotaomicron (strain ATCC 29148 / DSM 2079 / JCM 5827 / CCUG 10774 / NCTC 10582 / VPI-5482 / E50) OX=226186 GN=BT_2746 PE=4 SV=1	1	0	102.642	39	15	57	15	62.4	15	13	FALSE	12.35	80.7	1.67	1.407	1.23	0.020022	0.064633	0.669886	0.00138811	0.0305406	0.534411	75.4	125.8	106.1	92.7	12.48	21.08	15.16	9.29	High	High	High	High	High	High	High	High	High	High	High	High	High	High	High
FALSE	High	Master Protein	Q8A2I0	Uncharacterized protein OS=Bacteroides thetaiotaomicron (strain ATCC 29148 / DSM 2079 / JCM 5827 / CCUG 10774 / NCTC 10582 / VPI-5482 / E50) OX=226186 GN=BT_3325 PE=4 SV=1	1	0	226.936	71	25	186	25	45.7	24	23	FALSE	42.38	251.02	0.637	0.349	0.249	0.0200668	1.08743e-05	6.8474e-07	0.0014182	2.8836e-07	1.22509e-08	179	114	62.5	44.6	15.98	11.21	14.15	10.14	High	High	High	High	High	High	High	High	High	High	High	High	High	High	High
FALSE	High	Master Protein	Q8AAL4	DUF5018 domain-containing protein OS=Bacteroides thetaiotaomicron (strain ATCC 29148 / DSM 2079 / JCM 5827 / CCUG 10774 / NCTC 10582 / VPI-5482 / E50) OX=226186 GN=BT_0450 PE=4 SV=1	1	0	204.499	56	19	137	19	60.7	18	19	FALSE	20.6	219.37	0.537	0.55	0.512	0.0200668	0.0151401	0.0022371	0.00142327	0.00521437	0.000757587	153.9	82.6	84.6	78.8	16	10.14	27.33	14.5	High	High	High	High	High	High	High	High	High	High	High	High	High	High	High
FALSE	High	Master Protein	Q8A7G4	Quinolinate phosphoribosyltransferase [decarboxylating] OS=Bacteroides thetaiotaomicron (strain ATCC 29148 / DSM 2079 / JCM 5827 / CCUG 10774 / NCTC 10582 / VPI-5482 / E50) OX=226186 GN=BT_1560 PE=3 SV=1	1	0	199.911	75	18	234	18	31.2	17	18	FALSE	54.28	289.83	4.144	5.033	4.563	0.0200668	0.00179843	0.00249604	0.00139974	0.000382413	0.000866038	27.1	112.5	136.6	123.8	52.49	15.87	25.22	43.3	High	High	High	High	High	High	High	High	High	High	High	High	High	High	High
FALSE	High	Master Protein	Q89YI8	Putative multiple inositol polyphosphate histidine phosphatase 1 OS=Bacteroides thetaiotaomicron (strain ATCC 29148 / DSM 2079 / JCM 5827 / CCUG 10774 / NCTC 10582 / VPI-5482 / E50) OX=226186 GN=BT_4744 PE=1 SV=1	1	0	64.804	32	12	33	12	49.2	12	11	FALSE	9.8	43.5	1.547	1.702	1.912	0.0200668	0.000924737	0.00020031	0.00141153	0.00015819	3.84025e-05	64.9	100.4	110.5	124.1	18.88	9.82	10.45	9.91	High	High	High	High	High	High	High	High	High	High	High	High	High	High	High
FALSE	High	Master Protein	Q8A7T9	Uncharacterized protein OS=Bacteroides thetaiotaomicron (strain ATCC 29148 / DSM 2079 / JCM 5827 / CCUG 10774 / NCTC 10582 / VPI-5482 / E50) OX=226186 GN=BT_1435 PE=4 SV=1	1	0	40.843	47	7	47	7	10.3	5	7	FALSE	11.5	76.52	2.99	12.866	22.284	0.0200668	1.41731e-05	1.40008e-06	0.00140629	4.13106e-07	3.7424e-08	10.2	30.6	131.5	227.7	46.3	22.29	20.39	23.34	High	High	High	High	High	High	High	High	High	High	High	High	High	High	High
FALSE	High	Master Protein	Q8A7I7	Putative NADH dehydrogenase OS=Bacteroides thetaiotaomicron (strain ATCC 29148 / DSM 2079 / JCM 5827 / CCUG 10774 / NCTC 10582 / VPI-5482 / E50) OX=226186 GN=BT_1537 PE=3 SV=1	1	0.002	5.675	8	2	3	2	52	2	1	FALSE	0.58	1.96	2.362	0.522	0.777	0.0204787	0.0175334	0.547755	0.00145903	0.00621791	0.425079	85.8	202.7	44.8	66.6	20.35	11.07	35.26	14.46	High	High	High	High	High	High	High	High	High	High	High	High	High	High	High
FALSE	High	Master Protein	Q89Z45	Uncharacterized protein OS=Bacteroides thetaiotaomicron (strain ATCC 29148 / DSM 2079 / JCM 5827 / CCUG 10774 / NCTC 10582 / VPI-5482 / E50) OX=226186 GN=BT_4532 PE=4 SV=1	1	0	23.19	38	4	18	4	12.2	3	4	FALSE	3.66	24.78	1.703	1.417	1.01	0.0205662	0.0504363	1	0.00147183	0.0227688	0.999957	78	132.8	110.5	78.7	23.29	13.41	3.2	9.97	High	High	High	High	High	High	High	High	High	High	High	High	High	High	High
FALSE	High	Master Protein	Q89YP1	Alpha-amylase OS=Bacteroides thetaiotaomicron (strain ATCC 29148 / DSM 2079 / JCM 5827 / CCUG 10774 / NCTC 10582 / VPI-5482 / E50) OX=226186 GN=BT_4690 PE=3 SV=1	1	0	52.504	22	9	35	9	55.3	9	7	FALSE	10.13	53.6	2.61	2.52	2.807	0.0207062	0.0090494	0.00479672	0.00148846	0.0027871	0.00188651	44.8	116.8	112.8	125.6	16	24.43	21.77	43.82	High	High	High	High	High	High	High	High	High	High	High	High	High	High	High
FALSE	High	Master Protein	Q8A988	Proline--tRNA ligase OS=Bacteroides thetaiotaomicron (strain ATCC 29148 / DSM 2079 / JCM 5827 / CCUG 10774 / NCTC 10582 / VPI-5482 / E50) OX=226186 GN=proS PE=3 SV=1	1	0	350.224	72	33	312	33	56.8	31	32	FALSE	81.15	421.4	2.833	1.41	0.825	0.020878	0.519622	0.896343	0.00150749	0.365396	0.764898	65.9	186.7	92.9	54.4	47.31	27.81	16.08	13.62	High	High	High	High	High	High	High	High	High	High	High	High	High	High	High
FALSE	High	Master Protein	Q8A451	Primosomal protein N' OS=Bacteroides thetaiotaomicron (strain ATCC 29148 / DSM 2079 / JCM 5827 / CCUG 10774 / NCTC 10582 / VPI-5482 / E50) OX=226186 GN=priA PE=3 SV=1	1	0	210.161	46	35	126	35	94.1	33	34	FALSE	34.29	165.83	1.948	0.508	0.313	0.0211809	0.00194506	1.88848e-05	0.00155642	0.00042319	1.71954e-06	106.1	206.7	53.9	33.2	16.45	15.35	10.16	21.42	High	High	High	High	High	High	High	High	High	High	High	High	High	High	High
FALSE	High	Master Protein	Q89Z77	Uncharacterized protein OS=Bacteroides thetaiotaomicron (strain ATCC 29148 / DSM 2079 / JCM 5827 / CCUG 10774 / NCTC 10582 / VPI-5482 / E50) OX=226186 GN=BT_4500 PE=4 SV=1	1	0	200.609	47	9	252	9	35.2	9	9	FALSE	37.13	363.18	2.789	3.394	2.881	0.0211809	0.00156106	0.00402953	0.00154715	0.000313209	0.00151762	39.7	110.8	134.9	114.5	48.1	22.49	16.32	13.02	High	High	High	High	High	High	High	High	High	High	High	High	High	High	High
FALSE	High	Master Protein	Q8A1D2	Oxidoreductase OS=Bacteroides thetaiotaomicron (strain ATCC 29148 / DSM 2079 / JCM 5827 / CCUG 10774 / NCTC 10582 / VPI-5482 / E50) OX=226186 GN=BT_3734 PE=4 SV=1	1	0	75.263	35	13	53	13	46	11	12	FALSE	17.48	63.69	2.276	1.349	1.255	0.0211809	0.754025	0.586661	0.00155499	0.587486	0.460145	68	154.9	91.8	85.4	33.99	30.55	21.6	14.1	High	High	High	High	High	High	High	High	High	High	High	High	High	High	High
FALSE	High	Master Protein	Q8A3X4	DNA-binding protein HU-beta OS=Bacteroides thetaiotaomicron (strain ATCC 29148 / DSM 2079 / JCM 5827 / CCUG 10774 / NCTC 10582 / VPI-5482 / E50) OX=226186 GN=BT_2830 PE=3 SV=1	1	0	55.436	67	6	57	6	9.2	6	5	FALSE	14.55	67.22	0.489	1.468	0.558	0.0211809	0.248983	0.0181254	0.0015486	0.152015	0.00898164	113.8	55.6	167.1	63.5	18.69	16.01	19.5	28.01	High	High	High	High	High	High	High	High	High	High	High	High	High	High	High
FALSE	High	Master Protein	Q89ZV8	Glyceraldehyde-3-phosphate dehydrogenase OS=Bacteroides thetaiotaomicron (strain ATCC 29148 / DSM 2079 / JCM 5827 / CCUG 10774 / NCTC 10582 / VPI-5482 / E50) OX=226186 GN=BT_4263 PE=3 SV=1	1	0	495.774	86	31	2407	31	35.9	27	30	FALSE	515.54	2650.47	2.771	4.209	5.499	0.0213122	0.00107745	0.000152637	0.00157969	0.000196907	2.76015e-05	29.7	82.2	124.9	163.2	44.99	38.48	17.42	16.04	High	High	High	High	High	High	High	High	High	High	High	High	High	High	High
FALSE	High	Master Protein	Q8A4U7	Uncharacterized protein OS=Bacteroides thetaiotaomicron (strain ATCC 29148 / DSM 2079 / JCM 5827 / CCUG 10774 / NCTC 10582 / VPI-5482 / E50) OX=226186 GN=BT_2500 PE=4 SV=1	1	0	7.142	13	3	5	3	20.2	3	2	FALSE	1.63	4.12	3.571	1.956	1.637	0.0213122	0.183414	0.434126	0.00157365	0.107294	0.325109	49	175	95.8	80.2	44.52	18.47	34.34	25.32	High	High	High	High	High	High	High	High	High	High	High	High	High	High	High
FALSE	High	Master Protein	Q89Z22	Flotillin-like protein FloA OS=Bacteroides thetaiotaomicron (strain ATCC 29148 / DSM 2079 / JCM 5827 / CCUG 10774 / NCTC 10582 / VPI-5482 / E50) OX=226186 GN=floA PE=3 SV=1	1	0	35.241	26	6	15	6	35.9	6	4	FALSE	3.88	19.99	2.233	0.351	0.978	0.0214462	0.000443789	1	0.00159647	5.46067e-05	0.942357	87.7	195.8	30.7	85.8	23.73	22.46	18.75	20.94	High	High	High	High	High	High	High	High	High	High	High	High	High	High	High
FALSE	High	Master Protein	Q8AB54	Xanthan lyase OS=Bacteroides thetaiotaomicron (strain ATCC 29148 / DSM 2079 / JCM 5827 / CCUG 10774 / NCTC 10582 / VPI-5482 / E50) OX=226186 GN=BT_0257 PE=4 SV=1	1	0	442.503	69	53	356	53	108.3	49	50	FALSE	74.78	492.1	1.47	0.915	0.581	0.0214525	0.815651	8.14955e-05	0.0016038	0.654866	1.20007e-05	100.8	148.3	92.3	58.6	4.08	8.55	3.71	16.02	High	High	High	High	High	High	High	High	High	High	High	High	High	High	High
FALSE	High	Master Protein	Q8A8D8	Uncharacterized transporter BT_1229 OS=Bacteroides thetaiotaomicron (strain ATCC 29148 / DSM 2079 / JCM 5827 / CCUG 10774 / NCTC 10582 / VPI-5482 / E50) OX=226186 GN=BT_1229 PE=3 SV=1	1	0	22.157	6	2	6	2	59.6	2	2	FALSE	1.08	9.1	2.422	0.619	2.365	0.0214533	0.0426617	0.00529358	0.00161071	0.0185912	0.00212082	62.4	151.2	38.6	147.7	29.39	22.26	28.31	6.07	High	High	High	High	High	High	High	High	High	High	High	High	High	High	High
FALSE	High	Master Protein	Q8AAA3	Putative ABC transporter ATP-binding protein OS=Bacteroides thetaiotaomicron (strain ATCC 29148 / DSM 2079 / JCM 5827 / CCUG 10774 / NCTC 10582 / VPI-5482 / E50) OX=226186 GN=BT_0562 PE=4 SV=1	1	0	8.517	4	2	10	2	55.2	2	2	FALSE	1.82	9.99	1.471	2.707	4.342	0.0215398	3.3959e-06	8.99355e-08	0.00162409	6.07573e-08	5.59388e-10	42	61.8	113.8	182.4	11.65	13.36	6.58	6.03	High	High	High	High	High	High	High	High	High	High	High	High	High	High	High
FALSE	High	Master Protein	Q8A408	Uncharacterized protein OS=Bacteroides thetaiotaomicron (strain ATCC 29148 / DSM 2079 / JCM 5827 / CCUG 10774 / NCTC 10582 / VPI-5482 / E50) OX=226186 GN=BT_2796 PE=4 SV=1	1	0	36.352	9	6	16	6	94.6	6	6	FALSE	3.41	23.82	2.282	0.684	1.22	0.0220222	0.114716	1	0.0016675	0.0602165	0.936444	77.1	176	52.8	94.1	23.19	21.17	14.15	22.73	High	High	High	High	High	High	High	High	High	High	High	High	High	High	High
FALSE	High	Master Protein	Q8A535	Putative TonB-dependent outer membrane protein OS=Bacteroides thetaiotaomicron (strain ATCC 29148 / DSM 2079 / JCM 5827 / CCUG 10774 / NCTC 10582 / VPI-5482 / E50) OX=226186 GN=BT_2409 PE=3 SV=1	1	0	726.226	84	57	1225	57	90.3	53	57	FALSE	258.91	1501.58	1.469	1.792	1.934	0.022256	0.000417729	9.219e-05	0.00169942	5.05813e-05	1.40199e-05	64.6	94.8	115.7	124.9	11.74	15.58	5.63	12.9	High	High	High	High	High	High	High	High	High	High	High	High	High	High	High
FALSE	High	Master Protein	Q8A308	Uncharacterized protein OS=Bacteroides thetaiotaomicron (strain ATCC 29148 / DSM 2079 / JCM 5827 / CCUG 10774 / NCTC 10582 / VPI-5482 / E50) OX=226186 GN=BT_3147 PE=4 SV=1	1	0	424.802	72	28	3211	28	42.8	27	27	FALSE	691.47	4395.22	2.101	1.79	1.457	0.022256	0.0204515	0.178813	0.00169346	0.00751541	0.120199	63	132.4	112.8	91.8	22.97	12.23	19.84	21.04	High	High	High	High	High	High	High	High	High	High	High	High	High	High	High
FALSE	High	Master Protein	Q89Z39	Site-specific DNA-methyltransferase (adenine-specific) OS=Bacteroides thetaiotaomicron (strain ATCC 29148 / DSM 2079 / JCM 5827 / CCUG 10774 / NCTC 10582 / VPI-5482 / E50) OX=226186 GN=BT_4538 PE=3 SV=1	1	0	224.25	58	30	156	30	58.8	26	27	FALSE	31.18	251.4	2.382	6.431	7.467	0.0222904	1.66912e-05	4.35566e-06	0.00170917	6.66581e-07	2.40744e-07	23.1	55.1	148.9	172.8	31.22	12.88	21.03	20.25	High	High	High	High	High	High	High	High	High	High	High	High	High	High	High
FALSE	High	Master Protein	Q8A2W3	TonB OS=Bacteroides thetaiotaomicron (strain ATCC 29148 / DSM 2079 / JCM 5827 / CCUG 10774 / NCTC 10582 / VPI-5482 / E50) OX=226186 GN=BT_3192 PE=3 SV=1	1	0.009	4.367	4	1	2	1	28.2	1	1	FALSE	0.7	2.07	1.482	0.743	0.446	0.0228861	0.0144629	2.76159e-05	0.00176215	0.00495806	2.90276e-06	108.9	161.5	80.9	48.6	10.23	6.02	11.13	15.18	High	High	High	High	High	High	High	High	High	High	High	High	High	High	High
FALSE	High	Master Protein	Q8A2Z1	Quinolinate synthase A OS=Bacteroides thetaiotaomicron (strain ATCC 29148 / DSM 2079 / JCM 5827 / CCUG 10774 / NCTC 10582 / VPI-5482 / E50) OX=226186 GN=nadA PE=3 SV=1	1	0	189.453	88	20	106	18	34.3	17	20	FALSE	18.38	176.89	3.196	4.712	3.076	0.0229741	0.00124319	0.00716193	0.00177627	0.000238125	0.00309359	33.4	106.7	157.3	102.7	25.96	22.7	28.65	50.97	High	High	High	High	High	High	High	High	High	High	High	High	High	High	High
FALSE	High	Master Protein	Q8A293	Ribonuclease HII OS=Bacteroides thetaiotaomicron (strain ATCC 29148 / DSM 2079 / JCM 5827 / CCUG 10774 / NCTC 10582 / VPI-5482 / E50) OX=226186 GN=rnhB PE=3 SV=1	1	0	14.168	17	2	5	2	22.7	2	2	FALSE	1.13	6.14	0.304	0.111	0.084	0.023149	2.80375e-05	1.51399e-05	0.00179719	1.38844e-06	1.25873e-06	266.7	81.1	29.7	22.5	18.66	21.76	42.38	4.93	High	High	High	High	High	High	High	High	High	High	High	High	High	High	High
FALSE	High	Master Protein	Q8A0V9	Uncharacterized protein OS=Bacteroides thetaiotaomicron (strain ATCC 29148 / DSM 2079 / JCM 5827 / CCUG 10774 / NCTC 10582 / VPI-5482 / E50) OX=226186 GN=BT_3912 PE=4 SV=1	1	0	76.653	42	10	37	10	33.4	10	10	FALSE	9.56	54.88	1.95	0.792	0.586	0.0231654	0.768849	0.0388081	0.00180587	0.603387	0.0216978	92.4	180.2	73.2	54.2	29.5	23.26	20.65	5.66	High	High	High	High	High	High	High	High	High	High	High	High	High	High	High
FALSE	High	Master Protein	Q8A3X2	Rhomboid family protein OS=Bacteroides thetaiotaomicron (strain ATCC 29148 / DSM 2079 / JCM 5827 / CCUG 10774 / NCTC 10582 / VPI-5482 / E50) OX=226186 GN=BT_2832 PE=4 SV=1	1	0	21.958	14	5	12	5	34.1	5	3	FALSE	4.26	13.44	4.131	0.679	1.019	0.0234601	0.576002	1	0.00183963	0.414273	1	58.6	242	39.8	59.7	32.27	38.08	25.9	61.05	High	High	High	High	High	High	High	High	High	High	High	High	High	High	High
FALSE	High	Master Protein	Q8AAT2	Capsular polysaccharide biosynthesis protein Cps4K OS=Bacteroides thetaiotaomicron (strain ATCC 29148 / DSM 2079 / JCM 5827 / CCUG 10774 / NCTC 10582 / VPI-5482 / E50) OX=226186 GN=BT_0382 PE=4 SV=1	1	0	16.027	11	5	12	5	45.2	4	4	FALSE	1.81	11.99	0.478	0.499	0.434	0.0234601	0.0128638	0.00177089	0.00184383	0.00430819	0.000576166	165.9	79.3	82.8	72	21.74	19.93	16.31	21.48	High	High	High	High	High	High	High	High	High	High	High	High	High	High	High
FALSE	High	Master Protein	Q8A738	Sodium pump decarboxylase, gamma subunit OS=Bacteroides thetaiotaomicron (strain ATCC 29148 / DSM 2079 / JCM 5827 / CCUG 10774 / NCTC 10582 / VPI-5482 / E50) OX=226186 GN=BT_1687 PE=4 SV=1	1	0	37.082	26	6	19	6	33.8	6	4	FALSE	3.81	24.98	1.917	0.268	0.345	0.0235017	3.76795e-05	0.000163312	0.00185461	2.20299e-06	2.9897e-05	113.3	217.2	30.4	39.1	19.38	20.91	17.03	16.87	High	High	High	High	High	High	High	High	High	High	High	High	High	High	High
FALSE	High	Master Protein	Q8A605	PCMD domain-containing protein OS=Bacteroides thetaiotaomicron (strain ATCC 29148 / DSM 2079 / JCM 5827 / CCUG 10774 / NCTC 10582 / VPI-5482 / E50) OX=226186 GN=BT_2081 PE=1 SV=1	1	0	111.465	39	10	186	10	39.4	10	10	FALSE	47.24	218.89	1.902	2.298	2.003	0.0235904	0.00128785	0.00667735	0.00189037	0.000250164	0.00284801	55.5	105.6	127.6	111.2	30.62	14.46	8.77	17.09	High	High	High	High	High	High	High	High	High	High	High	High	High	High	High
FALSE	High	Master Protein	Q8A808	Uncharacterized protein OS=Bacteroides thetaiotaomicron (strain ATCC 29148 / DSM 2079 / JCM 5827 / CCUG 10774 / NCTC 10582 / VPI-5482 / E50) OX=226186 GN=BT_1366 PE=4 SV=1	1	0	58.916	22	10	37	10	59.4	9	10	FALSE	9.4	51.85	1.621	0.932	0.845	0.0235904	0.724896	0.156333	0.00189175	0.555831	0.103989	91	147.4	84.7	76.9	21.1	8.46	10.71	10.98	High	High	High	High	High	High	High	High	High	High	High	High	High	High	High
FALSE	High	Master Protein	Q8ABE3	Uncharacterized protein OS=Bacteroides thetaiotaomicron (strain ATCC 29148 / DSM 2079 / JCM 5827 / CCUG 10774 / NCTC 10582 / VPI-5482 / E50) OX=226186 GN=BT_0167 PE=4 SV=1	1	0	46.448	63	7	27	7	13	6	6	FALSE	6.73	36.57	1.643	2.849	4.542	0.0235904	7.17596e-05	2.75292e-06	0.00187665	4.90625e-06	1.26021e-07	39.9	65.5	113.6	181.1	22.28	8.52	10.66	19.85	High	High	High	High	High	High	High	High	High	High	High	High	High	High	High
FALSE	High	Master Protein	Q8A0Q6	Putative alpha-1,2-mannosidase OS=Bacteroides thetaiotaomicron (strain ATCC 29148 / DSM 2079 / JCM 5827 / CCUG 10774 / NCTC 10582 / VPI-5482 / E50) OX=226186 GN=BT_3965 PE=1 SV=1	1	0	11.622	5	3	5	3	86.3	3	2	FALSE	1.65	4.84	0.445	0.339	0.502	0.0235904	0.00120901	0.0253143	0.00189127	0.000229156	0.0133042	175	77.9	59.3	87.8	21.97	19.05	21.69	22.25	High	High	High	High	High	High	High	High	High	High	High	High	High	High	High
FALSE	High	Master Protein	Q8A510	DUF4136 domain-containing protein OS=Bacteroides thetaiotaomicron (strain ATCC 29148 / DSM 2079 / JCM 5827 / CCUG 10774 / NCTC 10582 / VPI-5482 / E50) OX=226186 GN=BT_2437 PE=1 SV=1	1	0	237.461	59	13	2069	13	23.9	10	13	FALSE	344.46	2928.73	1.997	3.006	2.97	0.0246625	0.000269241	0.000245354	0.00201359	2.78787e-05	5.05601e-05	44.6	89	134	132.4	30.18	14.56	9.75	16.32	High	High	High	High	High	High	High	High	High	High	High	High	High	High	High
FALSE	High	Master Protein	Q8A509	OMP_b-brl domain-containing protein OS=Bacteroides thetaiotaomicron (strain ATCC 29148 / DSM 2079 / JCM 5827 / CCUG 10774 / NCTC 10582 / VPI-5482 / E50) OX=226186 GN=BT_2438 PE=4 SV=1	1	0	111.432	35	7	1457	7	23.2	5	7	FALSE	277.34	2166.53	2.148	3.441	3.22	0.0246625	0.000106768	8.67214e-05	0.00201016	8.18666e-06	1.31329e-05	40.8	87.6	140.3	131.3	28.37	13.45	7.37	19.78	High	High	High	High	High	High	High	High	High	High	High	High	High	High	High
FALSE	High	Master Protein	Q8AAK4	Beta-N-acetylhexosaminidase OS=Bacteroides thetaiotaomicron (strain ATCC 29148 / DSM 2079 / JCM 5827 / CCUG 10774 / NCTC 10582 / VPI-5482 / E50) OX=226186 GN=BT_0460 PE=3 SV=1	1	0	76.364	23	13	48	13	78	13	12	FALSE	12.3	61.83	1.62	2.225	1.826	0.0246625	0.000327868	0.00162132	0.00203288	3.61527e-05	0.000518511	60	97.1	133.4	109.5	8.21	9.83	15.28	18.96	High	High	High	High	High	High	High	High	High	High	High	High	High	High	High
FALSE	High	Master Protein	Q8AB03	Dihydrolipoyl dehydrogenase OS=Bacteroides thetaiotaomicron (strain ATCC 29148 / DSM 2079 / JCM 5827 / CCUG 10774 / NCTC 10582 / VPI-5482 / E50) OX=226186 GN=BT_0309 PE=3 SV=1	1	0	62.768	30	14	36	12	48.5	11	13	FALSE	10.06	45.97	2.441	18.484	39.044	0.0246625	1.83191e-06	1.74328e-07	0.00200831	2.16552e-08	1.72657e-09	6.6	16	121.3	256.2	12.78	22.13	44.26	16.27	High	High	High	High	High	High	High	High	High	High	High	High	High	High	High
FALSE	High	Master Protein	Q89ZB6	RNA polymerase ECF-type sigma factor OS=Bacteroides thetaiotaomicron (strain ATCC 29148 / DSM 2079 / JCM 5827 / CCUG 10774 / NCTC 10582 / VPI-5482 / E50) OX=226186 GN=BT_4461 PE=3 SV=1	1	0	11.121	12	2	6	2	22.6	2	2	FALSE	1.54	7.2	2.059	5.01	5.652	0.0246625	4.30228e-05	1.4462e-05	0.00200169	2.61161e-06	1.17359e-06	29.2	60	146.1	164.8	40.82	14.29	4.34	12.3	High	High	High	High	High	High	High	High	High	High	High	High	High	High	High
FALSE	High	Master Protein	Q8A733	50S ribosomal protein L31 type B OS=Bacteroides thetaiotaomicron (strain ATCC 29148 / DSM 2079 / JCM 5827 / CCUG 10774 / NCTC 10582 / VPI-5482 / E50) OX=226186 GN=rpmE2 PE=3 SV=1	1	0	9.876	32	2	4	2	9.6	2	2	FALSE	1.02	5.54	1.766	1.054	1.018	0.0246625	1	1	0.0020213	0.996419	0.999734	82.7	146	87.2	84.2	9.28	19	16.06	17.55	High	High	High	High	High	High	High	High	High	High	High	High	High	High	High
FALSE	High	Master Protein	Q89Z81	Putative oxidoreductase OS=Bacteroides thetaiotaomicron (strain ATCC 29148 / DSM 2079 / JCM 5827 / CCUG 10774 / NCTC 10582 / VPI-5482 / E50) OX=226186 GN=BT_4496 PE=4 SV=1	1	0	9.536	12	2	4	2	27.4	2	2	FALSE	0.6	6.15	1.979	0.685	0.82	0.0246625	0.120389	0.497097	0.00203169	0.0639256	0.379731	89.2	176.5	61.1	73.2	26.35	14.65	19.11	16.64	High	High	High	High	High	High	High	High	High	High	High	High	High	High	High
FALSE	High	Master Protein	Q8A196	Transcriptional regulator OS=Bacteroides thetaiotaomicron (strain ATCC 29148 / DSM 2079 / JCM 5827 / CCUG 10774 / NCTC 10582 / VPI-5482 / E50) OX=226186 GN=BT_3770 PE=4 SV=1	1	0	79.877	65	11	78	11	22.6	10	11	FALSE	19.65	110.35	1.602	1.785	2.373	0.0246865	0.000798221	3.73019e-05	0.00204275	0.000126236	4.2784e-06	59.2	94.8	105.6	140.4	21.82	10.55	10.61	5.66	High	High	High	High	High	High	High	High	High	High	High	High	High	High	High
FALSE	High	Master Protein	Q8A4R5	SusD homolog OS=Bacteroides thetaiotaomicron (strain ATCC 29148 / DSM 2079 / JCM 5827 / CCUG 10774 / NCTC 10582 / VPI-5482 / E50) OX=226186 GN=BT_2532 PE=3 SV=1	1	0	64.731	24	12	31	11	76.4	12	7	FALSE	8.11	36.59	0.719	0.519	0.452	0.0248791	0.000138244	1.5634e-05	0.00206664	1.16586e-05	1.31607e-06	148.7	106.9	77.2	67.3	11.78	10.29	12.18	7.69	High	High	High	High	High	High	High	High	High	High	High	High	High	High	High
FALSE	High	Master Protein	Q8A5Z3	Putative cytidylate kinase OS=Bacteroides thetaiotaomicron (strain ATCC 29148 / DSM 2079 / JCM 5827 / CCUG 10774 / NCTC 10582 / VPI-5482 / E50) OX=226186 GN=BT_2093 PE=4 SV=1	1	0	128.534	58	14	67	14	23.7	14	11	FALSE	16.08	98.21	1.884	5.126	5.809	0.0265283	1.60131e-05	3.85063e-06	0.0022121	4.8602e-07	2.1037e-07	28.9	54.5	148.4	168.2	31.47	20.04	12.63	8.97	High	High	High	High	High	High	High	High	High	High	High	High	High	High	High
FALSE	High	Master Protein	Q8A5S2	Two-component system sensor histidine kinase OS=Bacteroides thetaiotaomicron (strain ATCC 29148 / DSM 2079 / JCM 5827 / CCUG 10774 / NCTC 10582 / VPI-5482 / E50) OX=226186 GN=BT_2166 PE=4 SV=1	1	0	147.89	34	19	118	19	59.2	18	17	FALSE	26.24	150.55	2.368	2.739	2.123	0.0266953	0.00316578	0.0123963	0.00223456	0.000770711	0.00581399	48.6	115.1	133.1	103.2	47.27	15.06	10.3	7.16	High	High	High	High	High	High	High	High	High	High	High	High	High	High	High
FALSE	High	Master Protein	Q8A119	Major outer membrane protein OmpA OS=Bacteroides thetaiotaomicron (strain ATCC 29148 / DSM 2079 / JCM 5827 / CCUG 10774 / NCTC 10582 / VPI-5482 / E50) OX=226186 GN=BT_3852 PE=4 SV=1	1	0	313.94	47	19	720	19	43.3	19	19	FALSE	148.48	873.07	2.561	2.726	3.766	0.0267888	0.00468138	0.000545665	0.00225094	0.00125934	0.000139816	39.8	101.9	108.5	149.8	46.49	12.43	6.31	20.96	High	High	High	High	High	High	High	High	High	High	High	High	High	High	High
FALSE	High	Master Protein	Q8A9P6	Uncharacterized protein OS=Bacteroides thetaiotaomicron (strain ATCC 29148 / DSM 2079 / JCM 5827 / CCUG 10774 / NCTC 10582 / VPI-5482 / E50) OX=226186 GN=BT_0769 PE=4 SV=1	1	0	158.933	63	15	238	15	26.3	14	15	FALSE	53.67	343.45	1.592	3.081	4.021	0.027244	2.33667e-05	2.19811e-06	0.00229789	1.07502e-06	8.50966e-08	41.3	65.7	127.1	165.9	19.5	10.63	16.41	9.44	High	High	High	High	High	High	High	High	High	High	High	High	High	High	High
FALSE	High	Master Protein	Q8A6V9	WYL domain-containing protein OS=Bacteroides thetaiotaomicron (strain ATCC 29148 / DSM 2079 / JCM 5827 / CCUG 10774 / NCTC 10582 / VPI-5482 / E50) OX=226186 GN=BT_1767 PE=4 SV=1	1	0	19.589	9	3	10	3	39.8	3	3	FALSE	3.01	12	2.057	0.769	0.513	0.0278512	0.429712	0.00691275	0.00235801	0.29009	0.00296387	92.2	189.6	70.9	47.3	35.51	12.43	7.32	16.6	High	High	High	High	High	High	High	High	High	High	High	High	High	High	High
FALSE	High	Master Protein	Q8A1D4	Uncharacterized protein OS=Bacteroides thetaiotaomicron (strain ATCC 29148 / DSM 2079 / JCM 5827 / CCUG 10774 / NCTC 10582 / VPI-5482 / E50) OX=226186 GN=BT_3732 PE=4 SV=1	1	0	113.885	84	8	75	8	15.4	7	8	FALSE	14.26	122.75	2.582	2.312	1.754	0.0280507	0.0185892	0.0763348	0.00238386	0.00666953	0.046313	52.3	135	120.9	91.8	24.19	7.66	17.5	48.1	High	High	High	High	High	High	High	High	High	High	High	High	High	High	High
FALSE	High	Master Protein	Q8A8R8	Putative arginase OS=Bacteroides thetaiotaomicron (strain ATCC 29148 / DSM 2079 / JCM 5827 / CCUG 10774 / NCTC 10582 / VPI-5482 / E50) OX=226186 GN=BT_1099 PE=4 SV=1	1	0	23.601	19	6	18	6	30.8	6	5	FALSE	6.79	15.96	2.229	1.196	0.975	0.0280717	1	1	0.00239462	0.915358	0.99966	74.1	165.1	88.6	72.2	3.97	32.57	23.79	30.68	High	High	High	High	High	High	High	High	High	High	High	High	High	High	High
FALSE	High	Master Protein	Q89ZC0	LUD_dom domain-containing protein OS=Bacteroides thetaiotaomicron (strain ATCC 29148 / DSM 2079 / JCM 5827 / CCUG 10774 / NCTC 10582 / VPI-5482 / E50) OX=226186 GN=BT_4457 PE=4 SV=1	1	0	147.897	92	16	104	16	21.4	16	15	FALSE	28.51	152.99	1.887	6.478	13.329	0.0289398	5.00686e-06	2.13794e-07	0.00248355	9.79418e-08	2.25406e-09	17.6	33.3	114.2	234.9	30.3	13.13	15.34	13.88	High	High	High	High	High	High	High	High	High	High	High	High	High	High	High
FALSE	High	Master Protein Candidate	Q8A1Q4	N-acylglucosamine 2-epimerase OS=Bacteroides thetaiotaomicron (strain ATCC 29148 / DSM 2079 / JCM 5827 / CCUG 10774 / NCTC 10582 / VPI-5482 / E50) OX=226186 GN=BT_3605 PE=3 SV=1	1	0.003	5.469	3	2	8	2	45.8	1	2	FALSE	2.64	7.97	1.503	1.482	1.459	0.0289398	0.0128638	0.0220619	0.0024964	0.00431949	0.0113129	73.5	110.4	108.9	107.2	16.5	9.73	16.09	10.86	High	High	High	High	High	High	High	High	High	High	High	High	High	High	High
FALSE	High	Master Protein	Q8AAL1	N-acylglucosamine 2-epimerase OS=Bacteroides thetaiotaomicron (strain ATCC 29148 / DSM 2079 / JCM 5827 / CCUG 10774 / NCTC 10582 / VPI-5482 / E50) OX=226186 GN=BT_0453 PE=3 SV=1	1	0.003	5.469	2	2	8	2	45.7	1	2	FALSE	2.64	7.97	1.503	1.482	1.459	0.0289398	0.0128638	0.0220619	0.0024964	0.00431949	0.0113129	73.5	110.4	108.9	107.2	16.5	9.73	16.09	10.86	High	High	High	High	High	High	High	High	High	High	High	High	High	High	High
FALSE	High	Master Protein	Q8A9A7	Putative conserved membrane exported protein OS=Bacteroides thetaiotaomicron (strain ATCC 29148 / DSM 2079 / JCM 5827 / CCUG 10774 / NCTC 10582 / VPI-5482 / E50) OX=226186 GN=BT_0908 PE=4 SV=1	1	0	18.492	12	5	8	5	41.4	5	2	FALSE	2.38	7.07	3.348	4.82	6.601	0.0289575	0.000745278	0.000143757	0.00250719	0.000115661	2.54445e-05	25.4	84.9	122.3	167.4	45.68	28.78	36.02	15.35	High	High	High	High	High	High	High	High	High	High	High	High	High	High	High
FALSE	High	Master Protein	Q8A7G1	Metal-dependent phosphohydrolase OS=Bacteroides thetaiotaomicron (strain ATCC 29148 / DSM 2079 / JCM 5827 / CCUG 10774 / NCTC 10582 / VPI-5482 / E50) OX=226186 GN=BT_1563 PE=4 SV=1	1	0	23.265	22	5	12	5	24.7	5	4	FALSE	4.17	10.21	0.445	0.126	0.087	0.0290744	1.63435e-05	2.59899e-06	0.00252659	5.39316e-07	1.11334e-07	241.2	107.2	30.4	21.1	22.63	22.01	30.9	19.29	High	High	High	High	High	High	High	High	High	High	High	High	High	High	High
FALSE	High	Master Protein	Q89ZP9	Uncharacterized protein OS=Bacteroides thetaiotaomicron (strain ATCC 29148 / DSM 2079 / JCM 5827 / CCUG 10774 / NCTC 10582 / VPI-5482 / E50) OX=226186 GN=BT_4327 PE=4 SV=1	1	0	320.575	63	32	359	32	55.8	30	30	FALSE	79.78	497.61	1.627	5.044	7.465	0.0293244	1.45477e-06	1.3146e-07	0.00255791	8.83086e-09	9.66e-10	26.4	43	133.3	197.3	16.82	16.47	7.39	14.48	High	High	High	High	High	High	High	High	High	High	High	High	High	High	High
FALSE	High	Master Protein	Q8A606	UPF0597 protein BT_2080 OS=Bacteroides thetaiotaomicron (strain ATCC 29148 / DSM 2079 / JCM 5827 / CCUG 10774 / NCTC 10582 / VPI-5482 / E50) OX=226186 GN=BT_2080 PE=3 SV=1	1	0	183.029	57	22	121	22	45.9	18	21	FALSE	23.19	205.93	1.888	2.785	2.8	0.0293244	0.000379793	0.000298332	0.00256705	4.47743e-05	6.529e-05	47.2	89.1	131.5	132.2	18.19	14.71	11.64	27.36	High	High	High	High	High	High	High	High	High	High	High	High	High	High	High
FALSE	High	Master Protein	Q89ZW1	Deoxycytidylate deaminase OS=Bacteroides thetaiotaomicron (strain ATCC 29148 / DSM 2079 / JCM 5827 / CCUG 10774 / NCTC 10582 / VPI-5482 / E50) OX=226186 GN=BT_4260 PE=3 SV=1	1	0	35.734	47	7	28	7	16.8	7	7	FALSE	8.8	32.74	2.067	3.054	2.721	0.0293414	0.000361008	0.000606646	0.00257792	4.18677e-05	0.000158348	45.2	93.5	138.2	123.1	7.48	7.13	29.63	31.22	High	High	High	High	High	High	High	High	High	High	High	High	High	High	High
FALSE	High	Master Protein	Q8A008	TPM_phosphatase domain-containing protein OS=Bacteroides thetaiotaomicron (strain ATCC 29148 / DSM 2079 / JCM 5827 / CCUG 10774 / NCTC 10582 / VPI-5482 / E50) OX=226186 GN=BT_4213 PE=4 SV=1	1	0	21.179	10	4	12	4	32.2	3	3	FALSE	2.6	19.28	1.642	2.272	3.394	0.0298358	0.000222332	7.29542e-06	0.00263456	2.23752e-05	4.84808e-07	48.1	79.1	109.4	163.4	23.47	15.18	6.48	7.59	High	High	High	High	High	High	High	High	High	High	High	High	High	High	High
FALSE	High	Master Protein	Q8A1Q8	Glutamine--fructose-6-phosphate aminotransferase [isomerizing] OS=Bacteroides thetaiotaomicron (strain ATCC 29148 / DSM 2079 / JCM 5827 / CCUG 10774 / NCTC 10582 / VPI-5482 / E50) OX=226186 GN=BT_3601 PE=4 SV=1	1	0.002	6.445	5	1	2	1	38.5	1	1	FALSE	0.3	3.3	2.619	2.861	3.229	0.0298358	0.00443737	0.00327449	0.00264042	0.0011781	0.00119053	41.2	107.9	117.9	133	43.98	21.02	20.13	22.22	High	High	High	High	High	High	High	High	High	High	High	High	High	High	High
FALSE	High	Master Protein	Q8A0M3	GTP pyrophosphokinase OS=Bacteroides thetaiotaomicron (strain ATCC 29148 / DSM 2079 / JCM 5827 / CCUG 10774 / NCTC 10582 / VPI-5482 / E50) OX=226186 GN=BT_3998 PE=3 SV=1	1	0	259.156	54	39	197	38	85.7	37	34	FALSE	49.35	261.26	2.198	2.856	2.484	0.0302228	0.00159853	0.00278853	0.00269398	0.000324575	0.000986229	46.8	103	133.8	116.4	36.2	14.76	9.69	22.02	High	High	High	High	High	High	High	High	High	High	High	High	High	High	High
FALSE	High	Master Protein	Q8A9U4	DNA repair and recombination protein, putative helicase OS=Bacteroides thetaiotaomicron (strain ATCC 29148 / DSM 2079 / JCM 5827 / CCUG 10774 / NCTC 10582 / VPI-5482 / E50) OX=226186 GN=BT_0721 PE=4 SV=1	1	0	36.412	8	6	17	6	97.8	6	6	FALSE	4.61	23.88	0.394	0.137	0.104	0.0302228	2.04512e-05	3.7135e-06	0.00268843	8.95149e-07	1.94573e-07	244.7	96.3	33.6	25.4	41.54	12.05	15.99	19.29	High	High	High	High	High	High	High	High	High	High	High	High	High	High	High
FALSE	High	Master Protein	Q8A1H3	Putative acetyltransferase OS=Bacteroides thetaiotaomicron (strain ATCC 29148 / DSM 2079 / JCM 5827 / CCUG 10774 / NCTC 10582 / VPI-5482 / E50) OX=226186 GN=BT_3688 PE=4 SV=1	1	0	55.513	33	9	28	9	38.9	9	9	FALSE	6.72	37.92	2.704	2.72	3.923	0.0306526	0.00708721	0.000792372	0.00274209	0.00208541	0.000217713	38.7	104.6	105.1	151.6	30.31	17.44	27.49	37.87	High	High	High	High	High	High	High	High	High	High	High	High	High	High	High
FALSE	High	Master Protein	Q89YM8	Chloromuconate cycloisomerase OS=Bacteroides thetaiotaomicron (strain ATCC 29148 / DSM 2079 / JCM 5827 / CCUG 10774 / NCTC 10582 / VPI-5482 / E50) OX=226186 GN=BT_4703 PE=4 SV=1	1	0	71.419	38	10	39	10	38.6	10	7	FALSE	9.24	60.69	1.911	1.301	1.224	0.0309612	0.412961	0.628711	0.00278948	0.275879	0.496943	73.6	140.6	95.8	90	19.63	11.89	30.27	12.74	High	High	High	High	High	High	High	High	High	High	High	High	High	High	High
FALSE	High	Master Protein	Q8AAM9	DUF5109 domain-containing protein OS=Bacteroides thetaiotaomicron (strain ATCC 29148 / DSM 2079 / JCM 5827 / CCUG 10774 / NCTC 10582 / VPI-5482 / E50) OX=226186 GN=BT_0435 PE=1 SV=1	1	0	40.795	27	9	25	5	42.2	8	8	FALSE	5.49	30.93	0.473	0.57	0.942	0.0309612	0.120999	1	0.0027894	0.0644041	0.988926	134	63.4	76.4	126.2	15.06	14.52	17.71	41.26	High	High	High	High	High	High	High	High	High	High	High	High	High	High	High
FALSE	High	Master Protein	Q89ZG5	Transglutaminase-like protein OS=Bacteroides thetaiotaomicron (strain ATCC 29148 / DSM 2079 / JCM 5827 / CCUG 10774 / NCTC 10582 / VPI-5482 / E50) OX=226186 GN=BT_4412 PE=4 SV=1	1	0	292.04	54	44	175	44	102	43	38	FALSE	45.92	220.44	1.517	6.311	11.728	0.0314202	5.58222e-07	1.38807e-08	0.00292615	8.91728e-10	1.90544e-11	19.5	29.5	122.8	228.2	11.85	17.16	14.91	10.26	High	High	High	High	High	High	High	High	High	High	High	High	High	High	High
FALSE	High	Master Protein	Q8A2N7	tRNA uridine 5-carboxymethylaminomethyl modification enzyme MnmG OS=Bacteroides thetaiotaomicron (strain ATCC 29148 / DSM 2079 / JCM 5827 / CCUG 10774 / NCTC 10582 / VPI-5482 / E50) OX=226186 GN=mnmG PE=3 SV=1	1	0	238.553	51	26	147	26	70.2	24	26	FALSE	40.66	195.4	2.783	2.552	3.546	0.0314202	0.0156491	0.00102035	0.00289987	0.00542969	0.000296384	40.5	112.7	103.3	143.6	47.87	20.6	17.83	6.46	High	High	High	High	High	High	High	High	High	High	High	High	High	High	High
FALSE	High	Master Protein	Q8AAL3	SusD homolog OS=Bacteroides thetaiotaomicron (strain ATCC 29148 / DSM 2079 / JCM 5827 / CCUG 10774 / NCTC 10582 / VPI-5482 / E50) OX=226186 GN=BT_0451 PE=3 SV=1	1	0	188.552	55	24	94	24	63	24	24	FALSE	23.48	130.25	0.611	0.755	0.706	0.0314202	0.387779	0.0875529	0.00285321	0.255339	0.0540422	130.2	79.6	98.3	91.9	18.88	4.16	23.88	11.55	High	High	High	High	High	High	High	High	High	High	High	High	High	High	High
FALSE	High	Master Protein	Q8A9Z1	Carboxynorspermidine/carboxyspermidine decarboxylase OS=Bacteroides thetaiotaomicron (strain ATCC 29148 / DSM 2079 / JCM 5827 / CCUG 10774 / NCTC 10582 / VPI-5482 / E50) OX=226186 GN=BT_0674 PE=3 SV=1	1	0	122.73	49	16	56	16	43.6	14	14	FALSE	11.33	83.95	3.452	7.749	9.974	0.0314202	0.000418357	0.00011822	0.00288549	5.0791e-05	1.96027e-05	18	62.3	139.8	179.9	65.15	23.47	21.64	20.66	High	High	High	High	High	High	High	High	High	High	High	High	High	High	High
FALSE	High	Master Protein	Q8AA78	Prolyl oligopeptidase family protein OS=Bacteroides thetaiotaomicron (strain ATCC 29148 / DSM 2079 / JCM 5827 / CCUG 10774 / NCTC 10582 / VPI-5482 / E50) OX=226186 GN=BT_0587 PE=3 SV=1	1	0	105.748	34	20	62	20	79.2	20	17	FALSE	16.59	72.85	1.459	1.002	1.654	0.0314202	1	0.000460635	0.0029357	0.995866	0.0001117	78.2	114.1	78.4	129.3	12.4	14.96	3.87	4.8	High	High	High	High	High	High	High	High	High	High	High	High	High	High	High
FALSE	High	Master Protein	Q8A4Q5	Putative haloacid dehalogenase-like hydrolase OS=Bacteroides thetaiotaomicron (strain ATCC 29148 / DSM 2079 / JCM 5827 / CCUG 10774 / NCTC 10582 / VPI-5482 / E50) OX=226186 GN=BT_2542 PE=1 SV=1	1	0	99.233	80	15	61	15	24.2	13	13	FALSE	14.79	85.76	2.258	0.459	0.354	0.0314202	0.00533357	0.000400926	0.0028743	0.00148428	9.40123e-05	98.2	221.9	45.1	34.7	19.92	8.17	28.25	27.65	High	High	High	High	High	High	High	High	High	High	High	High	High	High	High
FALSE	High	Master Protein	Q8AAU2	Aldose 1-epimerase OS=Bacteroides thetaiotaomicron (strain ATCC 29148 / DSM 2079 / JCM 5827 / CCUG 10774 / NCTC 10582 / VPI-5482 / E50) OX=226186 GN=BT_0372 PE=3 SV=1	1	0	42.022	17	5	19	5	40.2	5	5	FALSE	4.11	30.79	2.66	2.928	5.065	0.0314202	0.0124948	0.000517386	0.00294125	0.0041676	0.00012976	34.3	91.3	100.5	173.9	27.32	42.75	22.03	40.38	High	High	High	High	High	High	High	High	High	High	High	High	High	High	High
FALSE	High	Master Protein	Q8A679	TsaD domain-containing protein OS=Bacteroides thetaiotaomicron (strain ATCC 29148 / DSM 2079 / JCM 5827 / CCUG 10774 / NCTC 10582 / VPI-5482 / E50) OX=226186 GN=BT_2007 PE=4 SV=1	1	0	39.157	33	5	15	5	25.3	5	5	FALSE	3.3	21.29	2.78	2.138	1.761	0.0314202	0.0746179	0.179661	0.00291017	0.0363149	0.120941	52.1	144.8	111.4	91.7	50.48	36.83	14.53	9.27	High	High	High	High	High	High	High	High	High	High	High	High	High	High	High
FALSE	High	Master Protein	Q8A7X6	Putative aminotransferase B OS=Bacteroides thetaiotaomicron (strain ATCC 29148 / DSM 2079 / JCM 5827 / CCUG 10774 / NCTC 10582 / VPI-5482 / E50) OX=226186 GN=BT_1398 PE=4 SV=1	1	0	17.875	11	3	8	3	43.9	3	3	FALSE	1.34	11.47	2.749	3.19	3.643	0.0314202	0.00295077	0.00102338	0.00284241	0.000705168	0.000298187	37.8	103.9	120.6	137.7	14.81	31.98	39.3	15.52	High	High	High	High	High	High	High	High	High	High	High	High	High	High	High
FALSE	High	Master Protein	G8JZS5	FucR OS=Bacteroides thetaiotaomicron (strain ATCC 29148 / DSM 2079 / JCM 5827 / CCUG 10774 / NCTC 10582 / VPI-5482 / E50) OX=226186 GN=BT_1272 PE=4 SV=1	1	0	15.36	9	3	12	3	38.5	3	3	FALSE	3.12	14.84	1.831	3.942	3.489	0.0314202	2.92101e-05	4.87139e-05	0.00293896	1.49348e-06	6.00753e-06	39	71.4	153.6	136	15.62	21.78	17.83	22.29	High	High	High	High	High	High	High	High	High	High	High	High	High	High	High
FALSE	High	Master Protein	Q8A4V0	Membrane fusion efflux protein OS=Bacteroides thetaiotaomicron (strain ATCC 29148 / DSM 2079 / JCM 5827 / CCUG 10774 / NCTC 10582 / VPI-5482 / E50) OX=226186 GN=BT_2497 PE=3 SV=1	1	0	8.828	7	2	5	2	40.2	2	2	FALSE	1.46	5.48	2.02	0.575	0.453	0.0314202	0.0105937	0.00171695	0.00289126	0.00340751	0.000555679	98.8	199.6	56.8	44.8	19.62	19.55	15.38	23.36	High	High	High	High	High	High	High	High	High	High	High	High	High	High	High
FALSE	High	Master Protein	Q8A365	SusC homolog OS=Bacteroides thetaiotaomicron (strain ATCC 29148 / DSM 2079 / JCM 5827 / CCUG 10774 / NCTC 10582 / VPI-5482 / E50) OX=226186 GN=BT_3090 PE=3 SV=1	1	0	156.523	32	24	74	23	110.4	23	21	FALSE	17.92	107.47	0.616	0.812	0.753	0.0314762	0.655575	0.111408	0.00298366	0.48655	0.0710807	125.8	77.4	102.1	94.6	11.62	11.01	21.82	14.96	High	High	High	High	High	High	High	High	High	High	High	High	High	High	High
FALSE	High	Master Protein	Q8A6B1	Metallopeptidase family M24, putative Xaa-Pro dipeptidase OS=Bacteroides thetaiotaomicron (strain ATCC 29148 / DSM 2079 / JCM 5827 / CCUG 10774 / NCTC 10582 / VPI-5482 / E50) OX=226186 GN=BT_1974 PE=4 SV=1	1	0	114.5	47	16	78	16	42.5	14	15	FALSE	17.63	112.22	0.376	0.158	0.129	0.0314762	9.96598e-05	2.87595e-05	0.00296131	7.57796e-06	3.04134e-06	240.6	90.4	38	31	51.35	11.7	13.79	7.14	High	High	High	High	High	High	High	High	High	High	High	High	High	High	High
FALSE	High	Master Protein	Q8A7Z4	Imidazole glycerol phosphate synthase subunit HisH OS=Bacteroides thetaiotaomicron (strain ATCC 29148 / DSM 2079 / JCM 5827 / CCUG 10774 / NCTC 10582 / VPI-5482 / E50) OX=226186 GN=hisH PE=3 SV=1	1	0	73.905	51	9	41	9	22.1	9	8	FALSE	8.75	54.45	1.475	2.2	2.627	0.0314762	0.000171518	1.80462e-05	0.00296831	1.56929e-05	1.61436e-06	54.8	80.8	120.5	143.9	8.7	16.88	18.81	4.66	High	High	High	High	High	High	High	High	High	High	High	High	High	High	High
FALSE	High	Master Protein	Q8A4B7	Putative cation efflux transporter OS=Bacteroides thetaiotaomicron (strain ATCC 29148 / DSM 2079 / JCM 5827 / CCUG 10774 / NCTC 10582 / VPI-5482 / E50) OX=226186 GN=BT_2686 PE=4 SV=1	1	0	47.007	14	12	27	12	115.4	11	11	FALSE	7.08	34.77	1.937	0.391	0.531	0.0314762	0.000784819	0.0119272	0.00298672	0.000123388	0.00554872	103.7	200.8	40.6	55	16	27.22	17.07	17.62	High	High	High	High	High	High	High	High	High	High	High	High	High	High	High
FALSE	High	Master Protein	Q8A443	Corrinoid adenosyltransferase OS=Bacteroides thetaiotaomicron (strain ATCC 29148 / DSM 2079 / JCM 5827 / CCUG 10774 / NCTC 10582 / VPI-5482 / E50) OX=226186 GN=BT_2760 PE=3 SV=1	1	0	69.048	56	7	56	7	21.2	7	7	FALSE	11.92	79.39	2.398	3.636	5.925	0.0320399	0.00120901	0.00011738	0.00306068	0.000229185	1.94246e-05	30.9	74	112.2	182.9	44.04	27.22	16.21	26.37	High	High	High	High	High	High	High	High	High	High	High	High	High	High	High
FALSE	High	Master Protein	Q8A8T4	Probable GTP-binding protein EngB OS=Bacteroides thetaiotaomicron (strain ATCC 29148 / DSM 2079 / JCM 5827 / CCUG 10774 / NCTC 10582 / VPI-5482 / E50) OX=226186 GN=engB PE=3 SV=1	1	0	17.191	25	4	8	4	23.3	4	2	FALSE	1.93	5.39	0.65	0.357	0.27	0.0320399	2.85318e-05	2.18138e-06	0.00305868	1.43511e-06	8.10452e-08	175.7	114.2	62.7	47.5	16.81	14.17	13.77	13.13	High	High	High	High	High	High	High	High	High	High	High	High	High	High	High
FALSE	Medium	Master Protein	Q8A5W8	Transporter, AcrB/D/F family OS=Bacteroides thetaiotaomicron (strain ATCC 29148 / DSM 2079 / JCM 5827 / CCUG 10774 / NCTC 10582 / VPI-5482 / E50) OX=226186 GN=BT_2118 PE=4 SV=1	1	0.015	3.912	1	1	2	1	116.8	1	1	FALSE	0.92	2.51	2.256	0.355	0.633	0.0328226	0.00252499	0.0368928	0.00314594	0.000579215	0.0204619	94.3	212.7	33.4	59.6	13.15	24.41	8.46	34.15	High	High	High	High	High	High	High	High	High	High	High	High	High	High	High
FALSE	High	Master Protein	Q8AB66	ATP-dependent exonuclease sbcC OS=Bacteroides thetaiotaomicron (strain ATCC 29148 / DSM 2079 / JCM 5827 / CCUG 10774 / NCTC 10582 / VPI-5482 / E50) OX=226186 GN=BT_0245 PE=4 SV=1	1	0	256.523	46	41	167	41	107.5	36	40	FALSE	35.84	238.27	1.606	0.661	0.503	0.0337528	0.0172716	0.000454721	0.00326744	0.00608644	0.00010983	106.1	170.4	70.1	53.4	22.39	9.21	7.9	14.63	High	High	High	High	High	High	High	High	High	High	High	High	High	High	High
FALSE	High	Master Protein	Q8A887	Uncharacterized protein OS=Bacteroides thetaiotaomicron (strain ATCC 29148 / DSM 2079 / JCM 5827 / CCUG 10774 / NCTC 10582 / VPI-5482 / E50) OX=226186 GN=BT_1287 PE=4 SV=1	1	0	150.087	76	15	107	15	23.6	14	15	FALSE	24.21	163.73	0.611	0.54	0.478	0.0337528	0.00300565	0.000328264	0.00326469	0.000721165	7.26796e-05	152.2	93	82.1	72.7	22.46	15.98	3.4	22.88	High	High	High	High	High	High	High	High	High	High	High	High	High	High	High
FALSE	High	Master Protein	Q8A828	Capsule biosynthesis protein capA OS=Bacteroides thetaiotaomicron (strain ATCC 29148 / DSM 2079 / JCM 5827 / CCUG 10774 / NCTC 10582 / VPI-5482 / E50) OX=226186 GN=BT_1346 PE=3 SV=1	1	0	69.19	30	9	50	9	39.8	9	8	FALSE	16.65	49.2	1.483	1.903	1.724	0.0337528	0.00045867	0.00107246	0.0032541	5.75902e-05	0.000315571	65.5	97.1	124.6	112.8	13.94	17.84	6.85	9.8	High	High	High	High	High	High	High	High	High	High	High	High	High	High	High
FALSE	High	Master Protein	Q8A3K8	Glycoside transferase family 4 OS=Bacteroides thetaiotaomicron (strain ATCC 29148 / DSM 2079 / JCM 5827 / CCUG 10774 / NCTC 10582 / VPI-5482 / E50) OX=226186 GN=BT_2946 PE=4 SV=1	1	0	108.517	37	15	58	15	47.6	14	15	FALSE	14.27	82.45	1.761	1.829	1.342	0.0337888	0.00775886	0.322936	0.00329251	0.00232518	0.233277	67.4	118.7	123.3	90.5	19.98	17.95	10.78	12.14	High	High	High	High	High	High	High	High	High	High	High	High	High	High	High
FALSE	High	Master Protein	Q8A6P2	Biotin synthase OS=Bacteroides thetaiotaomicron (strain ATCC 29148 / DSM 2079 / JCM 5827 / CCUG 10774 / NCTC 10582 / VPI-5482 / E50) OX=226186 GN=BT_1835 PE=4 SV=1	1	0.002	6.39	5	2	4	2	39.4	2	2	FALSE	1.6	3.81	0.317	0.199	0.173	0.0337888	0.00103184	0.000337585	0.00328226	0.000182186	7.58219e-05	236.8	75.1	47	41	41.39	30.87	33.23	27.72	High	High	High	High	High	High	High	High	High	High	High	High	High	High	High
FALSE	High	Master Protein	Q8ABZ3	Putative replication protein B OS=Bacteroides thetaiotaomicron (strain ATCC 29148 / DSM 2079 / JCM 5827 / CCUG 10774 / NCTC 10582 / VPI-5482 / E50) OX=226186 GN=BT_p548205 PE=4 SV=1	1	0	11.471	9	3	9	3	39.9	3	2	FALSE	2.8	7.23	1.714	1.228	1.794	0.0339076	0.483536	0.00636956	0.00331492	0.333841	0.00269349	69.7	119.5	85.6	125.1	26.31	7.72	7.16	18	High	High	High	High	High	High	High	High	High	High	High	High	High	High	High
FALSE	High	Master Protein	Q8A7P8	Aspartate aminotransferase OS=Bacteroides thetaiotaomicron (strain ATCC 29148 / DSM 2079 / JCM 5827 / CCUG 10774 / NCTC 10582 / VPI-5482 / E50) OX=226186 GN=BT_1476 PE=4 SV=1	1	0	113.495	49	17	81	17	44.6	17	14	FALSE	20.9	109.06	0.455	0.215	0.198	0.0341297	8.66198e-05	3.73019e-05	0.00336936	6.36503e-06	4.27411e-06	214.1	97.4	46.1	42.3	35.74	11.02	10.63	26.47	High	High	High	High	High	High	High	High	High	High	High	High	High	High	High
FALSE	High	Master Protein	Q8A1S4	Putative oxidoreductase OS=Bacteroides thetaiotaomicron (strain ATCC 29148 / DSM 2079 / JCM 5827 / CCUG 10774 / NCTC 10582 / VPI-5482 / E50) OX=226186 GN=BT_3585 PE=4 SV=1	1	0	12.742	8	3	5	3	53.3	3	2	FALSE	1.58	6.39	1.463	2.047	3.67	0.0341297	7.57193e-05	5.96298e-07	0.00335086	5.31258e-06	9.90654e-09	48.9	71.5	100.1	179.5	7.94	11.85	8.58	15.23	High	High	High	High	High	High	High	High	High	High	High	High	High	High	High
FALSE	Medium	Master Protein	Q8A9V1	ATP synthase subunit a OS=Bacteroides thetaiotaomicron (strain ATCC 29148 / DSM 2079 / JCM 5827 / CCUG 10774 / NCTC 10582 / VPI-5482 / E50) OX=226186 GN=atpB PE=3 SV=1	1	0.011	4.219	4	2	4	2	41	2	2	FALSE	1.19	3.42	4.627	0.799	1.399	0.0341297	0.678	0.892699	0.00336916	0.508392	0.760648	51.1	236.6	40.8	71.5	57.24	34.71	33.26	34.23	High	High	High	High	High	High	High	High	High	High	High	High	High	High	High
FALSE	High	Master Protein	Q89YK3	Putative hexose phosphate transport protein OS=Bacteroides thetaiotaomicron (strain ATCC 29148 / DSM 2079 / JCM 5827 / CCUG 10774 / NCTC 10582 / VPI-5482 / E50) OX=226186 GN=BT_4728 PE=4 SV=1	1	0.002	5.584	3	2	17	1	49.2	1	2	FALSE	1.6	27.16	1.859	1.706	2.757	0.0344597	0.0259157	0.000265121	0.00341294	0.0100268	5.61583e-05	54.6	101.6	93.2	150.6	19.27	17.19	9.59	20.78	High	High	High	High	High	High	High	High	High	High	High	High	High	High	High
FALSE	High	Master Protein	Q8AA34	Uncharacterized protein OS=Bacteroides thetaiotaomicron (strain ATCC 29148 / DSM 2079 / JCM 5827 / CCUG 10774 / NCTC 10582 / VPI-5482 / E50) OX=226186 GN=BT_0631 PE=4 SV=1	1	0	87.337	85	11	64	11	16.7	10	10	FALSE	13.71	107.48	4.344	1.449	0.808	0.0346442	0.907519	0.552738	0.00344229	0.755043	0.429475	52.6	228.6	76.3	42.5	19.47	24.16	31.61	56.28	High	High	High	High	High	High	High	High	High	High	High	High	High	High	High
FALSE	High	Master Protein	Q8A3F1	Toll-Interleukin receptor OS=Bacteroides thetaiotaomicron (strain ATCC 29148 / DSM 2079 / JCM 5827 / CCUG 10774 / NCTC 10582 / VPI-5482 / E50) OX=226186 GN=BT_3003 PE=4 SV=1	1	0	343.054	60	45	251	45	88.9	43	41	FALSE	69.23	345.09	1.593	0.803	0.547	0.0347114	0.148726	0.000639635	0.00346005	0.0828777	0.000167981	101.4	161.6	81.4	55.5	12.52	4.27	13.58	20.06	High	High	High	High	High	High	High	High	High	High	High	High	High	High	High
FALSE	High	Master Protein	Q8A0L0	Site-specific DNA-methyltransferase (adenine-specific) OS=Bacteroides thetaiotaomicron (strain ATCC 29148 / DSM 2079 / JCM 5827 / CCUG 10774 / NCTC 10582 / VPI-5482 / E50) OX=226186 GN=BT_4011 PE=3 SV=1	1	0	46.938	41	9	32	9	32.7	8	8	FALSE	8.08	43.54	1.764	1.378	1.458	0.0351552	0.288309	0.0345198	0.00351873	0.180631	0.0189252	71.4	126	98.5	104.1	12.69	10.33	12.28	30.16	High	High	High	High	High	High	High	High	High	High	High	High	High	High	High
FALSE	High	Master Protein	Q8AA45	Ion-translocating oxidoreductase complex subunit G OS=Bacteroides thetaiotaomicron (strain ATCC 29148 / DSM 2079 / JCM 5827 / CCUG 10774 / NCTC 10582 / VPI-5482 / E50) OX=226186 GN=rnfG PE=3 SV=1	1	0	33.671	22	4	16	4	23.8	4	4	FALSE	3.75	26.77	1.972	0.608	0.74	0.0351552	0.0210438	0.136675	0.00352675	0.00781241	0.0898209	92.6	182.6	56.3	68.5	19.52	16.99	14.99	24.63	High	High	High	High	High	High	High	High	High	High	High	High	High	High	High
FALSE	High	Master Protein	Q8A1N7	Glycoside transferase family 2 OS=Bacteroides thetaiotaomicron (strain ATCC 29148 / DSM 2079 / JCM 5827 / CCUG 10774 / NCTC 10582 / VPI-5482 / E50) OX=226186 GN=BT_3622 PE=4 SV=1	1	0	162.491	40	30	85	30	93.4	28	27	FALSE	19.11	118.34	0.515	0.617	0.808	0.0352101	0.0596509	0.535211	0.00355476	0.0278434	0.413293	136.1	70.1	83.9	109.9	23.21	19.15	10.63	15.62	High	High	High	High	High	High	High	High	High	High	High	High	High	High	High
FALSE	High	Master Protein	Q8AAE6	Protein with hemerythrin HHE cation binding region OS=Bacteroides thetaiotaomicron (strain ATCC 29148 / DSM 2079 / JCM 5827 / CCUG 10774 / NCTC 10582 / VPI-5482 / E50) OX=226186 GN=BT_0519 PE=4 SV=1	1	0	111.313	73	14	86	14	27.1	14	14	FALSE	18.86	108.08	1.839	1.378	1.206	0.0352101	0.302028	0.941378	0.00355408	0.191059	0.817465	73.8	135.7	101.6	88.9	9.18	15.34	17.79	23.55	High	High	High	High	High	High	High	High	High	High	High	High	High	High	High
FALSE	High	Master Protein	Q8A067	Chitin deacetylase OS=Bacteroides thetaiotaomicron (strain ATCC 29148 / DSM 2079 / JCM 5827 / CCUG 10774 / NCTC 10582 / VPI-5482 / E50) OX=226186 GN=BT_4154 PE=4 SV=1	1	0	15.015	12	3	8	3	37.2	3	3	FALSE	1.91	10.13	0.696	0.324	0.243	0.035226	1.10898e-05	7.63388e-07	0.00356762	3.01161e-07	1.54417e-08	176.8	123	57.3	42.9	12.37	10.55	21.9	4.41	High	High	High	High	High	High	High	High	High	High	High	High	High	High	High
FALSE	High	Master Protein	Q8A2M5	SusD homolog OS=Bacteroides thetaiotaomicron (strain ATCC 29148 / DSM 2079 / JCM 5827 / CCUG 10774 / NCTC 10582 / VPI-5482 / E50) OX=226186 GN=BT_3280 PE=3 SV=1	1	0	182.399	54	26	105	26	56.7	24	26	FALSE	26.44	145.95	0.656	0.554	0.42	0.0355286	0.00125525	5.72246e-05	0.00360961	0.000241562	7.51416e-06	152.1	99.8	84.3	63.9	3.55	12.93	15.66	19.17	High	High	High	High	High	High	High	High	High	High	High	High	High	High	High
FALSE	High	Master Protein	Q8A5G1	Lipoprotein, putative OS=Bacteroides thetaiotaomicron (strain ATCC 29148 / DSM 2079 / JCM 5827 / CCUG 10774 / NCTC 10582 / VPI-5482 / E50) OX=226186 GN=BT_2278 PE=4 SV=1	1	0	87.036	64	9	65	9	16.1	9	9	FALSE	15.82	102.55	1.931	8.604	9.118	0.0357219	1.80104e-06	8.76433e-07	0.00364066	2.01395e-08	1.93248e-08	19.4	37.4	166.6	176.6	27.4	26.21	6.57	11.55	High	High	High	High	High	High	High	High	High	High	High	High	High	High	High
FALSE	High	Master Protein	Q8A0S9	Thioesterase superfamily protein OS=Bacteroides thetaiotaomicron (strain ATCC 29148 / DSM 2079 / JCM 5827 / CCUG 10774 / NCTC 10582 / VPI-5482 / E50) OX=226186 GN=BT_3942 PE=4 SV=1	1	0	55.084	65	7	29	7	16.7	7	6	FALSE	6.8	37.28	1.945	2.715	3.786	0.0359	0.000513386	5.58969e-05	0.00369322	6.75767e-05	7.19695e-06	42.3	82.4	115	160.3	25.68	8.57	29.99	16.78	High	High	High	High	High	High	High	High	High	High	High	High	High	High	High
FALSE	High	Master Protein	Q8A9N4	Uncharacterized protein OS=Bacteroides thetaiotaomicron (strain ATCC 29148 / DSM 2079 / JCM 5827 / CCUG 10774 / NCTC 10582 / VPI-5482 / E50) OX=226186 GN=BT_0781 PE=4 SV=1	1	0	34.989	26	6	20	6	27.6	6	6	FALSE	4.81	24.84	1.449	0.662	0.384	0.0359	0.0111023	7.30121e-06	0.003684	0.00361311	4.87525e-07	114.4	165.9	75.7	44	8.08	7.22	10.58	17.89	High	High	High	High	High	High	High	High	High	High	High	High	High	High	High
FALSE	High	Master Protein	Q8A623	PepSY domain-containing protein OS=Bacteroides thetaiotaomicron (strain ATCC 29148 / DSM 2079 / JCM 5827 / CCUG 10774 / NCTC 10582 / VPI-5482 / E50) OX=226186 GN=BT_2063 PE=4 SV=1	1	0.003	5.116	2	1	2	1	48.5	1	1	FALSE	0.61	3.42	1.947	0.602	0.521	0.0359	0.166421	0.0284224	0.00367061	0.0953334	0.01521	98.3	191.3	59.2	51.2	32.43	21.44	23.28	12.65	High	High	High	High	High	High	High	High	High	High	High	High	High	High	High
FALSE	High	Master Protein	Q8A9E3	Aspartate--tRNA ligase OS=Bacteroides thetaiotaomicron (strain ATCC 29148 / DSM 2079 / JCM 5827 / CCUG 10774 / NCTC 10582 / VPI-5482 / E50) OX=226186 GN=aspS PE=3 SV=1	1	0	483.497	79	40	462	40	66.5	37	40	FALSE	112.09	624.51	0.534	2.181	3.291	0.0359304	0.00533319	0.000111772	0.00370783	0.00148068	1.81049e-05	57.1	30.5	124.5	187.9	25.87	23.19	20.25	7.27	High	High	High	High	High	High	High	High	High	High	High	High	High	High	High
FALSE	High	Master Protein	Q8A3N3	Glycosyl hydrolase, family 88 OS=Bacteroides thetaiotaomicron (strain ATCC 29148 / DSM 2079 / JCM 5827 / CCUG 10774 / NCTC 10582 / VPI-5482 / E50) OX=226186 GN=BT_2921 PE=4 SV=1	1	0	8.764	5	2	8	2	41.9	2	2	FALSE	3	6.76	0.538	0.369	0.292	0.035998	0.000639079	4.89545e-05	0.00372632	9.27277e-05	6.14668e-06	181.8	97.9	67.2	53.1	19.14	11.33	30.51	9.42	High	High	High	High	High	High	High	High	High	High	High	High	High	High	High
FALSE	High	Master Protein	Q8A2G6	AcrA/AcrE family multidrug resistance protein OS=Bacteroides thetaiotaomicron (strain ATCC 29148 / DSM 2079 / JCM 5827 / CCUG 10774 / NCTC 10582 / VPI-5482 / E50) OX=226186 GN=BT_3339 PE=3 SV=1	1	0	83.18	38	13	42	13	42.6	13	13	FALSE	12.83	50.39	1.934	0.521	0.627	0.0360076	0.0058611	0.041023	0.00374813	0.00165721	0.0230279	98	189.5	51	61.5	20.31	21	13.48	21.86	High	High	High	High	High	High	High	High	High	High	High	High	High	High	High
FALSE	High	Master Protein	Q8A149	Uncharacterized protein OS=Bacteroides thetaiotaomicron (strain ATCC 29148 / DSM 2079 / JCM 5827 / CCUG 10774 / NCTC 10582 / VPI-5482 / E50) OX=226186 GN=BT_3818 PE=4 SV=1	1	0	30.341	31	4	15	4	17.9	4	4	FALSE	3.56	14.32	1.646	5.306	8.624	0.0360076	1.58947e-06	1.13536e-07	0.00375031	1.4447e-08	7.98015e-10	24.1	39.7	128	208.1	9.73	24.24	8.97	11.09	High	High	High	High	High	High	High	High	High	High	High	High	High	High	High
FALSE	High	Master Protein	Q8ABE6	Putative outer membrane protein, alpha-2-macroglobulin-like protein OS=Bacteroides thetaiotaomicron (strain ATCC 29148 / DSM 2079 / JCM 5827 / CCUG 10774 / NCTC 10582 / VPI-5482 / E50) OX=226186 GN=BT_0164 PE=3 SV=1	1	0	356.252	38	59	195	59	199.6	55	53	FALSE	50.54	238.19	1.904	2.814	5.477	0.0364829	0.000127382	1.71602e-06	0.00381147	1.03777e-05	5.15355e-08	35.7	68	100.5	195.7	22.35	19.12	13.91	8.83	High	High	High	High	High	High	High	High	High	High	High	High	High	High	High
FALSE	High	Master Protein	Q8A118	Uncharacterized protein OS=Bacteroides thetaiotaomicron (strain ATCC 29148 / DSM 2079 / JCM 5827 / CCUG 10774 / NCTC 10582 / VPI-5482 / E50) OX=226186 GN=BT_3853 PE=4 SV=1	1	0	44.853	12	7	20	7	97.9	7	6	FALSE	3.79	31.23	1.42	1.29	1.388	0.0367429	0.0884523	0.0104195	0.00385037	0.0446218	0.00472375	78.5	111.4	101.2	108.9	13.11	11.29	7.96	6.94	High	High	High	High	High	High	High	High	High	High	High	High	High	High	High
FALSE	High	Master Protein	Q8A253	Penicillin-binding protein OS=Bacteroides thetaiotaomicron (strain ATCC 29148 / DSM 2079 / JCM 5827 / CCUG 10774 / NCTC 10582 / VPI-5482 / E50) OX=226186 GN=BT_3453 PE=4 SV=1	1	0	32.512	13	10	17	10	78	9	8	FALSE	5.04	20.27	1.756	0.616	0.361	0.0374763	0.0481425	0.000209528	0.0039392	0.021518	4.11023e-05	107.2	188.1	66	38.7	27.84	21.01	4.21	19.4	High	High	High	High	High	High	High	High	High	High	High	High	High	High	High
FALSE	High	Master Protein	Q8A1C5	Uncharacterized protein OS=Bacteroides thetaiotaomicron (strain ATCC 29148 / DSM 2079 / JCM 5827 / CCUG 10774 / NCTC 10582 / VPI-5482 / E50) OX=226186 GN=BT_3741 PE=4 SV=1	1	0	202.689	49	27	144	27	68.2	27	24	FALSE	43.07	182.39	0.553	0.197	0.111	0.0374968	7.7693e-06	6.01649e-07	0.00396531	1.81201e-07	1.01877e-08	215	118.8	42.4	23.9	21.02	6.67	9.69	29.49	High	High	High	High	High	High	High	High	High	High	High	High	High	High	High
FALSE	High	Master Protein	Q8A5Y1	Putative alpha-1,2-mannosidase OS=Bacteroides thetaiotaomicron (strain ATCC 29148 / DSM 2079 / JCM 5827 / CCUG 10774 / NCTC 10582 / VPI-5482 / E50) OX=226186 GN=BT_2105 PE=4 SV=1	1	0	10.897	2	2	9	2	121.1	2	2	FALSE	2.86	7.84	0.597	0.475	0.357	0.0374968	0.00120901	4.12471e-05	0.00395595	0.000229968	4.92856e-06	164.6	98.3	78.2	58.8	22.46	10.62	20.84	8	High	High	High	High	High	High	High	High	High	High	High	High	High	High	High
FALSE	High	Master Protein	Q8A8L5	D-3-phosphoglycerate dehydrogenase OS=Bacteroides thetaiotaomicron (strain ATCC 29148 / DSM 2079 / JCM 5827 / CCUG 10774 / NCTC 10582 / VPI-5482 / E50) OX=226186 GN=BT_1152 PE=3 SV=1	1	0	273.015	71	24	379	24	33.1	23	22	FALSE	79.22	445.3	6.258	8.017	5.809	0.0376485	0.00364114	0.0201031	0.00399338	0.000923663	0.0101573	19	118.7	152.1	110.2	57.5	18.78	18.8	71.49	High	High	High	High	High	High	High	High	High	High	High	High	High	High	High
FALSE	High	Master Protein	Q8AA18	Thiamine phosphate pyrophosphorylase OS=Bacteroides thetaiotaomicron (strain ATCC 29148 / DSM 2079 / JCM 5827 / CCUG 10774 / NCTC 10582 / VPI-5482 / E50) OX=226186 GN=BT_0647 PE=1 SV=1	1	0	53.903	46	8	30	8	23.4	7	7	FALSE	7.33	37.24	2.201	2.154	1.829	0.0377086	0.0218176	0.0735472	0.00401181	0.00816244	0.0443163	55.7	122.6	119.9	101.8	36.2	36.6	3.7	11.88	High	High	High	High	High	High	High	High	High	High	High	High	High	High	High
FALSE	High	Master Protein	Q8AAL5	Uncharacterized protein OS=Bacteroides thetaiotaomicron (strain ATCC 29148 / DSM 2079 / JCM 5827 / CCUG 10774 / NCTC 10582 / VPI-5482 / E50) OX=226186 GN=BT_0449 PE=4 SV=1	1	0	125.98	47	14	77	14	50.8	14	14	FALSE	17.27	121.66	0.667	0.626	0.539	0.0377423	0.00915321	0.000348407	0.00405157	0.00282303	7.96525e-05	141.2	94.2	88.4	76.1	14.75	6.43	20.41	9.12	High	High	High	High	High	High	High	High	High	High	High	High	High	High	High
FALSE	High	Master Protein	Q8A9D8	Ferredoxin domain containing protein OS=Bacteroides thetaiotaomicron (strain ATCC 29148 / DSM 2079 / JCM 5827 / CCUG 10774 / NCTC 10582 / VPI-5482 / E50) OX=226186 GN=BT_0877 PE=4 SV=1	1	0	87.152	72	9	42	9	19.6	9	9	FALSE	10.8	65.02	3.27	3.044	2.79	0.0377423	0.0245933	0.0162505	0.00403232	0.00941304	0.00794356	39.6	129.5	120.5	110.4	63.46	9.99	18.33	21.88	High	High	High	High	High	High	High	High	High	High	High	High	High	High	High
FALSE	High	Master Protein	Q8A5F2	Conserved protein found in conjugate transposon OS=Bacteroides thetaiotaomicron (strain ATCC 29148 / DSM 2079 / JCM 5827 / CCUG 10774 / NCTC 10582 / VPI-5482 / E50) OX=226186 GN=BT_2287 PE=4 SV=1	1	0	7.994	15	2	6	2	16.7	2	2	FALSE	1.91	7.02	1.718	1.102	0.873	0.0377423	1	0.25688	0.00404909	0.997102	0.179898	85.2	146.4	93.9	74.4	15.07	4.32	20.69	14.42	High	High	High	High	High	High	High	High	High	High	High	High	High	High	High
FALSE	High	Master Protein	Q8A448	Aspartate ammonia-lyase OS=Bacteroides thetaiotaomicron (strain ATCC 29148 / DSM 2079 / JCM 5827 / CCUG 10774 / NCTC 10582 / VPI-5482 / E50) OX=226186 GN=BT_2755 PE=4 SV=1	1	0	99.949	38	13	51	13	53.4	13	13	FALSE	9.37	72.5	0.372	0.388	0.76	0.0382357	0.0187126	0.85519	0.00411675	0.00672576	0.718578	158.7	59.1	61.5	120.7	53.9	25.2	14.07	35.12	High	High	High	High	High	High	High	High	High	High	High	High	High	High	High
FALSE	High	Master Protein	Q8A2J2	Uncharacterized protein OS=Bacteroides thetaiotaomicron (strain ATCC 29148 / DSM 2079 / JCM 5827 / CCUG 10774 / NCTC 10582 / VPI-5482 / E50) OX=226186 GN=BT_3313 PE=4 SV=1	1	0	96.175	27	18	55	18	74.4	17	17	FALSE	15.32	69.37	0.526	0.206	0.184	0.0383385	3.19619e-05	6.02881e-06	0.00414007	1.71552e-06	3.91006e-07	208.8	109.8	43	38.4	30.3	8.51	24.65	14.82	High	High	High	High	High	High	High	High	High	High	High	High	High	High	High
FALSE	High	Master Protein	Q8A218	Putative ATPase OS=Bacteroides thetaiotaomicron (strain ATCC 29148 / DSM 2079 / JCM 5827 / CCUG 10774 / NCTC 10582 / VPI-5482 / E50) OX=226186 GN=BT_3490 PE=4 SV=1	1	0	116.86	57	22	84	22	51.8	20	20	FALSE	20.53	104.64	2.14	4.749	6.89	0.0384099	0.000176634	1.70401e-05	0.00416005	1.66142e-05	1.50802e-06	27.1	57.9	128.5	186.5	23.03	34.88	20.62	25.5	High	High	High	High	High	High	High	High	High	High	High	High	High	High	High
FALSE	High	Master Protein	Q89ZL8	Alpha-N-acetylglucosaminidase OS=Bacteroides thetaiotaomicron (strain ATCC 29148 / DSM 2079 / JCM 5827 / CCUG 10774 / NCTC 10582 / VPI-5482 / E50) OX=226186 GN=BT_4359 PE=4 SV=1	1	0	58.029	18	12	29	12	85.1	12	8	FALSE	8.01	29.57	1.597	6.599	14.193	0.0387935	9.07945e-07	2.35645e-08	0.00421399	2.78891e-09	6.02288e-11	17.1	27.3	112.9	242.7	2.69	13.42	25.91	14.14	High	High	High	High	High	High	High	High	High	High	High	High	High	High	High
FALSE	High	Master Protein	Q8AB00	2-oxoisovalerate dehydrogenase beta subunit OS=Bacteroides thetaiotaomicron (strain ATCC 29148 / DSM 2079 / JCM 5827 / CCUG 10774 / NCTC 10582 / VPI-5482 / E50) OX=226186 GN=BT_0312 PE=4 SV=1	1	0	190.218	53	33	127	33	75.7	33	25	FALSE	35.86	149.58	1.967	2.428	2.592	0.0395696	0.00362375	0.000871067	0.00433362	0.000914459	0.000242953	50.1	98.5	121.6	129.8	23.66	16.32	28.72	8.34	High	High	High	High	High	High	High	High	High	High	High	High	High	High	High
FALSE	High	Master Protein	Q8AAT1	Putative UDP-N-acetylglucosamine 2-epimerase OS=Bacteroides thetaiotaomicron (strain ATCC 29148 / DSM 2079 / JCM 5827 / CCUG 10774 / NCTC 10582 / VPI-5482 / E50) OX=226186 GN=BT_0383 PE=3 SV=1	1	0	76.989	38	13	35	13	44.4	12	13	FALSE	10	50.79	0.209	0.114	0.228	0.0395696	0.00394266	0.0383928	0.00431679	0.00102242	0.0214231	257.8	54	29.3	58.9	16.53	42.83	22.36	92.64	High	High	High	High	High	High	High	High	High	High	High	High	High	High	High
FALSE	High	Master Protein	Q8A0V2	Putative biopolymer transport protein OS=Bacteroides thetaiotaomicron (strain ATCC 29148 / DSM 2079 / JCM 5827 / CCUG 10774 / NCTC 10582 / VPI-5482 / E50) OX=226186 GN=BT_3919 PE=3 SV=1	1	0	21.965	28	4	15	4	26.1	3	4	FALSE	0.69	25.57	1.592	0.565	0.491	0.0395696	0.00251444	0.00037774	0.00433622	0.000575992	8.76164e-05	109.6	174.6	62	53.8	15	15.11	15.31	7.3	High	High	High	High	High	High	High	High	High	High	High	High	High	High	High
FALSE	High	Master Protein	Q8AAD5	Anthranilate phosphoribosyltransferase OS=Bacteroides thetaiotaomicron (strain ATCC 29148 / DSM 2079 / JCM 5827 / CCUG 10774 / NCTC 10582 / VPI-5482 / E50) OX=226186 GN=trpD PE=3 SV=1	1	0	240.123	78	21	172	21	36.6	20	20	FALSE	36	250.43	0.495	0.665	0.564	0.0396577	0.189521	0.0596446	0.00437869	0.111351	0.0350817	146.8	72.7	97.6	82.8	36.91	13.68	6.25	14.75	High	High	High	High	High	High	High	High	High	High	High	High	High	High	High
FALSE	High	Master Protein	Q8A0G4	Two-component system sensor histidine kinase OS=Bacteroides thetaiotaomicron (strain ATCC 29148 / DSM 2079 / JCM 5827 / CCUG 10774 / NCTC 10582 / VPI-5482 / E50) OX=226186 GN=BT_4057 PE=4 SV=1	1	0	181.325	31	28	145	26	107.1	27	25	FALSE	34.36	183.2	1.921	1.087	0.729	0.0396577	1	0.118165	0.00436147	0.994964	0.0757692	84.4	162.2	91.8	61.6	24.14	14	15.59	26.38	High	High	High	High	High	High	High	High	High	High	High	High	High	High	High
FALSE	High	Master Protein	Q8A9D2	zf-RING_7 domain-containing protein OS=Bacteroides thetaiotaomicron (strain ATCC 29148 / DSM 2079 / JCM 5827 / CCUG 10774 / NCTC 10582 / VPI-5482 / E50) OX=226186 GN=BT_0883 PE=4 SV=1	1	0	91.951	47	15	56	15	32	13	15	FALSE	14.31	72.43	0.385	0.346	0.205	0.0396577	0.00394266	0.000133513	0.00438389	0.00102265	2.30342e-05	206.5	79.6	71.5	42.4	39.72	18.98	15.23	6.87	High	High	High	High	High	High	High	High	High	High	High	High	High	High	High
FALSE	High	Master Protein	Q8A9Q4	Uncharacterized protein OS=Bacteroides thetaiotaomicron (strain ATCC 29148 / DSM 2079 / JCM 5827 / CCUG 10774 / NCTC 10582 / VPI-5482 / E50) OX=226186 GN=BT_0761 PE=4 SV=1	1	0	42.195	13	7	14	7	79	6	7	FALSE	3.38	26.17	1.41	0.974	0.766	0.0399537	1	0.0157038	0.00442937	0.888122	0.0076111	96.4	135.9	93.9	73.8	12.6	5.01	6.72	15.55	High	High	High	High	High	High	High	High	High	High	High	High	High	High	High
FALSE	High	Master Protein	Q8A4S5	Xaa-Pro aminopeptidase OS=Bacteroides thetaiotaomicron (strain ATCC 29148 / DSM 2079 / JCM 5827 / CCUG 10774 / NCTC 10582 / VPI-5482 / E50) OX=226186 GN=BT_2522 PE=4 SV=1	1	0	199.469	52	21	217	21	51.7	20	20	FALSE	61.9	300.3	2.53	5.627	5.33	0.0399567	0.000141635	0.000137413	0.00444346	1.20367e-05	2.38372e-05	27.6	69.8	155.4	147.2	40.54	17.8	18.66	29.17	High	High	High	High	High	High	High	High	High	High	High	High	High	High	High
FALSE	High	Master Protein	Q8A3E8	Regulator of chromosome condensation, RCC1 OS=Bacteroides thetaiotaomicron (strain ATCC 29148 / DSM 2079 / JCM 5827 / CCUG 10774 / NCTC 10582 / VPI-5482 / E50) OX=226186 GN=BT_3006 PE=4 SV=1	1	0	17.456	6	5	10	5	111.6	5	4	FALSE	2.35	10.11	1.812	1.274	0.856	0.0399567	0.453088	0.812375	0.00445523	0.308621	0.676633	80.9	146.7	103.1	69.3	20.53	34.12	10.31	2.96	High	High	High	High	High	High	High	High	High	High	High	High	High	High	High
FALSE	High	Master Protein	Q8A0Q0	Glutathione peroxidase OS=Bacteroides thetaiotaomicron (strain ATCC 29148 / DSM 2079 / JCM 5827 / CCUG 10774 / NCTC 10582 / VPI-5482 / E50) OX=226186 GN=BT_3971 PE=3 SV=1	1	0	121.845	81	14	117	14	20.5	13	13	FALSE	31.58	151.85	1.475	1.726	1.404	0.0402167	0.00256859	0.0528396	0.00449708	0.000594962	0.0305221	71.4	105.2	123.2	100.2	15.84	14.6	12.47	13.24	High	High	High	High	High	High	High	High	High	High	High	High	High	High	High
FALSE	High	Master Protein	Q8A0R4	Transcriptional regulator OS=Bacteroides thetaiotaomicron (strain ATCC 29148 / DSM 2079 / JCM 5827 / CCUG 10774 / NCTC 10582 / VPI-5482 / E50) OX=226186 GN=BT_3957 PE=4 SV=1	1	0	65.996	11	14	37	14	151.2	14	11	FALSE	10.8	41.62	1.976	1.781	1.871	0.0402361	0.0285777	0.0193639	0.0045121	0.0113124	0.00970672	60.4	119.2	107.5	112.9	10.18	10.23	28.69	29.49	High	High	High	High	High	High	High	High	High	High	High	High	High	High	High
FALSE	High	Master Protein	Q8A6K9	Periplasmic beta-glucosidase OS=Bacteroides thetaiotaomicron (strain ATCC 29148 / DSM 2079 / JCM 5827 / CCUG 10774 / NCTC 10582 / VPI-5482 / E50) OX=226186 GN=BT_1872 PE=3 SV=1	1	0	64.245	21	14	36	14	83.8	12	14	FALSE	8.25	50.81	1.488	3.9	6.37	0.0406675	2.2665e-06	1.33083e-07	0.00457347	3.0382e-08	1.02044e-09	31.4	46.7	122.3	199.7	17.94	16.91	1.83	10	High	High	High	High	High	High	High	High	High	High	High	High	High	High	High
FALSE	High	Master Protein	Q8A0A4	Uncharacterized protein OS=Bacteroides thetaiotaomicron (strain ATCC 29148 / DSM 2079 / JCM 5827 / CCUG 10774 / NCTC 10582 / VPI-5482 / E50) OX=226186 GN=BT_4117 PE=4 SV=1	1	0	7.424	7	2	6	2	29.8	2	2	FALSE	1.57	9.48	1.941	1.672	2.535	0.0415958	0.105299	0.00115742	0.00469115	0.0545672	0.000346856	56	108.6	93.5	141.9	26.31	21.85	22.08	17.9	High	High	High	High	High	High	High	High	High	High	High	High	High	High	High
FALSE	High	Master Protein	Q89YN2	Putative hydrolase, haloacid dehalogenase-like hydrolase OS=Bacteroides thetaiotaomicron (strain ATCC 29148 / DSM 2079 / JCM 5827 / CCUG 10774 / NCTC 10582 / VPI-5482 / E50) OX=226186 GN=BT_4699 PE=4 SV=1	1	0	131.955	58	19	77	19	44.9	19	19	FALSE	16.61	102.4	0.621	0.668	0.553	0.0425565	0.033393	0.001615	0.00482017	0.0137199	0.000513395	140.8	87.4	94	77.8	28.98	3.81	5.97	15.36	High	High	High	High	High	High	High	High	High	High	High	High	High	High	High
FALSE	High	Master Protein	Q89ZQ5	3-deoxy-8-phosphooctulonate synthase OS=Bacteroides thetaiotaomicron (strain ATCC 29148 / DSM 2079 / JCM 5827 / CCUG 10774 / NCTC 10582 / VPI-5482 / E50) OX=226186 GN=BT_4321 PE=3 SV=1	1	0	97.774	49	11	86	11	28.9	11	11	FALSE	20.54	101.31	0.414	0.391	0.326	0.0425565	0.0116336	0.00159912	0.0048267	0.00382088	0.000507836	187.7	77.8	73.3	61.3	44.91	24.14	19.45	9.41	High	High	High	High	High	High	High	High	High	High	High	High	High	High	High
FALSE	High	Master Protein	Q8A8D3	Uncharacterized protein OS=Bacteroides thetaiotaomicron (strain ATCC 29148 / DSM 2079 / JCM 5827 / CCUG 10774 / NCTC 10582 / VPI-5482 / E50) OX=226186 GN=BT_1234 PE=4 SV=1	1	0	31.44	51	7	15	7	22.7	7	5	FALSE	2.51	18.84	2.005	1.29	0.714	0.042567	0.728149	0.789937	0.00484148	0.56135	0.65113	79.9	160.1	103	57	13.11	16.58	32.33	30.87	High	High	High	High	High	High	High	High	High	High	High	High	High	High	High
FALSE	High	Master Protein	Q8A5P5	Peptidase S26A, signal peptidase OS=Bacteroides thetaiotaomicron (strain ATCC 29148 / DSM 2079 / JCM 5827 / CCUG 10774 / NCTC 10582 / VPI-5482 / E50) OX=226186 GN=BT_2193 PE=1 SV=1	1	0	111.552	38	14	58	14	62	14	13	FALSE	10.11	105.01	0.555	0.253	0.17	0.0430697	2.97425e-05	1.62719e-06	0.00491242	1.54889e-06	4.73081e-08	202.1	112.3	51.2	34.4	20.79	8.7	20.44	20.8	High	High	High	High	High	High	High	High	High	High	High	High	High	High	High
FALSE	High	Master Protein	Q8A6K3	Putative alpha-1,2-mannosidase OS=Bacteroides thetaiotaomicron (strain ATCC 29148 / DSM 2079 / JCM 5827 / CCUG 10774 / NCTC 10582 / VPI-5482 / E50) OX=226186 GN=BT_1878 PE=4 SV=1	1	0	185.198	41	26	105	26	82.5	24	24	FALSE	25.71	139.38	1.542	4.753	9.666	0.043512	1.58947e-06	5.43956e-08	0.00499151	1.41427e-08	2.25924e-10	23.6	36.4	112.1	228	18.07	17.62	9.48	10.22	High	High	High	High	High	High	High	High	High	High	High	High	High	High	High
FALSE	High	Master Protein	Q8A9J8	Lipoprotein OS=Bacteroides thetaiotaomicron (strain ATCC 29148 / DSM 2079 / JCM 5827 / CCUG 10774 / NCTC 10582 / VPI-5482 / E50) OX=226186 GN=BT_0817 PE=4 SV=1	1	0	65.804	58	7	41	7	15.8	7	7	FALSE	9.16	58.07	1.518	1.255	1.906	0.043512	0.202902	0.000267829	0.00500457	0.120121	5.69885e-05	70.4	106.9	88.4	134.2	8.3	10.44	9.46	19.65	High	High	High	High	High	High	High	High	High	High	High	High	High	High	High
FALSE	High	Master Protein	Q89YM3	SusD homolog OS=Bacteroides thetaiotaomicron (strain ATCC 29148 / DSM 2079 / JCM 5827 / CCUG 10774 / NCTC 10582 / VPI-5482 / E50) OX=226186 GN=BT_4708 PE=4 SV=1	1	0	55.681	26	10	21	9	59.3	8	9	FALSE	4.01	31.61	0.562	0.406	0.327	0.043512	0.00115178	7.8937e-05	0.00498967	0.000216004	1.13488e-05	174.4	97.9	70.7	57	20.33	7.48	32.19	12.56	High	High	High	High	High	High	High	High	High	High	High	High	High	High	High
FALSE	High	Master Protein	Q8AA19	OMP_b-brl_2 domain-containing protein OS=Bacteroides thetaiotaomicron (strain ATCC 29148 / DSM 2079 / JCM 5827 / CCUG 10774 / NCTC 10582 / VPI-5482 / E50) OX=226186 GN=BT_0646 PE=4 SV=1	1	0	284.474	84	17	1283	17	20.3	15	15	FALSE	244.6	1632.91	0.602	0.632	0.529	0.0435957	0.0292253	0.00126392	0.00505599	0.0116341	0.000382811	144.8	87.1	91.5	76.6	14.7	8.91	18.23	18.94	High	High	High	High	High	High	High	High	High	High	High	High	High	High	High
FALSE	High	Master Protein	Q8A3E9	DUF6493 domain-containing protein OS=Bacteroides thetaiotaomicron (strain ATCC 29148 / DSM 2079 / JCM 5827 / CCUG 10774 / NCTC 10582 / VPI-5482 / E50) OX=226186 GN=BT_3005 PE=4 SV=1	1	0	109.069	24	21	62	21	110.5	21	17	FALSE	18.85	73.53	1.576	0.842	0.544	0.0435957	0.729703	0.00567242	0.00504563	0.563247	0.00232334	101	159.1	85	54.9	16.5	6.18	15.81	20.46	High	High	High	High	High	High	High	High	High	High	High	High	High	High	High
FALSE	High	Master Protein	Q8A5F0	Conserved protein found in conjugate transposon OS=Bacteroides thetaiotaomicron (strain ATCC 29148 / DSM 2079 / JCM 5827 / CCUG 10774 / NCTC 10582 / VPI-5482 / E50) OX=226186 GN=BT_2289 PE=4 SV=1	1	0	33.762	27	9	17	8	38	8	9	FALSE	4.66	22.97	1.439	1.128	0.796	0.0435957	0.52901	0.0854953	0.00505093	0.372673	0.0526448	91.7	131.9	103.4	73	8.38	10.41	12.07	14.42	High	High	High	High	High	High	High	High	High	High	High	High	High	High	High
FALSE	Low	Master Protein	Q8A5M7	Putative transmembrane protein OS=Bacteroides thetaiotaomicron (strain ATCC 29148 / DSM 2079 / JCM 5827 / CCUG 10774 / NCTC 10582 / VPI-5482 / E50) OX=226186 GN=BT_2211 PE=4 SV=1	1	0.055	2.271	2	1	3	1	50.9	1	1	FALSE	1.35	1.61	1.701	4.475	6.751	0.0438819	9.33083e-06	8.35011e-07	0.0051032	2.35507e-07	1.7874e-08	28.7	48.9	128.5	193.9	13.35	22.24	7.31	22.95	High	High	High	High	High	High	High	High	High	High	High	High	High	High	High
FALSE	High	Master Protein	Q8A042	Polysaccharide deacetylase OS=Bacteroides thetaiotaomicron (strain ATCC 29148 / DSM 2079 / JCM 5827 / CCUG 10774 / NCTC 10582 / VPI-5482 / E50) OX=226186 GN=BT_4179 PE=4 SV=1	1	0	20.431	13	5	15	5	61.9	5	3	FALSE	3.57	7.77	0.581	0.384	0.266	0.0439082	0.000113444	4.66387e-06	0.00512029	8.88514e-06	2.62249e-07	179.3	104.1	68.9	47.7	2.55	18.19	19.45	17.34	High	High	High	High	High	High	High	High	High	High	High	High	High	High	High
FALSE	High	Master Protein	Q8A527	Putative permease OS=Bacteroides thetaiotaomicron (strain ATCC 29148 / DSM 2079 / JCM 5827 / CCUG 10774 / NCTC 10582 / VPI-5482 / E50) OX=226186 GN=BT_2417 PE=4 SV=1	1	0.002	6.014	3	2	3	2	70.9	2	1	FALSE	0.53	2.71	2.215	0.726	1.297	0.0441109	0.165946	0.451765	0.00515801	0.0949551	0.340478	76.4	169.2	55.4	99	28.62	27.7	11.67	26.89	High	High	High	High	High	High	High	High	High	High	High	High	High	High	High
FALSE	High	Master Protein	Q8AA63	UDP-N-acetyl-D-mannosaminuronic acid dehydrogenase OS=Bacteroides thetaiotaomicron (strain ATCC 29148 / DSM 2079 / JCM 5827 / CCUG 10774 / NCTC 10582 / VPI-5482 / E50) OX=226186 GN=BT_0602 PE=3 SV=1	1	0	238.744	69	28	273	28	46.1	27	28	FALSE	83.12	357.83	0.554	0.624	1.076	0.0441331	0.0529984	1	0.00517639	0.0240948	0.977613	122.9	68.1	76.7	132.2	23.91	26.46	10.46	20.71	High	High	High	High	High	High	High	High	High	High	High	High	High	High	High
FALSE	High	Master Protein	Q8A1B4	SusD homolog OS=Bacteroides thetaiotaomicron (strain ATCC 29148 / DSM 2079 / JCM 5827 / CCUG 10774 / NCTC 10582 / VPI-5482 / E50) OX=226186 GN=BT_3752 PE=1 SV=1	1	0	100.271	28	11	41	11	57.5	11	11	FALSE	9.1	68.63	0.584	0.29	0.191	0.0441331	5.91214e-05	2.62381e-06	0.00518881	3.87217e-06	1.17125e-07	193.7	113	56.3	37.1	18.56	12.93	23.24	18.71	High	High	High	High	High	High	High	High	High	High	High	High	High	High	High
FALSE	High	Master Protein	Q8A3B7	RNA polymerase ECF-type sigma factor OS=Bacteroides thetaiotaomicron (strain ATCC 29148 / DSM 2079 / JCM 5827 / CCUG 10774 / NCTC 10582 / VPI-5482 / E50) OX=226186 GN=BT_3037 PE=3 SV=1	1	0	9.063	11	2	4	2	19.8	2	2	FALSE	1.03	5.11	2.548	9.153	20.977	0.044212	1.66768e-05	5.83827e-07	0.00521221	6.60677e-07	9.46481e-09	11.9	30.3	108.7	249.1	38.1	20.34	27.03	12.32	High	High	High	High	High	High	High	High	High	High	High	High	High	High	High
FALSE	High	Master Protein	Q8A7C8	Delta 4,5-hexuronate-2-O-sulfatase OS=Bacteroides thetaiotaomicron (strain ATCC 29148 / DSM 2079 / JCM 5827 / CCUG 10774 / NCTC 10582 / VPI-5482 / E50) OX=226186 GN=BT_1596 PE=1 SV=1	1	0	74.152	32	11	49	11	53.6	10	11	FALSE	11.32	61.89	1.45	0.984	0.654	0.0444612	1	0.00245775	0.00526616	0.968472	0.000847257	97.8	141.9	96.3	64	4.6	1.7	9.21	20.73	High	High	High	High	High	High	High	High	High	High	High	High	High	High	High
FALSE	High	Master Protein	Q8A3Q8	NHL repeat protein OS=Bacteroides thetaiotaomicron (strain ATCC 29148 / DSM 2079 / JCM 5827 / CCUG 10774 / NCTC 10582 / VPI-5482 / E50) OX=226186 GN=BT_2896 PE=4 SV=1	1	0	22.593	15	6	12	6	49.6	6	5	FALSE	4.43	11.23	0.521	0.641	0.446	0.0444612	0.31277	0.0082838	0.00527	0.199154	0.00364425	153.4	79.9	98.3	68.4	23.69	6.99	30.45	25.25	High	High	High	High	High	High	High	High	High	High	High	High	High	High	High
FALSE	High	Master Protein	Q8A8M2	Ribosomal RNA small subunit methyltransferase G OS=Bacteroides thetaiotaomicron (strain ATCC 29148 / DSM 2079 / JCM 5827 / CCUG 10774 / NCTC 10582 / VPI-5482 / E50) OX=226186 GN=rsmG PE=3 SV=1	1	0	83.491	67	12	75	12	23.5	11	11	FALSE	14.19	105.05	1.736	8.712	10.827	0.0448309	1.35714e-06	2.28414e-07	0.0053319	6.93745e-09	2.62712e-09	18	31.2	156.5	194.4	15.11	22.27	22.68	8.65	High	High	High	High	High	High	High	High	High	High	High	High	High	High	High
FALSE	High	Master Protein	Q8A1D0	Uncharacterized protein OS=Bacteroides thetaiotaomicron (strain ATCC 29148 / DSM 2079 / JCM 5827 / CCUG 10774 / NCTC 10582 / VPI-5482 / E50) OX=226186 GN=BT_3736 PE=4 SV=1	1	0	44.722	42	7	35	7	10.9	7	7	FALSE	9.56	47.38	2.045	1.737	1.508	0.0448309	0.0720997	0.132509	0.00534247	0.034829	0.0866174	63.6	130.1	110.5	95.9	18.16	29.83	12.67	38.42	High	High	High	High	High	High	High	High	High	High	High	High	High	High	High
FALSE	High	Master Protein	Q8A6L6	2-isopropylmalate synthase OS=Bacteroides thetaiotaomicron (strain ATCC 29148 / DSM 2079 / JCM 5827 / CCUG 10774 / NCTC 10582 / VPI-5482 / E50) OX=226186 GN=leuA PE=3 SV=1	1	0	392.676	70	34	641	34	54.4	33	33	FALSE	153.55	837.74	1.733	6.078	7.812	0.0451221	1.81826e-06	3.39674e-07	0.00542042	2.09129e-08	4.23236e-09	24.1	41.7	146.3	188	26.42	13.78	4.85	14.2	High	High	High	High	High	High	High	High	High	High	High	High	High	High	High
FALSE	High	Master Protein	Q8A1F3	D-alanine--D-alanine ligase OS=Bacteroides thetaiotaomicron (strain ATCC 29148 / DSM 2079 / JCM 5827 / CCUG 10774 / NCTC 10582 / VPI-5482 / E50) OX=226186 GN=ddl PE=3 SV=1	1	0	184.968	77	21	149	21	36.1	20	20	FALSE	30.76	234.95	2.657	3.077	4.717	0.0451221	0.00564632	0.000562406	0.00541508	0.00159287	0.000145004	34.9	92.8	107.5	164.8	18.92	26.48	57.51	34.83	High	High	High	High	High	High	High	High	High	High	High	High	High	High	High
FALSE	High	Master Protein	Q8A8L2	Na(+)-translocating NADH-quinone reductase subunit F OS=Bacteroides thetaiotaomicron (strain ATCC 29148 / DSM 2079 / JCM 5827 / CCUG 10774 / NCTC 10582 / VPI-5482 / E50) OX=226186 GN=nqrF PE=3 SV=1	1	0	86.377	46	18	59	18	46.7	17	17	FALSE	14.61	70.66	1.6	0.408	0.414	0.0451221	0.000218009	0.000121907	0.00541903	2.18009e-05	2.04387e-05	116.9	187	47.7	48.4	17.99	16.32	17.89	9.2	High	High	High	High	High	High	High	High	High	High	High	High	High	High	High
FALSE	Medium	Master Protein	Q8A4T5	Cation-transporting ATPase, P-type, putative zinc-transporting ATPase OS=Bacteroides thetaiotaomicron (strain ATCC 29148 / DSM 2079 / JCM 5827 / CCUG 10774 / NCTC 10582 / VPI-5482 / E50) OX=226186 GN=BT_2512 PE=3 SV=1	1	0.035	2.621	1	1	1	1	71		1	FALSE		2.64	1.818	2.95	5.562	0.0452478	0.000135576	3.61813e-06	0.00544997	1.11688e-05	1.84952e-07	35.3	64.2	104.1	196.4	16.4	20.52	24.24	15.65	High	High	High	High	High	High	High	High	High	High	High	High	High	High	High
FALSE	High	Master Protein	Q8AAH9	Altronate hydrolase OS=Bacteroides thetaiotaomicron (strain ATCC 29148 / DSM 2079 / JCM 5827 / CCUG 10774 / NCTC 10582 / VPI-5482 / E50) OX=226186 GN=BT_0486 PE=3 SV=1	1	0	140.24	53	20	76	20	54.3	19	19	FALSE	19.6	107.22	2.723	3.076	3.407	0.0455969	0.0117839	0.00474275	0.00550659	0.00388153	0.00186073	39.2	106.7	120.6	133.5	29.57	25.86	40.61	33.47	High	High	High	High	High	High	High	High	High	High	High	High	High	High	High
FALSE	High	Master Protein	Q8A8T1	Putative oligopeptide transporter OS=Bacteroides thetaiotaomicron (strain ATCC 29148 / DSM 2079 / JCM 5827 / CCUG 10774 / NCTC 10582 / VPI-5482 / E50) OX=226186 GN=BT_1086 PE=4 SV=1	1	0	15.979	7	4	10	4	69.7	4	4	FALSE	2.06	12.96	1.858	0.311	0.469	0.0461014	0.00018264	0.00201238	0.00558224	1.74471e-05	0.000669937	110	204.3	34.1	51.6	17.7	22.32	16.64	23.09	High	High	High	High	High	High	High	High	High	High	High	High	High	High	High
FALSE	High	Master Protein	Q89YJ1	Uncharacterized protein OS=Bacteroides thetaiotaomicron (strain ATCC 29148 / DSM 2079 / JCM 5827 / CCUG 10774 / NCTC 10582 / VPI-5482 / E50) OX=226186 GN=BT_4741 PE=4 SV=1	1	0	20.834	13	5	12	5	54.5	5	4	FALSE	1.71	14.46	1.772	0.695	0.399	0.0477323	0.144665	0.000519091	0.00579498	0.080005	0.000130353	103.5	183.3	71.9	41.3	17.21	4.94	15.77	29.8	High	High	High	High	High	High	High	High	High	High	High	High	High	High	High
FALSE	High	Master Protein	Q8A1U1	Periplasmic beta-glucosidase OS=Bacteroides thetaiotaomicron (strain ATCC 29148 / DSM 2079 / JCM 5827 / CCUG 10774 / NCTC 10582 / VPI-5482 / E50) OX=226186 GN=BT_3567 PE=1 SV=1	1	0	297.304	46	33	269	33	84.9	32	31	FALSE	72.44	307.96	1.361	2.45	4.853	0.0478512	1.68483e-05	1.49801e-07	0.00583998	6.78239e-07	1.19649e-09	41.4	56.3	101.4	200.9	16.08	7.24	3.78	17.05	High	High	High	High	High	High	High	High	High	High	High	High	High	High	High
FALSE	High	Master Protein	Q8A298	ABC transporter ATP-binding protein OS=Bacteroides thetaiotaomicron (strain ATCC 29148 / DSM 2079 / JCM 5827 / CCUG 10774 / NCTC 10582 / VPI-5482 / E50) OX=226186 GN=BT_3407 PE=3 SV=1	1	0	178.448	87	20	169	20	27.8	19	18	FALSE	34.5	236.16	2.246	3.844	5.22	0.0478512	0.000522531	5.96857e-05	0.00583145	6.96152e-05	8.02801e-06	32.5	73	124.9	169.6	23.08	23.48	24.75	27.65	High	High	High	High	High	High	High	High	High	High	High	High	High	High	High
FALSE	High	Master Protein	Q8A0L4	ATP-dependent zinc metalloprotease FtsH OS=Bacteroides thetaiotaomicron (strain ATCC 29148 / DSM 2079 / JCM 5827 / CCUG 10774 / NCTC 10582 / VPI-5482 / E50) OX=226186 GN=ftsH PE=3 SV=1	1	0	147.41	38	22	123	22	76.6	22	22	FALSE	32.98	145.31	2.088	0.774	1.768	0.0480143	0.333192	0.0457445	0.00587524	0.214179	0.0260583	71	148.4	55	125.6	24.53	25.79	24.4	18.4	High	High	High	High	High	High	High	High	High	High	High	High	High	High	High
FALSE	High	Master Protein	Q89YW8	Uncharacterized protein OS=Bacteroides thetaiotaomicron (strain ATCC 29148 / DSM 2079 / JCM 5827 / CCUG 10774 / NCTC 10582 / VPI-5482 / E50) OX=226186 GN=BT_4613 PE=4 SV=1	1	0	196.02	67	27	131	27	49	26	25	FALSE	35.87	176.28	1.798	0.871	0.683	0.0481635	0.740122	0.0613117	0.00590888	0.573417	0.0362777	91.9	165.2	80	62.8	11.99	5.25	2.89	33.04	High	High	High	High	High	High	High	High	High	High	High	High	High	High	High
FALSE	Medium	Master Protein	Q8A8Q1	PPC domain-containing protein OS=Bacteroides thetaiotaomicron (strain ATCC 29148 / DSM 2079 / JCM 5827 / CCUG 10774 / NCTC 10582 / VPI-5482 / E50) OX=226186 GN=BT_1116 PE=1 SV=1	1	0.011	4.137	7	1	2	1	20.8	1	1	FALSE	0.36	3.18	2.34	1.561	1.035	0.0493462	0.301886	1	0.00606974	0.190873	0.914874	67.4	157.7	105.2	69.7	28	17.42	11.81	51.71	High	High	High	High	High	High	High	High	High	High	High	High	High	High	High
FALSE	High	Master Protein	Q8A4M8	Glutaminase OS=Bacteroides thetaiotaomicron (strain ATCC 29148 / DSM 2079 / JCM 5827 / CCUG 10774 / NCTC 10582 / VPI-5482 / E50) OX=226186 GN=glsA PE=3 SV=1	1	0	97.972	48	13	71	13	34.2	13	12	FALSE	19.17	99.87	2.547	2.176	4.354	0.050382	0.0694494	0.00104084	0.00621872	0.0332825	0.000303939	39.7	101.1	86.4	172.8	54.68	36.34	7.19	23.37	High	High	High	High	High	High	High	High	High	High	High	High	High	High	High
FALSE	High	Master Protein	Q8A1X7	Uncharacterized protein OS=Bacteroides thetaiotaomicron (strain ATCC 29148 / DSM 2079 / JCM 5827 / CCUG 10774 / NCTC 10582 / VPI-5482 / E50) OX=226186 GN=BT_3531 PE=4 SV=1	1	0	7.266	4	3	10	3	77.9	2	2	FALSE	2.23	6.93	0.446	0.193	0.183	0.050382	0.000145121	4.46809e-05	0.00622934	1.25648e-05	5.39597e-06	219.6	97.9	42.3	40.2	15.64	15	48.51	12.06	High	High	High	High	High	High	High	High	High	High	High	High	High	High	High
FALSE	High	Master Protein	Q8AB62	5-methyltetrahydrofolate--homocysteine methyltransferase or methionine synthase OS=Bacteroides thetaiotaomicron (strain ATCC 29148 / DSM 2079 / JCM 5827 / CCUG 10774 / NCTC 10582 / VPI-5482 / E50) OX=226186 GN=BT_0249 PE=4 SV=1	1	0	67.46	38	12	39	12	34.3	11	9	FALSE	12.86	49.96	3.743	1.749	1.75	0.0504542	0.601373	0.426508	0.00627617	0.436331	0.318414	48.5	181.6	84.9	84.9	21.11	20.98	52.03	54.74	High	High	High	High	High	High	High	High	High	High	High	High	High	High	High
FALSE	High	Master Protein	Q8A9A9	VWFA domain-containing protein OS=Bacteroides thetaiotaomicron (strain ATCC 29148 / DSM 2079 / JCM 5827 / CCUG 10774 / NCTC 10582 / VPI-5482 / E50) OX=226186 GN=BT_0906 PE=1 SV=1	1	0	30.752	21	6	20	6	38.2	6	6	FALSE	5.66	26.9	2.497	0.795	0.9	0.0504542	0.332131	0.767621	0.00627285	0.213313	0.629056	77.1	192.4	61.2	69.3	29.09	28.4	22.78	30.01	High	High	High	High	High	High	High	High	High	High	High	High	High	High	High
FALSE	High	Master Protein	Q8A936	Two-component system sensor histidine kinase/response regulator, hybrid (One component system) OS=Bacteroides thetaiotaomicron (strain ATCC 29148 / DSM 2079 / JCM 5827 / CCUG 10774 / NCTC 10582 / VPI-5482 / E50) OX=226186 GN=BT_0981 PE=4 SV=1	1	0	16.259	3	4	10	4	169.7	4	4	FALSE	3.9	11.2	2.047	1.525	2.317	0.0504542	0.0980064	0.00355694	0.00628663	0.0500365	0.00131255	58.1	118.8	88.6	134.5	13.74	11.23	35.31	35.03	High	High	High	High	High	High	High	High	High	High	High	High	High	High	High
FALSE	High	Master Protein	Q89ZM0	SusC homolog OS=Bacteroides thetaiotaomicron (strain ATCC 29148 / DSM 2079 / JCM 5827 / CCUG 10774 / NCTC 10582 / VPI-5482 / E50) OX=226186 GN=BT_4357 PE=3 SV=1	1	0	126.779	24	26	70	25	131.7	24	22	FALSE	18.56	81.44	0.573	0.503	0.463	0.0506823	0.00901162	0.00146056	0.00639006	0.00277258	0.0004559	157.6	90.2	79.3	72.9	13.3	14.11	25.08	22.17	High	High	High	High	High	High	High	High	High	High	High	High	High	High	High
FALSE	High	Master Protein	Q8A557	Uncharacterized protein OS=Bacteroides thetaiotaomicron (strain ATCC 29148 / DSM 2079 / JCM 5827 / CCUG 10774 / NCTC 10582 / VPI-5482 / E50) OX=226186 GN=BT_2385 PE=4 SV=1	1	0	120.657	60	17	67	17	33.1	16	15	FALSE	17.33	91.7	4.105	5.271	9.548	0.0506823	0.00984649	0.000960135	0.0063396	0.00311439	0.000275157	20.1	82.4	105.8	191.7	32.57	27.18	43.03	58.56	High	High	High	High	High	High	High	High	High	High	High	High	High	High	High
FALSE	High	Master Protein	Q8A5U9	Uncharacterized protein OS=Bacteroides thetaiotaomicron (strain ATCC 29148 / DSM 2079 / JCM 5827 / CCUG 10774 / NCTC 10582 / VPI-5482 / E50) OX=226186 GN=BT_2139 PE=4 SV=1	1	0	92.267	51	17	57	17	42.6	16	16	FALSE	16.89	70.7	2.849	5.287	5.498	0.0506823	0.000988685	0.000922167	0.00642636	0.000172151	0.000262508	27.3	77.9	144.5	150.3	36.56	29.08	44.98	37.3	High	High	High	High	High	High	High	High	High	High	High	High	High	High	High
FALSE	High	Master Protein	Q8A4D4	TonB OS=Bacteroides thetaiotaomicron (strain ATCC 29148 / DSM 2079 / JCM 5827 / CCUG 10774 / NCTC 10582 / VPI-5482 / E50) OX=226186 GN=BT_2665 PE=3 SV=1	1	0	82.886	53	15	65	12	30	15	14	FALSE	20.62	81.49	2.662	9.587	22.825	0.0506823	4.45193e-05	2.62381e-06	0.00640996	2.7309e-06	1.18248e-07	11.1	29.5	106.3	253.1	18.44	21.85	33.85	52.17	High	High	High	High	High	High	High	High	High	High	High	High	High	High	High
FALSE	High	Master Protein	Q89ZC4	6-carboxy-5,6,7,8-tetrahydropterin synthase OS=Bacteroides thetaiotaomicron (strain ATCC 29148 / DSM 2079 / JCM 5827 / CCUG 10774 / NCTC 10582 / VPI-5482 / E50) OX=226186 GN=BT_4453 PE=3 SV=1	1	0	50.797	68	8	32	8	14.2	7	8	FALSE	8.19	45.36	3.445	6.158	4.337	0.0506823	0.00275933	0.00992195	0.0064284	0.000647076	0.00446329	26.8	92.2	164.9	116.1	41.38	61.47	13.61	52	High	High	High	High	High	High	High	High	High	High	High	High	High	High	High
FALSE	High	Master Protein	Q8A4D5	Putative phosphate ABC transporter, phosphate-binding component OS=Bacteroides thetaiotaomicron (strain ATCC 29148 / DSM 2079 / JCM 5827 / CCUG 10774 / NCTC 10582 / VPI-5482 / E50) OX=226186 GN=BT_2664 PE=4 SV=1	1	0	26.517	18	5	11	5	34.9	5	4	FALSE	2.49	14.55	2.128	1.732	2.447	0.0506823	0.139369	0.00439472	0.00640295	0.07623	0.00169471	54.7	116.5	94.8	133.9	13.66	21.82	28.68	31.68	High	High	High	High	High	High	High	High	High	High	High	High	High	High	High
FALSE	High	Master Protein	Q8AAQ8	Uncharacterized protein OS=Bacteroides thetaiotaomicron (strain ATCC 29148 / DSM 2079 / JCM 5827 / CCUG 10774 / NCTC 10582 / VPI-5482 / E50) OX=226186 GN=BT_0406 PE=4 SV=1	1	0	14.503	34	2	9	2	9.7	2	2	FALSE	1.84	8.84	1.904	1.061	1.578	0.0506823	1	0.0956783	0.00641233	0.999969	0.0597302	72.2	137.4	76.6	113.9	33.09	13.89	10.74	18.02	High	High	High	High	High	High	High	High	High	High	High	High	High	High	High
FALSE	High	Master Protein	Q89Z84	Putative sugar nucleotide epimerase OS=Bacteroides thetaiotaomicron (strain ATCC 29148 / DSM 2079 / JCM 5827 / CCUG 10774 / NCTC 10582 / VPI-5482 / E50) OX=226186 GN=BT_4493 PE=3 SV=1	1	0	14.632	10	3	5	3	49.6	2	2	FALSE	0.37	7.88	2.67	6.95	9.688	0.0513851	8.90988e-05	1.65348e-05	0.00653396	6.63259e-06	1.43689e-06	19.7	52.6	136.9	190.8	58.55	12.21	11.65	12.73	High	High	High	High	High	High	High	High	High	High	High	High	High	High	High
FALSE	High	Master Protein	Q8A9M5	Phosphomethylpyrimidine kinase OS=Bacteroides thetaiotaomicron (strain ATCC 29148 / DSM 2079 / JCM 5827 / CCUG 10774 / NCTC 10582 / VPI-5482 / E50) OX=226186 GN=BT_0790 PE=4 SV=1	1	0	21.443	19	3	17	3	30.1	3	3	FALSE	2.31	27.01	2.443	0.445	0.418	0.0517491	0.036942	0.00749276	0.00659677	0.0155204	0.00324367	92.9	227	41.3	38.8	34.26	16.34	18.86	33.37	High	High	High	High	High	High	High	High	High	High	High	High	High	High	High
FALSE	High	Master Protein	Q8A5U2	4-alpha-glucanotransferase OS=Bacteroides thetaiotaomicron (strain ATCC 29148 / DSM 2079 / JCM 5827 / CCUG 10774 / NCTC 10582 / VPI-5482 / E50) OX=226186 GN=BT_2146 PE=3 SV=1	1	0	26.676	8	7	14	7	105.1	7	7	FALSE	4.16	17.15	2.036	6.749	4.335	0.0519491	2.92101e-05	5.83821e-05	0.00663886	1.51183e-06	7.74076e-06	28.3	57.7	191.2	122.8	23.83	22.39	10.2	47.46	High	High	High	High	High	High	High	High	High	High	High	High	High	High	High
FALSE	High	Master Protein	Q8AA05	Prokaryotic ATPase OS=Bacteroides thetaiotaomicron (strain ATCC 29148 / DSM 2079 / JCM 5827 / CCUG 10774 / NCTC 10582 / VPI-5482 / E50) OX=226186 GN=BT_0660 PE=4 SV=1	1	0	59.058	26	9	39	9	44.5	8	9	FALSE	10.43	48.8	1.54	3.294	6.567	0.0520289	3.69542e-05	7.63388e-07	0.00666568	2.13697e-06	1.56092e-08	32.3	49.7	106.2	211.8	17.18	26.93	15.24	3.92	High	High	High	High	High	High	High	High	High	High	High	High	High	High	High
FALSE	High	Master Protein	Q8A8W4	RNA polymerase ECF-type sigma factor OS=Bacteroides thetaiotaomicron (strain ATCC 29148 / DSM 2079 / JCM 5827 / CCUG 10774 / NCTC 10582 / VPI-5482 / E50) OX=226186 GN=BT_1053 PE=3 SV=1	1	0	23.447	25	6	16	6	24.5	6	6	FALSE	4.29	19.38	1.768	2.395	4.06	0.0521081	0.00120901	2.24757e-05	0.00669248	0.000230214	2.17576e-06	43.4	76.7	103.9	176.1	15.46	21.4	11.13	26.61	High	High	High	High	High	High	High	High	High	High	High	High	High	High	High
FALSE	High	Master Protein	Q8A9C7	AMP nucleosidase OS=Bacteroides thetaiotaomicron (strain ATCC 29148 / DSM 2079 / JCM 5827 / CCUG 10774 / NCTC 10582 / VPI-5482 / E50) OX=226186 GN=BT_0888 PE=4 SV=1	1	0	122.506	59	16	170	16	28.9	15	16	FALSE	37.03	264.7	0.359	0.43	0.801	0.0525341	0.0881118	1	0.0067884	0.0443656	0.942654	154.5	55.4	66.4	123.7	29.16	29.17	21.6	55.62	High	High	High	High	High	High	High	High	High	High	High	High	High	High	High
FALSE	High	Master Protein	Q02550	Serine-type anaerobic sulfatase-maturating enzyme OS=Bacteroides thetaiotaomicron (strain ATCC 29148 / DSM 2079 / JCM 5827 / CCUG 10774 / NCTC 10582 / VPI-5482 / E50) OX=226186 GN=chuR PE=1 SV=2	1	0	83.978	39	14	44	14	47.9	14	11	FALSE	11.19	60.78	1.855	0.43	0.373	0.0525341	0.00151699	0.000450891	0.00679755	0.000303454	0.000108617	109.4	202.9	47	40.7	18.44	9.94	33.99	5.93	High	High	High	High	High	High	High	High	High	High	High	High	High	High	High
FALSE	Medium	Master Protein	Q8A2C5	Putative membrane protein OS=Bacteroides thetaiotaomicron (strain ATCC 29148 / DSM 2079 / JCM 5827 / CCUG 10774 / NCTC 10582 / VPI-5482 / E50) OX=226186 GN=BT_3380 PE=4 SV=1	1	0.016	3.878	2	1	3	1	51.1	1	1	FALSE	0.45	3.52	4.313	0.888	1.125	0.0525341	0.960574	1	0.00676978	0.817255	0.981138	54.6	235.5	48.5	61.4	21.77	21.84	70.51	32.65	High	High	High	High	High	High	High	High	n/a	n/a	High	High	High	High	High
FALSE	High	Master Protein	Q8A0V4	NAD kinase OS=Bacteroides thetaiotaomicron (strain ATCC 29148 / DSM 2079 / JCM 5827 / CCUG 10774 / NCTC 10582 / VPI-5482 / E50) OX=226186 GN=nadK PE=3 SV=1	1	0	104.512	44	12	64	12	33.8	11	11	FALSE	17.73	91.79	2.215	4.572	6.919	0.0527249	0.000274433	3.78219e-05	0.00683907	2.91092e-05	4.36221e-06	27.2	60.2	124.4	188.2	24.96	26.91	22.88	35.28	High	High	High	High	High	High	High	High	High	High	High	High	High	High	High
FALSE	High	Master Protein	Q89YW9	Saccharopine dehydrogenase OS=Bacteroides thetaiotaomicron (strain ATCC 29148 / DSM 2079 / JCM 5827 / CCUG 10774 / NCTC 10582 / VPI-5482 / E50) OX=226186 GN=BT_4612 PE=4 SV=1	1	0	321.773	81	22	595	22	45.1	22	22	FALSE	143.14	800.79	3.32	4.03	4.761	0.053277	0.00896749	0.00533476	0.00694335	0.00275358	0.00215161	30.5	101.3	122.9	145.3	45.07	23.5	46.03	35.28	High	High	High	High	High	High	High	High	High	High	High	High	High	High	High
FALSE	High	Master Protein	Q8A367	SusE domain-containing protein OS=Bacteroides thetaiotaomicron (strain ATCC 29148 / DSM 2079 / JCM 5827 / CCUG 10774 / NCTC 10582 / VPI-5482 / E50) OX=226186 GN=BT_3088 PE=4 SV=1	1	0	130.293	40	18	102	18	56	18	17	FALSE	28.26	138.87	0.626	0.458	0.369	0.053277	0.000912289	5.9878e-05	0.00695273	0.000153227	8.073e-06	163.1	102.1	74.7	60.1	14.83	11.46	24.96	16.73	High	High	High	High	High	High	High	High	High	High	High	High	High	High	High
FALSE	High	Master Protein	Q8A2B9	ABC transporter, ATP-binding protein OS=Bacteroides thetaiotaomicron (strain ATCC 29148 / DSM 2079 / JCM 5827 / CCUG 10774 / NCTC 10582 / VPI-5482 / E50) OX=226186 GN=BT_3386 PE=4 SV=1	1	0	24.261	9	4	11	4	68.6	2	4	FALSE	1.58	18.5	2.379	0.266	0.251	0.053277	0.00104463	0.00025474	0.00696176	0.000185848	5.30641e-05	102.7	244.2	27.3	25.8	10.59	32.79	19.07	34.54	High	High	High	High	High	High	High	High	High	High	High	High	High	High	High
FALSE	Low	Master Protein	Q89Z28	Integrase OS=Bacteroides thetaiotaomicron (strain ATCC 29148 / DSM 2079 / JCM 5827 / CCUG 10774 / NCTC 10582 / VPI-5482 / E50) OX=226186 GN=BT_4549 PE=4 SV=1	1	0.066	2.116	2	1	2	1	43.7		1	FALSE		3.67	3.152	6.49	4.215	0.0533369	0.000428719	0.00315702	0.00698662	5.22375e-05	0.00113774	26.9	84.9	174.7	113.5	52.3	30.68	26.79	22.82	High	High	High	High	High	High	High	High	High	High	High	High	High	High	High
FALSE	High	Master Protein	Q8A824	CDP-glucose 4,6-dehydratase OS=Bacteroides thetaiotaomicron (strain ATCC 29148 / DSM 2079 / JCM 5827 / CCUG 10774 / NCTC 10582 / VPI-5482 / E50) OX=226186 GN=BT_1350 PE=4 SV=1	1	0	150.209	49	19	136	19	41.7	18	18	FALSE	39.16	159.31	0.55	0.682	0.526	0.0533773	0.21212	0.0116863	0.00702048	0.12673	0.00541753	145	79.7	99	76.3	37.61	16.34	8.84	1.81	High	High	High	High	High	High	High	High	High	High	High	High	High	High	High
FALSE	High	Master Protein	Q8A4P7	Beta-glucanase OS=Bacteroides thetaiotaomicron (strain ATCC 29148 / DSM 2079 / JCM 5827 / CCUG 10774 / NCTC 10582 / VPI-5482 / E50) OX=226186 GN=BT_2550 PE=3 SV=1	1	0	37.94	34	7	21	7	30.9	6	6	FALSE	4.44	27.32	1.364	1.201	1.154	0.0533773	0.19972	0.767812	0.00704308	0.117982	0.629458	84.8	115.6	101.8	97.8	14.18	11.58	2.31	11.74	High	High	High	High	High	High	High	High	High	High	High	High	High	High	High
FALSE	Low	Master Protein	Q8A2B6	Uncharacterized protein OS=Bacteroides thetaiotaomicron (strain ATCC 29148 / DSM 2079 / JCM 5827 / CCUG 10774 / NCTC 10582 / VPI-5482 / E50) OX=226186 GN=BT_3389 PE=3 SV=1	1	0.053	2.336	3	1	2	1	44	1	1	FALSE	0.45	2.51	2.082	0.627	0.6	0.0533773	0.0921583	0.0280943	0.00704059	0.0466975	0.0149537	92.8	193.3	58.2	55.7	15.49	24.1	17.39	32.43	High	High	High	High	High	High	High	High	High	High	High	High	High	High	High
FALSE	High	Master Protein	Q8A0V3	Pyridoxine 5'-phosphate synthase OS=Bacteroides thetaiotaomicron (strain ATCC 29148 / DSM 2079 / JCM 5827 / CCUG 10774 / NCTC 10582 / VPI-5482 / E50) OX=226186 GN=pdxJ PE=3 SV=1	1	0	95.46	60	9	50	9	26.2	9	9	FALSE	10.17	78.99	2.78	1.842	1.684	0.053813	0.372489	0.381075	0.00711775	0.243963	0.280753	54.8	152.2	100.9	92.2	35.46	8.34	31.84	39.16	High	High	High	High	High	High	High	High	High	High	High	High	High	High	High
FALSE	High	Master Protein	Q8A7F0	Putative outer membrane protein OS=Bacteroides thetaiotaomicron (strain ATCC 29148 / DSM 2079 / JCM 5827 / CCUG 10774 / NCTC 10582 / VPI-5482 / E50) OX=226186 GN=BT_1574 PE=3 SV=1	1	0	410.315	56	26	1045	26	51.9	23	25	FALSE	200.65	1449.41	0.627	0.299	0.19	0.0539507	4.38137e-05	2.0401e-06	0.0071532	2.67362e-06	7.10326e-08	189	118.5	56.5	35.9	24.03	8.19	12.05	21.07	High	High	High	High	High	High	High	High	High	High	High	High	High	High	High
FALSE	High	Master Protein	Q8A8G0	Glycerate dehydrogenase (NADH-dependent) OS=Bacteroides thetaiotaomicron (strain ATCC 29148 / DSM 2079 / JCM 5827 / CCUG 10774 / NCTC 10582 / VPI-5482 / E50) OX=226186 GN=BT_1207 PE=3 SV=1	1	0	195.137	68	14	144	14	34.8	14	14	FALSE	28.62	247.61	1.933	3.017	3.671	0.0540539	0.00150328	0.000406908	0.00719474	0.000299695	9.58119e-05	41.6	80.4	125.4	152.6	34.93	23.85	22.58	26.16	High	High	High	High	High	High	High	High	High	High	High	High	High	High	High
FALSE	High	Master Protein	Q8AB92	Thioredoxin (TRX) OS=Bacteroides thetaiotaomicron (strain ATCC 29148 / DSM 2079 / JCM 5827 / CCUG 10774 / NCTC 10582 / VPI-5482 / E50) OX=226186 GN=BT_0218 PE=4 SV=1	1	0	31.182	32	6	15	5	17.4	6	5	FALSE	3.36	24.45	1.442	1.399	0.952	0.0540539	0.032847	1	0.00720142	0.0134221	0.960228	83.5	120.3	116.7	79.4	7.9	6.92	4.27	21.25	High	High	High	High	High	High	High	High	High	High	High	High	High	High	High
FALSE	High	Master Protein	Q8A015	Bifunctional enzyme LpxC/FabZ OS=Bacteroides thetaiotaomicron (strain ATCC 29148 / DSM 2079 / JCM 5827 / CCUG 10774 / NCTC 10582 / VPI-5482 / E50) OX=226186 GN=lpxC/fabZ PE=3 SV=1	1	0	224.378	54	27	283	27	51.6	22	27	FALSE	59.69	352.49	0.399	1.966	2.08	0.0545484	0.120393	0.0574436	0.00728474	0.0639661	0.0335118	73.5	29.3	144.4	152.8	29.32	16.34	34.81	28.03	High	High	High	High	High	High	High	High	High	High	High	High	High	High	High
FALSE	High	Master Protein	Q8A1S9	DNA topoisomerase (ATP-hydrolyzing) OS=Bacteroides thetaiotaomicron (strain ATCC 29148 / DSM 2079 / JCM 5827 / CCUG 10774 / NCTC 10582 / VPI-5482 / E50) OX=226186 GN=BT_3579 PE=4 SV=1	1	0	155.788	33	27	94	27	96.7	24	25	FALSE	24.4	127.68	0.482	0.221	0.192	0.0546351	0.000137074	5.8855e-05	0.00731377	1.14301e-05	7.84106e-06	211	101.7	46.7	40.6	21.03	16.84	38.26	15.84	High	High	High	High	High	High	High	High	High	High	High	High	High	High	High
FALSE	High	Master Protein	Q8A1E8	Gamma-glutamyl phosphate reductase OS=Bacteroides thetaiotaomicron (strain ATCC 29148 / DSM 2079 / JCM 5827 / CCUG 10774 / NCTC 10582 / VPI-5482 / E50) OX=226186 GN=proA PE=3 SV=1	1	0	83.392	37	14	51	14	45.6	13	14	FALSE	10.83	64.93	2.194	2.502	3.399	0.0546974	0.00687003	0.000855662	0.00733959	0.00200394	0.000238383	44	96.5	110	149.5	12.86	17.02	20.34	42.03	High	High	High	High	High	High	High	High	High	High	High	High	High	High	High
FALSE	High	Master Protein	Q8A2Y4	Sialic acid-specific 9-O-acetylesterase OS=Bacteroides thetaiotaomicron (strain ATCC 29148 / DSM 2079 / JCM 5827 / CCUG 10774 / NCTC 10582 / VPI-5482 / E50) OX=226186 GN=BT_3171 PE=4 SV=1	1	0.003	5.181	2	1	2	1	53.4	1	1	FALSE	0.56	2.43	0.499	0.48	0.437	0.0553967	0.0439381	0.0105039	0.00745112	0.0192738	0.00477204	165.5	82.6	79.5	72.3	14.19	31.52	37.38	23.46	High	High	High	High	High	High	High	High	High	High	High	High	High	High	High
FALSE	High	Master Protein	Q8A761	Crossover junction endodeoxyribonuclease RuvC OS=Bacteroides thetaiotaomicron (strain ATCC 29148 / DSM 2079 / JCM 5827 / CCUG 10774 / NCTC 10582 / VPI-5482 / E50) OX=226186 GN=ruvC PE=3 SV=1	1	0	57.823	56	8	34	8	19	8	7	FALSE	9.18	42.25	1.917	1.198	0.801	0.0555603	0.803038	0.846348	0.00749087	0.640121	0.710067	81.4	156	97.5	65.2	36.4	11.73	14.09	21.81	High	High	High	High	High	High	High	High	High	High	High	High	High	High	High
FALSE	High	Master Protein	Q8A0P0	Uncharacterized protein OS=Bacteroides thetaiotaomicron (strain ATCC 29148 / DSM 2079 / JCM 5827 / CCUG 10774 / NCTC 10582 / VPI-5482 / E50) OX=226186 GN=BT_3981 PE=4 SV=1	1	0	72.018	48	11	41	11	25.8	9	10	FALSE	12.55	52.88	1.585	0.601	0.438	0.0556033	0.00447974	8.14955e-05	0.0075322	0.00119221	1.2029e-05	110.4	174.9	66.3	48.4	15.75	15.59	2.42	17.7	High	High	High	High	High	High	High	High	High	High	High	High	High	High	High
FALSE	High	Master Protein	Q89Z04	Uncharacterized protein OS=Bacteroides thetaiotaomicron (strain ATCC 29148 / DSM 2079 / JCM 5827 / CCUG 10774 / NCTC 10582 / VPI-5482 / E50) OX=226186 GN=BT_4573 PE=4 SV=1	1	0	31.022	30	5	13	5	24.7	5	5	FALSE	3.98	19.55	0.49	2.914	1.179	0.0556033	0.00204007	1	0.00751761	0.000449076	0.973161	71.6	35.1	208.8	84.5	45.53	13.79	25.76	16.59	High	High	High	High	High	High	High	High	High	High	High	High	High	High	High
FALSE	High	Master Protein	Q8A489	30S ribosomal protein S14 OS=Bacteroides thetaiotaomicron (strain ATCC 29148 / DSM 2079 / JCM 5827 / CCUG 10774 / NCTC 10582 / VPI-5482 / E50) OX=226186 GN=rpsN PE=3 SV=1	1	0	30.882	37	4	32	4	11.2	2	4	FALSE	6.32	38.08	0.648	0.322	0.199	0.0556375	3.46434e-05	1.43042e-06	0.00755462	1.90366e-06	3.93022e-08	184.4	119.5	59.4	36.7	16.06	11.32	20.96	16.35	High	High	High	High	High	High	High	High	High	High	High	High	High	High	High
FALSE	High	Master Protein	Q8A5Q6	Uncharacterized protein OS=Bacteroides thetaiotaomicron (strain ATCC 29148 / DSM 2079 / JCM 5827 / CCUG 10774 / NCTC 10582 / VPI-5482 / E50) OX=226186 GN=BT_2182 PE=4 SV=1	1	0	22.135	14	3	20	3	24.3	3	3	FALSE	5.78	21.38	1.683	2.275	3.509	0.0557067	0.00091956	2.83132e-05	0.00759007	0.000156489	2.9851e-06	47.2	79.5	107.5	165.8	15.66	20.88	6.56	18.61	High	High	High	High	High	High	High	High	High	High	High	High	High	High	High
FALSE	High	Master Protein	Q8A456	3-deoxy-D-manno-octulosonic acid transferase OS=Bacteroides thetaiotaomicron (strain ATCC 29148 / DSM 2079 / JCM 5827 / CCUG 10774 / NCTC 10582 / VPI-5482 / E50) OX=226186 GN=BT_2747 PE=3 SV=1	1	0	6.925	8	3	4	3	47.6	1	3	FALSE	0.66	6.28	2.114	1.39	1.611	0.0557067	0.40529	0.198866	0.00759961	0.269739	0.135458	65.4	138.3	90.9	105.4	36.54	14.99	16.89	19.24	High	High	High	High	High	High	High	High	High	High	High	High	High	High	High
FALSE	High	Master Protein	Q89ZY2	Uncharacterized protein OS=Bacteroides thetaiotaomicron (strain ATCC 29148 / DSM 2079 / JCM 5827 / CCUG 10774 / NCTC 10582 / VPI-5482 / E50) OX=226186 GN=BT_4239 PE=4 SV=1	1	0	57.503	28	7	36	7	24.5	6	7	FALSE	9.72	45.83	1.619	0.935	0.916	0.0561967	0.98739	0.92697	0.00768441	0.859629	0.800344	89.5	144.9	83.6	82	25.22	10.36	7.7	12.34	High	High	High	High	High	High	High	High	High	High	High	High	High	High	High
FALSE	High	Master Protein	Q8A8L4	Phosphoserine aminotransferase OS=Bacteroides thetaiotaomicron (strain ATCC 29148 / DSM 2079 / JCM 5827 / CCUG 10774 / NCTC 10582 / VPI-5482 / E50) OX=226186 GN=serC PE=3 SV=1	1	0	262.085	65	19	301	19	39.4	18	19	FALSE	64.23	449.41	2.735	3.766	4.039	0.0564903	0.00654268	0.00252364	0.00776064	0.00189382	0.000878034	34.7	94.8	130.5	140	39.84	30.11	20.6	49.35	High	High	High	High	High	High	High	High	High	High	High	High	High	High	High
FALSE	High	Master Protein	Q8AAV1	SusD homolog OS=Bacteroides thetaiotaomicron (strain ATCC 29148 / DSM 2079 / JCM 5827 / CCUG 10774 / NCTC 10582 / VPI-5482 / E50) OX=226186 GN=BT_0363 PE=3 SV=1	1	0	14.203	7	4	10	4	66.8	4	4	FALSE	2.26	11.73	0.62	0.435	0.373	0.0564903	0.000553381	4.74905e-05	0.00775576	7.60235e-05	5.79596e-06	164.8	102.2	71.6	61.5	19.55	11.66	21.31	4.74	High	High	High	High	High	High	High	High	High	High	High	High	High	High	High
FALSE	Medium	Master Protein	Q8A691	Uncharacterized protein OS=Bacteroides thetaiotaomicron (strain ATCC 29148 / DSM 2079 / JCM 5827 / CCUG 10774 / NCTC 10582 / VPI-5482 / E50) OX=226186 GN=BT_1994 PE=4 SV=1	1	0.025	3.289	8	1	6	1	12.2	1	1	FALSE	1.28	8.37	1.598	1.523	1.608	0.0575427	0.0390772	0.0125444	0.00792361	0.0166671	0.00589146	69.8	111.6	106.3	112.3	13.01	17.68	22.46	17.01	High	High	High	High	High	High	High	High	High	High	High	High	High	High	High
FALSE	High	Master Protein	Q8ABA7	Histidine biosynthesis bifunctional protein HisB OS=Bacteroides thetaiotaomicron (strain ATCC 29148 / DSM 2079 / JCM 5827 / CCUG 10774 / NCTC 10582 / VPI-5482 / E50) OX=226186 GN=hisB PE=1 SV=1	1	0	185.596	57	17	162	17	42.4	13	17	FALSE	29.93	240.39	1.96	1.292	0.992	0.0577348	0.740318	1	0.00799757	0.574042	0.986617	76.3	149.5	98.6	75.7	29.73	16.06	14.1	26.38	High	High	High	High	High	High	High	High	High	High	High	High	High	High	High
FALSE	High	Master Protein	Q8AAE7	Bifunctional purine biosynthesis protein, putative 5-aminoimidazole-4-carboxamide ribonucleotide(AICAR) transformylase/IMP cyclohydrolase OS=Bacteroides thetaiotaomicron (strain ATCC 29148 / DSM 2079 / JCM 5827 / CCUG 10774 / NCTC 10582 / VPI-5482 / E50) OX=226186 GN=BT_0518 PE=4 SV=1	1	0	137.102	59	20	77	20	43.7	20	17	FALSE	18.45	102.53	2.405	1.826	2.129	0.0577348	0.0903388	0.0499974	0.00802057	0.0456312	0.0287046	54.3	130.7	99.2	115.7	25.62	28.65	25.35	49.92	High	High	High	High	High	High	High	High	High	High	High	High	High	High	High
FALSE	High	Master Protein	Q8A7U9	Uncharacterized protein OS=Bacteroides thetaiotaomicron (strain ATCC 29148 / DSM 2079 / JCM 5827 / CCUG 10774 / NCTC 10582 / VPI-5482 / E50) OX=226186 GN=BT_1425 PE=4 SV=1	1	0	44.202	28	9	35	9	26.8	6	8	FALSE	11.67	42.28	0.502	0.966	1.027	0.0577348	1	1	0.00803923	0.999929	0.980796	114.5	57.4	110.6	117.5	20.18	17.28	8.64	34.46	High	High	High	High	High	High	High	High	High	High	High	High	High	High	High
FALSE	High	Master Protein	Q8A1J1	SusC homolog OS=Bacteroides thetaiotaomicron (strain ATCC 29148 / DSM 2079 / JCM 5827 / CCUG 10774 / NCTC 10582 / VPI-5482 / E50) OX=226186 GN=BT_3670 PE=3 SV=1	1	0	33.397	7	7	21	6	117.3	6	5	FALSE	4.41	26.8	1.75	2.826	2.494	0.0577348	0.000173336	0.000303988	0.00798788	1.6226e-05	6.69162e-05	49.6	86.7	140.1	123.6	29.49	12.64	6.67	12.74	High	High	High	High	High	High	High	High	High	High	High	High	High	High	High
FALSE	High	Master Protein	Q8A6M4	Putative sulfatase OS=Bacteroides thetaiotaomicron (strain ATCC 29148 / DSM 2079 / JCM 5827 / CCUG 10774 / NCTC 10582 / VPI-5482 / E50) OX=226186 GN=BT_1853 PE=4 SV=1	1	0.003	5.363	3	2	5	2	66	2	2	FALSE	1.96	3.7	1.559	1.19	1.551	0.0577348	0.550963	0.00767744	0.00804229	0.391659	0.00333834	75.5	117.6	89.8	117	14.4	10.56	10.93	28.01	High	High	High	High	High	High	High	High	High	High	High	High	High	High	High
FALSE	High	Master Protein	Q8A2B3	Nitroreductase OS=Bacteroides thetaiotaomicron (strain ATCC 29148 / DSM 2079 / JCM 5827 / CCUG 10774 / NCTC 10582 / VPI-5482 / E50) OX=226186 GN=BT_3392 PE=4 SV=1	1	0	68.329	47	9	197	9	22.9	8	9	FALSE	67.51	214.41	3.958	5.969	6.509	0.0580949	0.00646471	0.00428273	0.00812868	0.00186299	0.00164194	22.9	90.8	136.9	149.3	52.3	19.32	40.06	57.81	High	High	High	High	High	High	High	High	High	High	High	High	High	High	High
FALSE	High	Master Protein	Q8A5S9	Putative oxidoreductase OS=Bacteroides thetaiotaomicron (strain ATCC 29148 / DSM 2079 / JCM 5827 / CCUG 10774 / NCTC 10582 / VPI-5482 / E50) OX=226186 GN=BT_2159 PE=4 SV=1	1	0	49.066	31	9	23	9	42.8	9	8	FALSE	4.89	32.04	0.567	0.203	0.164	0.0580949	1.60955e-05	3.66519e-06	0.00814813	5.03949e-07	1.897e-07	206.9	117.2	42	33.9	7.16	18.66	5.52	37.74	High	High	High	High	High	High	High	High	High	High	High	High	High	High	High
FALSE	High	Master Protein	Q8A2A0	Colicin V production protein OS=Bacteroides thetaiotaomicron (strain ATCC 29148 / DSM 2079 / JCM 5827 / CCUG 10774 / NCTC 10582 / VPI-5482 / E50) OX=226186 GN=BT_3405 PE=4 SV=1	1	0	35.652	36	6	19	6	19.1	6	5	FALSE	3.94	20.46	2.579	1.139	0.647	0.0580949	1	0.533413	0.00813863	0.945201	0.411733	74.5	192.3	84.9	48.3	56.09	29.36	25.48	5.81	High	High	High	High	High	High	High	High	High	High	High	High	High	High	High
FALSE	High	Master Protein	Q8A1V7	Putative zinc protease OS=Bacteroides thetaiotaomicron (strain ATCC 29148 / DSM 2079 / JCM 5827 / CCUG 10774 / NCTC 10582 / VPI-5482 / E50) OX=226186 GN=BT_3551 PE=4 SV=1	1	0	496.905	68	55	321	55	117.1	55	53	FALSE	73.12	445.4	1.442	3.406	6.491	0.0583969	3.50421e-06	9.36226e-08	0.00820914	6.38147e-08	6.28139e-10	32.4	46.8	110.4	210.4	9.21	16.03	11.08	13.41	High	High	High	High	High	High	High	High	High	High	High	High	High	High	High
FALSE	High	Master Protein	Q8ABM4	Conserved protein found in conjugate transposon OS=Bacteroides thetaiotaomicron (strain ATCC 29148 / DSM 2079 / JCM 5827 / CCUG 10774 / NCTC 10582 / VPI-5482 / E50) OX=226186 GN=BT_0086 PE=4 SV=1	1	0	14.417	10	3	5	2	34.3	2	3	FALSE	0.9	8.91	1.69	1.241	0.871	0.0586564	0.508362	0.449621	0.00826437	0.356016	0.338436	83.3	140.8	103.4	72.5	23.33	12.53	16.5	17.68	High	High	High	High	High	High	High	High	High	High	High	High	High	High	High
FALSE	High	Master Protein	Q8A2D1	Putative carbamoyl-phosphate-synthetase OS=Bacteroides thetaiotaomicron (strain ATCC 29148 / DSM 2079 / JCM 5827 / CCUG 10774 / NCTC 10582 / VPI-5482 / E50) OX=226186 GN=BT_3374 PE=4 SV=1	1	0	174.652	66	20	111	20	44.2	19	20	FALSE	25.27	155.03	2.855	1.368	2.124	0.0589254	0.364642	0.20763	0.00834045	0.238008	0.142356	54.4	155.4	74.5	115.6	37.02	35.85	65.82	27.6	High	High	High	High	High	High	High	High	High	High	High	High	High	High	High
FALSE	High	Master Protein	Q8A9R5	Probable two-component system response regulator OS=Bacteroides thetaiotaomicron (strain ATCC 29148 / DSM 2079 / JCM 5827 / CCUG 10774 / NCTC 10582 / VPI-5482 / E50) OX=226186 GN=BT_0750 PE=4 SV=1	1	0	129.454	56	17	203	17	27.4	17	17	FALSE	52.17	276.97	2.366	2.456	4.074	0.0589254	0.00975666	0.00133648	0.00835681	0.00306415	0.000409058	40.4	95.6	99.3	164.7	43.19	24.96	47.15	23.03	High	High	High	High	High	High	High	High	High	High	High	High	High	High	High
FALSE	High	Master Protein	Q89ZQ0	ABC transporter ATP-binding protein OS=Bacteroides thetaiotaomicron (strain ATCC 29148 / DSM 2079 / JCM 5827 / CCUG 10774 / NCTC 10582 / VPI-5482 / E50) OX=226186 GN=BT_4326 PE=4 SV=1	1	0	15.496	18	4	8	4	24.7	4	4	FALSE	1.99	11.01	1.464	1.34	4.097	0.0589254	0.0703879	2.19811e-06	0.00835875	0.0338447	8.56965e-08	50.6	74.1	67.8	207.4	19.1	12.56	16.95	11.8	High	High	High	High	High	High	High	High	High	High	High	High	High	High	High
FALSE	High	Master Protein	Q8A9S8	Formate--tetrahydrofolate ligase OS=Bacteroides thetaiotaomicron (strain ATCC 29148 / DSM 2079 / JCM 5827 / CCUG 10774 / NCTC 10582 / VPI-5482 / E50) OX=226186 GN=fhs PE=3 SV=1	1	0	426.969	76	39	296	39	60.4	36	38	FALSE	62.72	450.3	0.489	1.082	2.637	0.0594713	1	0.0026304	0.00847419	0.986181	0.000923581	76.8	37.6	83.1	202.5	36.97	31.47	14.1	10	High	High	High	High	High	High	High	High	High	High	High	High	High	High	High
FALSE	High	Master Protein	Q89Z58	Uncharacterized protein OS=Bacteroides thetaiotaomicron (strain ATCC 29148 / DSM 2079 / JCM 5827 / CCUG 10774 / NCTC 10582 / VPI-5482 / E50) OX=226186 GN=BT_4519 PE=4 SV=1	1	0	153.254	58	20	100	20	44	19	20	FALSE	23.81	141.81	1.989	2.408	2.394	0.0594713	0.00974325	0.00913223	0.00846077	0.00305372	0.00406136	51.3	102.1	123.6	122.9	38.87	24.89	15.84	19.5	High	High	High	High	High	High	High	High	High	High	High	High	High	High	High
FALSE	High	Master Protein	Q89ZS6	Transcription regulator, CRP family OS=Bacteroides thetaiotaomicron (strain ATCC 29148 / DSM 2079 / JCM 5827 / CCUG 10774 / NCTC 10582 / VPI-5482 / E50) OX=226186 GN=BT_4300 PE=1 SV=1	1	0	113.445	65	14	114	14	25.4	12	14	FALSE	30.64	149.72	1.639	4.065	6.904	0.0597185	5.22408e-05	1.98198e-06	0.00853791	3.288e-06	6.6488e-08	29.4	48.2	119.5	202.9	12.54	21.42	23.66	16.43	High	High	High	High	High	High	High	High	High	High	High	High	High	High	High
FALSE	High	Master Protein	Q8A3Z4	Metallophosphoesterase OS=Bacteroides thetaiotaomicron (strain ATCC 29148 / DSM 2079 / JCM 5827 / CCUG 10774 / NCTC 10582 / VPI-5482 / E50) OX=226186 GN=BT_2810 PE=4 SV=1	1	0	33.94	14	8	16	8	69.4	7	5	FALSE	3.69	15.99	0.701	1.022	0.742	0.0597185	1	0.0585644	0.00854757	0.999928	0.0343154	115.4	80.9	118	85.7	12.26	9.29	14.05	12.65	High	High	High	High	High	High	High	High	High	High	High	High	High	High	High
FALSE	High	Master Protein	Q8A7Y3	Bacterial outer membrane protein OS=Bacteroides thetaiotaomicron (strain ATCC 29148 / DSM 2079 / JCM 5827 / CCUG 10774 / NCTC 10582 / VPI-5482 / E50) OX=226186 GN=BT_1391 PE=4 SV=1	1	0	234.302	77	24	175	24	40.7	17	22	FALSE	30.06	258.59	1.645	3.113	5.173	0.0607739	9.10731e-05	2.75292e-06	0.00871804	6.81883e-06	1.26652e-07	36.6	60.2	113.9	189.3	12.63	10.15	12.62	23.88	High	High	High	High	High	High	High	High	High	High	High	High	High	High	High
FALSE	High	Master Protein	Q877N7	Uncharacterized protein OS=Bacteroides thetaiotaomicron (strain ATCC 29148 / DSM 2079 / JCM 5827 / CCUG 10774 / NCTC 10582 / VPI-5482 / E50) OX=226186 GN=BT_1869 PE=4 SV=1	1	0	7.032	14	1	3	1	15	1	1	FALSE	0.48	3.37	2.284	1.457	1.221	0.0609697	0.426974	1	0.00876561	0.288105	0.992135	67.1	153.2	97.8	81.9	17.79	22.74	35.57	35.76	High	High	High	High	High	High	High	High	High	High	High	High	High	High	High
FALSE	High	Master Protein	Q8A8H1	Pyruvate carboxylase subunit B OS=Bacteroides thetaiotaomicron (strain ATCC 29148 / DSM 2079 / JCM 5827 / CCUG 10774 / NCTC 10582 / VPI-5482 / E50) OX=226186 GN=BT_1196 PE=4 SV=1	1	0	135.64	36	20	110	20	66.8	19	16	FALSE	27.28	118.81	2.463	12.536	24.774	0.0609842	2.42521e-05	2.62381e-06	0.00883227	1.139e-06	1.14243e-07	9.8	24.2	123	243	45.54	21.4	12.84	34.4	High	High	High	High	High	High	High	High	High	High	High	High	High	High	High
FALSE	High	Master Protein	Q8A9X7	cAMP-binding domain (Catabolite gene activator) transcriptional regulator OS=Bacteroides thetaiotaomicron (strain ATCC 29148 / DSM 2079 / JCM 5827 / CCUG 10774 / NCTC 10582 / VPI-5482 / E50) OX=226186 GN=BT_0688 PE=4 SV=1	1	0	33.078	34	7	25	7	25.7	6	6	FALSE	6.95	27.69	1.456	4.219	3.359	0.0609842	1.58947e-06	3.71116e-06	0.00884374	1.51485e-08	1.93265e-07	39.9	58	168.2	133.9	17.64	10.53	14.63	10.73	High	High	High	High	High	High	High	High	High	High	High	High	High	High	High
FALSE	High	Master Protein	Q8ABI6	NADH:ubiquinone oxidoreductase subunit OS=Bacteroides thetaiotaomicron (strain ATCC 29148 / DSM 2079 / JCM 5827 / CCUG 10774 / NCTC 10582 / VPI-5482 / E50) OX=226186 GN=BT_0124 PE=4 SV=1	1	0	11.666	5	3	6	3	64.9	3	2	FALSE	1.53	4.48	2.686	2.641	2.061	0.0609842	0.0306151	0.0975965	0.00881663	0.0122558	0.0611771	47.7	128.1	126	98.3	51.16	12.32	32.05	35.7	High	High	High	High	High	High	High	High	High	High	High	High	High	High	High
FALSE	Medium	Master Protein	G8JZT1	L-fuculose-1-phosphate aldolase OS=Bacteroides thetaiotaomicron (strain ATCC 29148 / DSM 2079 / JCM 5827 / CCUG 10774 / NCTC 10582 / VPI-5482 / E50) OX=226186 GN=BT_1274 PE=4 SV=1	1	0.025	3.297	4	1	3	1	23.4	1	1	FALSE	1.51	1.8	0.247	0.414	0.428	0.0609842	0.159428	0.220323	0.00884563	0.0905124	0.151551	191.5	47.3	79.3	81.9	34.04	62.21	25.53	44.72	High	High	High	High	High	High	High	n/a	High	High	High	High	High	High	High
FALSE	High	Master Protein	Q8AAW1	L-arabinose isomerase OS=Bacteroides thetaiotaomicron (strain ATCC 29148 / DSM 2079 / JCM 5827 / CCUG 10774 / NCTC 10582 / VPI-5482 / E50) OX=226186 GN=araA PE=3 SV=1	1	0	220.205	53	24	115	24	57.1	21	22	FALSE	28.12	174.86	0.265	0.733	1.22	0.0611034	0.975307	0.790491	0.00888244	0.841596	0.652092	124.3	33	91.1	151.7	27.29	41.67	25.23	94.42	High	High	High	High	High	High	High	High	High	High	High	High	High	High	High
FALSE	High	Master Protein	Q89ZI8	Purine nucleoside phosphorylase BT_4389 OS=Bacteroides thetaiotaomicron (strain ATCC 29148 / DSM 2079 / JCM 5827 / CCUG 10774 / NCTC 10582 / VPI-5482 / E50) OX=226186 GN=BT_4389 PE=1 SV=1	1	0.002	6.207	6	1	2	1	30.1	1	1	FALSE	0.29	3.38	1.886	2.029	1.943	0.0615562	0.0226944	0.0191115	0.00896793	0.00852673	0.00956417	58.3	110	118.4	113.3	39.95	26.54	27.07	5.3	High	High	High	High	High	High	High	High	High	High	High	High	High	High	High
FALSE	High	Master Protein	Q8A602	Chorismate synthase OS=Bacteroides thetaiotaomicron (strain ATCC 29148 / DSM 2079 / JCM 5827 / CCUG 10774 / NCTC 10582 / VPI-5482 / E50) OX=226186 GN=aroC PE=3 SV=1	1	0	297.23	87	24	213	24	39.1	24	23	FALSE	37.59	302.52	0.355	0.456	0.553	0.0624428	0.14203	0.410871	0.009137	0.0781391	0.305199	169.2	60	77.2	93.6	28.89	20.39	21.55	68.53	High	High	High	High	High	High	High	High	High	High	High	High	High	High	High
FALSE	High	Master Protein	Q89YZ8	Amidophosphoribosyltransferase OS=Bacteroides thetaiotaomicron (strain ATCC 29148 / DSM 2079 / JCM 5827 / CCUG 10774 / NCTC 10582 / VPI-5482 / E50) OX=226186 GN=BT_4582 PE=3 SV=1	1	0	238.931	64	26	172	26	52.2	24	24	FALSE	42.27	253.96	2.012	1.107	0.801	0.0624428	0.987534	0.949868	0.00911925	0.86007	0.829693	81.3	163.6	90	65.2	36.06	11.61	5.2	32.58	High	High	High	High	High	High	High	High	High	High	High	High	High	High	High
FALSE	High	Master Protein	Q8A3K7	Glycoside transferase family 2 OS=Bacteroides thetaiotaomicron (strain ATCC 29148 / DSM 2079 / JCM 5827 / CCUG 10774 / NCTC 10582 / VPI-5482 / E50) OX=226186 GN=BT_2947 PE=4 SV=1	1	0	59.31	39	9	29	9	29	9	8	FALSE	7.61	38.2	1.356	1.639	1.28	0.0629347	0.00127604	0.0792121	0.00922908	0.000247463	0.0482865	75.8	102.8	124.2	97.1	17.14	14.26	8.77	8.27	High	High	High	High	High	High	High	High	High	High	High	High	High	High	High
FALSE	High	Master Protein	Q8A027	Putative integral membrane protein OS=Bacteroides thetaiotaomicron (strain ATCC 29148 / DSM 2079 / JCM 5827 / CCUG 10774 / NCTC 10582 / VPI-5482 / E50) OX=226186 GN=BT_4194 PE=4 SV=1	1	0	10.153	8	2	4	2	35.1	2	2	FALSE	1.12	6.02	1.832	0.258	0.569	0.0639208	5.36424e-05	0.0107289	0.00939411	3.41049e-06	0.00489484	109.3	200.3	28.2	62.2	17.21	25.94	14.43	21.76	High	High	High	High	High	High	High	High	High	High	High	High	High	High	High
FALSE	High	Master Protein	Q89ZK6	Peptidyl-prolyl cis-trans isomerase OS=Bacteroides thetaiotaomicron (strain ATCC 29148 / DSM 2079 / JCM 5827 / CCUG 10774 / NCTC 10582 / VPI-5482 / E50) OX=226186 GN=BT_4371 PE=4 SV=1	1	0	363.745	54	33	306	33	78.7	29	33	FALSE	65.71	494.23	1.717	3.394	6.329	0.0639662	0.000113444	2.19811e-06	0.00944362	9.05348e-06	8.70819e-08	32.2	55.2	109.1	203.5	25.22	27.44	10.98	5.21	High	High	High	High	High	High	High	High	High	High	High	High	High	High	High
FALSE	High	Master Protein	Q8A1B5	SusC homolog OS=Bacteroides thetaiotaomicron (strain ATCC 29148 / DSM 2079 / JCM 5827 / CCUG 10774 / NCTC 10582 / VPI-5482 / E50) OX=226186 GN=BT_3751 PE=4 SV=1	1	0	57.123	47	8	27	7	24.5	8	8	FALSE	5.79	39.06	0.647	0.675	0.578	0.0639662	0.138608	0.00540684	0.0094621	0.0757697	0.00219151	137.9	89.2	93.1	79.8	18.41	8.6	26.1	9.09	High	High	High	High	High	High	High	High	High	High	High	High	High	High	High
FALSE	Low	Master Protein	Q8A394	Uncharacterized protein OS=Bacteroides thetaiotaomicron (strain ATCC 29148 / DSM 2079 / JCM 5827 / CCUG 10774 / NCTC 10582 / VPI-5482 / E50) OX=226186 GN=BT_3060 PE=4 SV=1	1	0.113	1.773	2	1	3	1	32.8	1	1	FALSE	1.09	1.83	1.666	2.018	2.124	0.0639662	0.00189565	0.000983349	0.00943765	0.000408806	0.000283381	58.8	97.9	118.6	124.8	10.66	12.85	29.09	17.32	High	High	High	High	High	High	High	High	High	High	High	High	High	High	High
FALSE	High	Master Protein	Q89ZA5	Uncharacterized protein OS=Bacteroides thetaiotaomicron (strain ATCC 29148 / DSM 2079 / JCM 5827 / CCUG 10774 / NCTC 10582 / VPI-5482 / E50) OX=226186 GN=BT_4472 PE=4 SV=1	1	0	93.797	38	6	94	6	27.1	6	6	FALSE	21.76	150.4	0.67	0.348	0.255	0.0646878	3.54475e-05	2.19811e-06	0.0095895	1.97056e-06	8.4283e-08	175.9	117.9	61.3	44.9	15.11	11.04	11.9	16.91	High	High	High	High	High	High	High	High	High	High	High	High	High	High	High
FALSE	High	Master Protein	Q8A762	Pullulanase OS=Bacteroides thetaiotaomicron (strain ATCC 29148 / DSM 2079 / JCM 5827 / CCUG 10774 / NCTC 10582 / VPI-5482 / E50) OX=226186 GN=BT_1663 PE=3 SV=1	1	0	160.069	43	21	88	21	74.6	21	20	FALSE	20.79	110.33	1.902	2.786	4.962	0.0653736	0.000625897	1.35378e-05	0.00971206	8.87855e-05	1.06376e-06	37.6	71.4	104.6	186.4	17.98	13.47	23.73	27.63	High	High	High	High	High	High	High	High	High	High	High	High	High	High	High
FALSE	High	Master Protein	Q8A417	50S ribosomal subunit assembly factor BipA OS=Bacteroides thetaiotaomicron (strain ATCC 29148 / DSM 2079 / JCM 5827 / CCUG 10774 / NCTC 10582 / VPI-5482 / E50) OX=226186 GN=bipA PE=3 SV=1	1	0	180.738	44	25	146	25	67.4	22	25	FALSE	34.5	198.38	1.766	0.331	0.217	0.0654132	0.00564632	0.00019624	0.00973883	0.00159217	3.72192e-05	120.7	213.2	40	26.2	38.29	34.29	20.81	9.96	High	High	High	High	High	High	High	High	High	High	High	High	High	High	High
FALSE	High	Master Protein	Q8AA95	UvrABC system protein B OS=Bacteroides thetaiotaomicron (strain ATCC 29148 / DSM 2079 / JCM 5827 / CCUG 10774 / NCTC 10582 / VPI-5482 / E50) OX=226186 GN=uvrB PE=3 SV=1	1	0	208.912	42	27	148	27	77.1	26	27	FALSE	40.36	189.54	3.297	0.67	0.357	0.0654969	0.719065	0.0435975	0.00977222	0.549292	0.0246402	75.1	247.7	50.4	26.8	56.98	34.77	33.3	46.22	High	High	High	High	High	High	High	High	High	High	High	High	High	High	High
FALSE	High	Master Protein	Q89YT0	Probable endonuclease 4 OS=Bacteroides thetaiotaomicron (strain ATCC 29148 / DSM 2079 / JCM 5827 / CCUG 10774 / NCTC 10582 / VPI-5482 / E50) OX=226186 GN=nfo PE=3 SV=1	1	0	82.893	40	9	40	9	31.5	9	9	FALSE	9.01	60.78	2.649	4.93	5.752	0.065704	0.000641663	0.000235439	0.00984511	9.37384e-05	4.76896e-05	27.9	73.9	137.6	160.6	51.9	19.35	13.55	28.97	High	High	High	High	High	High	High	High	High	High	High	High	High	High	High
FALSE	High	Master Protein	Q8A9M8	Succinate--CoA ligase [ADP-forming] subunit alpha OS=Bacteroides thetaiotaomicron (strain ATCC 29148 / DSM 2079 / JCM 5827 / CCUG 10774 / NCTC 10582 / VPI-5482 / E50) OX=226186 GN=sucD PE=3 SV=1	1	0	32.581	27	5	11	5	29.9	5	4	FALSE	2.05	16.22	0.809	2.225	1.503	0.065704	6.03757e-06	0.000942554	0.00983644	1.2731e-07	0.000268914	72.2	58.4	160.7	108.6	9.36	10.08	5.83	9.57	High	High	High	High	High	High	High	High	High	High	High	High	High	High	High
FALSE	High	Master Protein	Q8AAM4	SusD homolog OS=Bacteroides thetaiotaomicron (strain ATCC 29148 / DSM 2079 / JCM 5827 / CCUG 10774 / NCTC 10582 / VPI-5482 / E50) OX=226186 GN=BT_0440 PE=3 SV=1	1	0	207.573	60	27	109	27	72.5	25	26	FALSE	27.4	166.47	0.635	0.473	0.386	0.0660387	0.00219836	0.00016222	0.00993886	0.000488837	2.96454e-05	160.4	101.8	75.8	62	20.98	9.1	21.89	15.85	High	High	High	High	High	High	High	High	High	High	High	High	High	High	High
FALSE	High	Master Protein	Q8A604	OMP_b-brl_2 domain-containing protein OS=Bacteroides thetaiotaomicron (strain ATCC 29148 / DSM 2079 / JCM 5827 / CCUG 10774 / NCTC 10582 / VPI-5482 / E50) OX=226186 GN=BT_2082 PE=4 SV=1	1	0	117.971	54	13	91	13	29.2	12	13	FALSE	24.49	122.88	1.768	1.962	1.471	0.0660387	0.022717	0.168344	0.00997965	0.00854245	0.112462	64.5	114	126.6	94.9	36.38	23.62	4.87	13.05	High	High	High	High	High	High	High	High	High	High	High	High	High	High	High
FALSE	High	Master Protein	Q8A9M2	Xylose isomerase OS=Bacteroides thetaiotaomicron (strain ATCC 29148 / DSM 2079 / JCM 5827 / CCUG 10774 / NCTC 10582 / VPI-5482 / E50) OX=226186 GN=xylA PE=1 SV=1	1	0	76.202	37	13	46	13	48.9	11	12	FALSE	10.91	64.32	1.958	3.367	6.668	0.0660387	0.000951997	3.28869e-05	0.00996846	0.00016367	3.62492e-06	30.8	60.3	103.6	205.3	33.43	40.56	19.74	15.74	High	High	High	High	High	High	High	High	High	High	High	High	High	High	High
FALSE	High	Master Protein	Q8A926	Putative transporter OS=Bacteroides thetaiotaomicron (strain ATCC 29148 / DSM 2079 / JCM 5827 / CCUG 10774 / NCTC 10582 / VPI-5482 / E50) OX=226186 GN=BT_0991 PE=4 SV=1	1	0	46.834	47	6	25	6	17.8	6	6	FALSE	5.93	38.97	3.151	3.257	3.823	0.0660387	0.031207	0.0112604	0.00993316	0.0125825	0.00518411	35.6	112.2	116	136.1	43.33	20.59	36.44	47.55	High	High	High	High	High	High	High	High	High	High	High	High	High	High	High
FALSE	High	Master Protein	Q8A6H6	Uncharacterized protein OS=Bacteroides thetaiotaomicron (strain ATCC 29148 / DSM 2079 / JCM 5827 / CCUG 10774 / NCTC 10582 / VPI-5482 / E50) OX=226186 GN=BT_1908 PE=1 SV=1	1	0	58.038	30	8	26	8	32.5	8	6	FALSE	6.28	36.2	1.511	1.22	1.629	0.0660855	0.409455	0.00594659	0.0100078	0.272883	0.00248693	74.6	112.8	91	121.6	17.77	11.48	13.39	11.26	High	High	High	High	High	High	High	High	High	High	High	High	High	High	High
FALSE	High	Master Protein	Q8A0F6	NADH-quinone oxidoreductase subunit C/D OS=Bacteroides thetaiotaomicron (strain ATCC 29148 / DSM 2079 / JCM 5827 / CCUG 10774 / NCTC 10582 / VPI-5482 / E50) OX=226186 GN=nuoC PE=3 SV=2	1	0	271.749	70	30	170	30	60.6	30	30	FALSE	40.35	256	3.099	2.267	1.934	0.0664822	0.155114	0.205133	0.0101104	0.0873695	0.14025	48.2	149.3	109.3	93.2	62.72	23.66	18.57	20.93	High	High	High	High	High	High	High	High	High	High	High	High	High	High	High
FALSE	High	Master Protein	Q8A9R3	Putative RNA polymerase ECF-type sigma factor OS=Bacteroides thetaiotaomicron (strain ATCC 29148 / DSM 2079 / JCM 5827 / CCUG 10774 / NCTC 10582 / VPI-5482 / E50) OX=226186 GN=BT_0752 PE=3 SV=1	1	0	13.131	18	3	5	3	22.6	3	2	FALSE	1.81	6.41	1.743	0.941	0.629	0.0664822	1	0.119666	0.0100941	0.994156	0.0770372	92.8	161.7	87.3	58.3	34.18	9.01	15.36	17.94	High	High	High	High	High	High	High	High	High	High	High	High	High	High	High
FALSE	High	Master Protein	Q8A0R8	SusD homolog OS=Bacteroides thetaiotaomicron (strain ATCC 29148 / DSM 2079 / JCM 5827 / CCUG 10774 / NCTC 10582 / VPI-5482 / E50) OX=226186 GN=BT_3953 PE=3 SV=1	1	0	171.198	61	30	87	30	71.8	26	28	FALSE	19.93	114.42	0.56	0.4	0.284	0.0670339	0.0023084	8.18439e-05	0.0102157	0.000522893	1.21328e-05	178.2	99.9	71.3	50.6	23.52	7.06	27.6	21.7	High	High	High	High	High	High	High	High	High	High	High	High	High	High	High
FALSE	High	Master Protein	Q8A1R0	Exo-1,4-beta-D-glucosaminidase OS=Bacteroides thetaiotaomicron (strain ATCC 29148 / DSM 2079 / JCM 5827 / CCUG 10774 / NCTC 10582 / VPI-5482 / E50) OX=226186 GN=BT_3599 PE=3 SV=1	1	0	19.771	4	4	9	4	106.8	4	3	FALSE	2.79	9.93	0.628	0.426	0.443	0.0679971	0.000269812	0.000255756	0.0104059	2.8188e-05	5.34391e-05	160.2	100.6	68.3	70.9	18.61	14.42	3.47	18.96	High	High	High	High	High	High	High	High	High	High	High	High	High	High	High
FALSE	High	Master Protein	Q8A563	Uncharacterized protein OS=Bacteroides thetaiotaomicron (strain ATCC 29148 / DSM 2079 / JCM 5827 / CCUG 10774 / NCTC 10582 / VPI-5482 / E50) OX=226186 GN=BT_2379 PE=4 SV=1	1	0	9.689	13	2	7	2	28.2	2	1	FALSE	2.14	6.91	0.753	0.323	0.213	0.0679971	1.67591e-06	7.84564e-08	0.0103932	1.71339e-08	3.51982e-10	174.8	131.6	56.4	37.2	6.03	10.46	15.92	7.41	High	High	High	High	High	High	High	High	High	High	High	High	High	High	High
FALSE	High	Master Protein	Q8A2C6	Glycoside transferase family 2 OS=Bacteroides thetaiotaomicron (strain ATCC 29148 / DSM 2079 / JCM 5827 / CCUG 10774 / NCTC 10582 / VPI-5482 / E50) OX=226186 GN=BT_3379 PE=4 SV=1	1	0	18.382	14	4	8	4	35.9	3	3	FALSE	1.96	10.82	2.083	0.882	1.232	0.0683214	1	1	0.0104774	0.897047	0.922711	77	160.3	67.9	94.8	11.65	22.17	30.02	28.34	High	High	High	High	High	High	High	High	High	High	High	High	High	High	High
FALSE	High	Master Protein	Q8A2Y7	Putative Fe-S oxidoreductase OS=Bacteroides thetaiotaomicron (strain ATCC 29148 / DSM 2079 / JCM 5827 / CCUG 10774 / NCTC 10582 / VPI-5482 / E50) OX=226186 GN=BT_3168 PE=4 SV=1	1	0	103.298	57	12	50	12	29.1	10	9	FALSE	10.31	69.63	2.316	2.986	4.763	0.0683823	0.00306292	0.000202126	0.0105086	0.000739797	3.92505e-05	36.1	83.7	107.9	172.2	15	15.87	29.33	44.39	High	High	High	High	High	High	High	High	High	High	High	High	High	High	High
FALSE	High	Master Protein	Q8A2G7	AcrB/AcrD family multidrug resistance protein OS=Bacteroides thetaiotaomicron (strain ATCC 29148 / DSM 2079 / JCM 5827 / CCUG 10774 / NCTC 10582 / VPI-5482 / E50) OX=226186 GN=BT_3338 PE=3 SV=1	1	0	58.12	15	11	26	11	116.7	11	8	FALSE	6.52	28.83	1.796	0.434	0.508	0.0686905	0.00259494	0.00677629	0.0105779	0.000603551	0.0028967	107	192.1	46.5	54.4	20.43	17.83	10.53	29.04	High	High	High	High	High	High	High	High	High	High	High	High	High	High	High
FALSE	Medium	None	Q8ABK2	Uncharacterized protein OS=Bacteroides thetaiotaomicron (strain ATCC 29148 / DSM 2079 / JCM 5827 / CCUG 10774 / NCTC 10582 / VPI-5482 / E50) OX=226186 GN=BT_0108 PE=4 SV=1	1	0.034	2.673	1	1	3	1	75.4		1	FALSE		5.93	1.504	4.555	5.825	0.0688906	1.9248e-06	3.53899e-07	0.0106307	2.33682e-08	4.55336e-09	31	46.7	141.4	180.8	24	8.88	3.27	12.15	High	High	High	High	High	High	High	High	High	High	High	High	High	High	High
FALSE	High	Master Protein	Q8A5I2	Lipoprotein, putative OS=Bacteroides thetaiotaomicron (strain ATCC 29148 / DSM 2079 / JCM 5827 / CCUG 10774 / NCTC 10582 / VPI-5482 / E50) OX=226186 GN=BT_2257 PE=4 SV=1	1	0	409.948	57	36	329	36	74.1	35	34	FALSE	78.99	472.77	1.781	5.252	4.483	0.0698882	5.36424e-05	6.32923e-05	0.010825	3.40393e-06	8.61422e-06	32	56.9	167.9	143.3	39.75	16.71	14.38	4.83	High	High	High	High	High	High	High	High	High	High	High	High	High	High	High
FALSE	High	Master Protein	Q8A842	Pyridoxal phosphate homeostasis protein OS=Bacteroides thetaiotaomicron (strain ATCC 29148 / DSM 2079 / JCM 5827 / CCUG 10774 / NCTC 10582 / VPI-5482 / E50) OX=226186 GN=BT_1332 PE=3 SV=1	1	0	65.556	55	11	29	11	25.5	11	8	FALSE	8.79	37.31	2.05	4.923	16.343	0.0698882	0.000272847	1.43042e-06	0.0108387	2.88538e-05	3.89932e-08	16.5	33.7	81	268.8	16.22	24.18	30.1	33.42	High	High	High	High	High	High	High	High	High	High	High	High	High	High	High
FALSE	High	Master Protein	Q8A4M2	Peptidase, trypsin-like serine and cysteine OS=Bacteroides thetaiotaomicron (strain ATCC 29148 / DSM 2079 / JCM 5827 / CCUG 10774 / NCTC 10582 / VPI-5482 / E50) OX=226186 GN=BT_2577 PE=4 SV=1	1	0	51.674	9	15	27	15	164.4	12	13	FALSE	7.48	33.86	1.455	0.567	0.435	0.0698882	0.000914644	2.33894e-05	0.0108517	0.00015439	2.30905e-06	115.7	168.4	65.6	50.3	16.97	8.68	8.99	14.51	High	High	High	High	High	High	High	High	High	High	High	High	High	High	High
FALSE	High	Master Protein	Q8A860	Dipeptidyl-peptidase VI OS=Bacteroides thetaiotaomicron (strain ATCC 29148 / DSM 2079 / JCM 5827 / CCUG 10774 / NCTC 10582 / VPI-5482 / E50) OX=226186 GN=BT_1314 PE=1 SV=1	1	0	154.06	57	19	94	19	37.4	17	16	FALSE	21.2	136.48	1.375	2.201	2.543	0.0699181	7.8147e-05	1.00017e-05	0.0108786	5.6176e-06	7.28555e-07	56.2	77.3	123.7	142.9	14.18	7.06	9.39	14.04	High	High	High	High	High	High	High	High	High	High	High	High	High	High	High
FALSE	High	Master Protein	Q8A442	Uncharacterized protein OS=Bacteroides thetaiotaomicron (strain ATCC 29148 / DSM 2079 / JCM 5827 / CCUG 10774 / NCTC 10582 / VPI-5482 / E50) OX=226186 GN=BT_2761 PE=4 SV=1	1	0	35.598	22	4	15	4	25	4	4	FALSE	4.07	22.33	1.54	1.1	0.789	0.0699236	1	0.0453271	0.0109018	0.99692	0.0258061	90.3	139.1	99.4	71.2	18.9	11.09	15.54	7.66	High	High	High	High	High	High	High	High	High	High	High	High	High	High	High
FALSE	High	Master Protein	Q8A998	CinA-like protein OS=Bacteroides thetaiotaomicron (strain ATCC 29148 / DSM 2079 / JCM 5827 / CCUG 10774 / NCTC 10582 / VPI-5482 / E50) OX=226186 GN=BT_0917 PE=3 SV=1	1	0	85.582	49	13	39	13	42.4	13	12	FALSE	8.53	52.64	2.584	6.244	6.279	0.0702115	0.000541395	0.000256886	0.0109692	7.26378e-05	5.38393e-05	24.8	64.2	155.1	155.9	42.64	31.69	28.26	21.25	High	High	High	High	High	High	High	High	High	High	High	High	High	High	High
FALSE	High	Master Protein	Q8A0L9	ATPase, ParA family OS=Bacteroides thetaiotaomicron (strain ATCC 29148 / DSM 2079 / JCM 5827 / CCUG 10774 / NCTC 10582 / VPI-5482 / E50) OX=226186 GN=BT_4002 PE=4 SV=1	1	0	132.34	56	15	118	15	35.1	15	15	FALSE	28.4	163.12	3.066	1.649	1	0.0709271	0.621722	1	0.0111036	0.454937	0.980828	59.6	182.7	98.2	59.6	14.6	23.07	40.45	50.64	High	High	High	High	High	High	High	High	High	High	High	High	High	High	High
FALSE	High	Master Protein	Q8A3N5	SusD homolog OS=Bacteroides thetaiotaomicron (strain ATCC 29148 / DSM 2079 / JCM 5827 / CCUG 10774 / NCTC 10582 / VPI-5482 / E50) OX=226186 GN=BT_2919 PE=3 SV=1	1	0	103.298	34	21	61	21	73.8	19	19	FALSE	15.33	81.03	0.544	0.496	0.481	0.0710958	0.0320988	0.00405446	0.0111527	0.0130651	0.00153463	158.6	86.3	78.7	76.3	25.69	5.04	37.81	11	High	High	High	High	High	High	High	High	High	High	High	High	High	High	High
FALSE	High	Master Protein	Q8A918	Putative acetyltransferase OS=Bacteroides thetaiotaomicron (strain ATCC 29148 / DSM 2079 / JCM 5827 / CCUG 10774 / NCTC 10582 / VPI-5482 / E50) OX=226186 GN=BT_0999 PE=4 SV=1	1	0	31.461	38	5	11	5	21.3	4	5	FALSE	1.68	19.22	2.329	0.998	0.923	0.0715903	1	1	0.0112532	0.99777	0.91449	76.2	177.5	76	70.3	15.27	34.19	33.33	34.97	High	High	High	High	High	High	High	High	High	High	High	High	High	High	High
FALSE	High	Master Protein	Q8A247	Hemolysin A OS=Bacteroides thetaiotaomicron (strain ATCC 29148 / DSM 2079 / JCM 5827 / CCUG 10774 / NCTC 10582 / VPI-5482 / E50) OX=226186 GN=BT_3459 PE=4 SV=1	1	0	282.219	79	22	326	22	38.8	22	21	FALSE	71.21	438.2	1.633	0.71	0.613	0.0720932	0.0537036	0.010067	0.0113783	0.024484	0.0045382	101.1	165.1	71.8	62	24.94	20.75	13.49	11.42	High	High	High	High	High	High	High	High	High	High	High	High	High	High	High
FALSE	High	Master Protein	Q8A8V5	Putative lipoprotein OS=Bacteroides thetaiotaomicron (strain ATCC 29148 / DSM 2079 / JCM 5827 / CCUG 10774 / NCTC 10582 / VPI-5482 / E50) OX=226186 GN=BT_1062 PE=1 SV=1	1	0	9.701	6	1	3	1	36.5	1	1	FALSE	0.25	4.34	0.57	0.282	0.219	0.0720932	0.000348827	2.89768e-05	0.0113769	3.95635e-05	3.07358e-06	193.2	110.1	54.4	42.3	16.65	9.51	31.62	29.26	High	High	High	High	High	High	High	High	High	High	High	High	High	High	High
FALSE	High	Master Protein	Q8A1L4	Diadenylate cyclase OS=Bacteroides thetaiotaomicron (strain ATCC 29148 / DSM 2079 / JCM 5827 / CCUG 10774 / NCTC 10582 / VPI-5482 / E50) OX=226186 GN=dacA PE=3 SV=1	1	0	42.075	36	7	37	7	25.1	7	7	FALSE	11.08	45.65	2.179	2.721	5.829	0.0731323	0.00873456	5.79885e-05	0.0115657	0.00265889	7.66658e-06	34.1	74.3	92.8	198.8	17.27	16.66	20.61	51.3	High	High	High	High	High	High	High	High	High	High	High	High	High	High	High
FALSE	High	Master Protein	Q8A6S2	Electron transfer flavoprotein beta-subunit OS=Bacteroides thetaiotaomicron (strain ATCC 29148 / DSM 2079 / JCM 5827 / CCUG 10774 / NCTC 10582 / VPI-5482 / E50) OX=226186 GN=BT_1804 PE=3 SV=1	1	0	98.073	72	13	58	13	31	12	12	FALSE	9.57	90.02	1.755	4.358	0.962	0.0734673	7.40402e-05	1	0.0116656	5.08583e-06	0.99978	49.5	87	215.9	47.6	40.18	11.7	8.38	15.9	High	High	High	High	High	High	High	High	High	High	High	High	High	High	High
FALSE	High	Master Protein	Q8A922	Transcription regulator, AraC-type OS=Bacteroides thetaiotaomicron (strain ATCC 29148 / DSM 2079 / JCM 5827 / CCUG 10774 / NCTC 10582 / VPI-5482 / E50) OX=226186 GN=BT_0995 PE=4 SV=1	1	0	13.076	12	2	5	2	31.9	2	2	FALSE	0.72	6.82	1.695	1.12	0.766	0.0734673	1	0.294071	0.0116583	0.884084	0.210265	87.3	148	97.8	66.9	25.9	19.84	20.46	20.34	High	High	High	High	High	High	High	High	High	High	High	High	High	High	High
FALSE	High	Master Protein	Q8A9B2	BatE, TRP domain containing protein OS=Bacteroides thetaiotaomicron (strain ATCC 29148 / DSM 2079 / JCM 5827 / CCUG 10774 / NCTC 10582 / VPI-5482 / E50) OX=226186 GN=BT_0903 PE=4 SV=1	1	0	33.154	23	6	12	6	30.9	5	4	FALSE	4.7	12.42	1.937	0.453	0.575	0.0735451	0.00469779	0.0305846	0.0117014	0.00126825	0.0165528	100.9	195.4	45.7	58	26.83	16.98	25.54	21.6	High	High	High	High	High	High	High	High	High	High	High	High	High	High	High
FALSE	Low	Master Protein	Q8A4R8	POLIIIAc domain-containing protein OS=Bacteroides thetaiotaomicron (strain ATCC 29148 / DSM 2079 / JCM 5827 / CCUG 10774 / NCTC 10582 / VPI-5482 / E50) OX=226186 GN=BT_2529 PE=4 SV=1	1	0.053	2.323	2	1	2	1	40.9	1	1	FALSE	0.52	1.44	0.494	0.25	0.288	0.0737816	0.000513726	0.000499159	0.0117691	6.77856e-05	0.000122637	196.8	97.2	49.3	56.7	47.27	19.48	37.47	9.56	High	High	High	High	High	High	High	High	High	High	High	High	High	High	High
FALSE	Low	Master Protein	Q8A7H7	Putative membrane-associated protein OS=Bacteroides thetaiotaomicron (strain ATCC 29148 / DSM 2079 / JCM 5827 / CCUG 10774 / NCTC 10582 / VPI-5482 / E50) OX=226186 GN=BT_1547 PE=4 SV=1	1	0.073	2.06	2	1	1	1	44.7	1		FALSE	0.77		2.243	0.526	0.7	0.0737816	0.0382959	0.390225	0.0117862	0.0162605	0.288192	89.5	200.8	47.1	62.7	36.77	11.23	34.93	23.29	High	High	High	High	High	High	High	High	High	High	High	High	High	High	High
FALSE	High	Master Protein	Q8ABM8	Uncharacterized protein OS=Bacteroides thetaiotaomicron (strain ATCC 29148 / DSM 2079 / JCM 5827 / CCUG 10774 / NCTC 10582 / VPI-5482 / E50) OX=226186 GN=BT_0082 PE=4 SV=1	1	0	56.674	41	11	33	11	35	10	9	FALSE	9.44	37.99	2.09	3.037	2.671	0.0746928	0.00105823	0.00185582	0.0119556	0.000190684	0.00061248	45.5	95	138.1	121.4	40.2	22.96	14.45	6.6	High	High	High	High	High	High	High	High	High	High	High	High	High	High	High
FALSE	High	Master Protein	Q8A8M1	Putative metallo-beta-lactamase OS=Bacteroides thetaiotaomicron (strain ATCC 29148 / DSM 2079 / JCM 5827 / CCUG 10774 / NCTC 10582 / VPI-5482 / E50) OX=226186 GN=BT_1146 PE=4 SV=1	1	0	72.188	51	7	39	7	22.9	7	6	FALSE	9.37	57.1	2.298	1.391	0.631	0.0748656	0.571181	0.27662	0.0120072	0.409134	0.195932	75.2	172.7	104.6	47.5	19.49	13.23	32.21	45.47	High	High	High	High	High	High	High	High	High	High	High	High	High	High	High
FALSE	High	Master Protein	Q8A5P2	SusC homolog OS=Bacteroides thetaiotaomicron (strain ATCC 29148 / DSM 2079 / JCM 5827 / CCUG 10774 / NCTC 10582 / VPI-5482 / E50) OX=226186 GN=BT_2196 PE=3 SV=1	1	0	172.873	34	27	115	27	124.6	26	27	FALSE	23.45	149.75	0.61	0.643	0.537	0.0750226	0.174522	0.0082838	0.0121912	0.100968	0.00364434	143.3	87.5	92.2	77	14.34	10.54	26.58	19.51	High	High	High	High	High	High	High	High	High	High	High	High	High	High	High
FALSE	High	Master Protein	Q8A1X8	Putative alpha-1,2-mannosidase OS=Bacteroides thetaiotaomicron (strain ATCC 29148 / DSM 2079 / JCM 5827 / CCUG 10774 / NCTC 10582 / VPI-5482 / E50) OX=226186 GN=BT_3530 PE=4 SV=1	1	0	93.805	32	20	63	20	74	20	18	FALSE	16.61	70.83	0.691	0.941	1.35	0.0750226	1	0.0321275	0.012191	0.994452	0.0174699	100.5	69.4	94.5	135.6	7.64	13.12	17.48	11.43	High	High	High	High	High	High	High	High	High	High	High	High	High	High	High
FALSE	High	Master Protein	Q8A0Y6	Putative phosphohydrolase, Icc family OS=Bacteroides thetaiotaomicron (strain ATCC 29148 / DSM 2079 / JCM 5827 / CCUG 10774 / NCTC 10582 / VPI-5482 / E50) OX=226186 GN=BT_3885 PE=4 SV=1	1	0	83.376	45	12	44	12	37.8	10	12	FALSE	12.11	63.85	1.566	1.549	2.079	0.0750226	0.0372027	0.00110985	0.0121467	0.0156707	0.000330471	64.6	101.1	100	134.2	23.45	17.88	7.28	11.58	High	High	High	High	High	High	High	High	High	High	High	High	High	High	High
FALSE	High	Master Protein	Q8A7I2	Putative pyridine nucleotide-disulfide oxidoreductase OS=Bacteroides thetaiotaomicron (strain ATCC 29148 / DSM 2079 / JCM 5827 / CCUG 10774 / NCTC 10582 / VPI-5482 / E50) OX=226186 GN=BT_1542 PE=3 SV=1	1	0	76.827	40	15	47	15	50.4	15	13	FALSE	11.73	48.3	3.334	6.675	10.376	0.0750226	0.00218434	0.00021328	0.0122002	0.00048502	4.21108e-05	18.7	62.4	124.9	194.1	43.07	15.13	62.62	32.7	High	High	High	High	High	High	High	High	High	High	High	High	High	High	High
FALSE	High	Master Protein	Q8ABZ5	Uncharacterized protein OS=Bacteroides thetaiotaomicron (strain ATCC 29148 / DSM 2079 / JCM 5827 / CCUG 10774 / NCTC 10582 / VPI-5482 / E50) OX=226186 GN=BT_p548203 PE=4 SV=1	1	0	31.709	48	6	19	6	15.7	5	6	FALSE	3.4	31.66	1.595	0.696	0.578	0.0750226	0.0917802	0.0104974	0.0121667	0.0463886	0.00476577	103.4	164.9	72	59.8	11.11	10.78	25.39	19.01	High	High	High	High	High	High	High	High	High	High	High	High	High	High	High
FALSE	High	Master Protein	Q8A9J1	Transcriptional regulator (LacI family) OS=Bacteroides thetaiotaomicron (strain ATCC 29148 / DSM 2079 / JCM 5827 / CCUG 10774 / NCTC 10582 / VPI-5482 / E50) OX=226186 GN=BT_0824 PE=4 SV=1	1	0	19.153	11	4	12	4	39	4	3	FALSE	3.36	11.2	1.438	6.152	7.635	0.0750226	8.34568e-07	8.13133e-08	0.0121399	1.86644e-09	4.15659e-10	24.7	35.5	151.7	188.2	4.22	19.93	14.55	10	High	High	High	High	High	High	High	High	High	High	High	High	High	High	High
FALSE	High	Master Protein	Q8AAN2	Putative endonuclease BB0411 OS=Bacteroides thetaiotaomicron (strain ATCC 29148 / DSM 2079 / JCM 5827 / CCUG 10774 / NCTC 10582 / VPI-5482 / E50) OX=226186 GN=BT_0432 PE=4 SV=1	1	0	16.588	18	5	8	5	33.3	5	3	FALSE	2.71	5.76	2.947	1.517	0.651	0.0750226	0.832259	0.66204	0.0121819	0.671657	0.527728	65.4	192.8	99.2	42.6	63.99	41.39	30.11	21.25	High	High	High	High	High	High	High	High	High	High	High	High	High	High	High
FALSE	High	Master Protein	Q8A2D7	Glycoside transferase family 4 OS=Bacteroides thetaiotaomicron (strain ATCC 29148 / DSM 2079 / JCM 5827 / CCUG 10774 / NCTC 10582 / VPI-5482 / E50) OX=226186 GN=BT_3368 PE=4 SV=1	1	0	18.055	13	5	12	5	44.9	5	4	FALSE	4.02	11.78	1.675	1.54	1.039	0.0759041	0.0524496	1	0.0123678	0.0237615	0.999293	76.1	127.5	117.2	79.1	9.42	17.08	16.67	17.15	High	High	High	High	High	High	High	High	High	High	High	High	High	High	High
FALSE	High	Master Protein	Q8A4E2	Putative lipoprotein OS=Bacteroides thetaiotaomicron (strain ATCC 29148 / DSM 2079 / JCM 5827 / CCUG 10774 / NCTC 10582 / VPI-5482 / E50) OX=226186 GN=BT_2657 PE=1 SV=1	1	0	111.753	47	12	36	12	38.9	11	10	FALSE	8.48	65.16	0.63	0.782	0.708	0.076163	0.126284	0.0447211	0.0124343	0.0676609	0.0253753	128.2	80.8	100.3	90.7	17.84	8.57	20.82	20.99	High	High	High	High	High	High	High	High	High	High	High	High	High	High	High
FALSE	High	Master Protein	Q8A2P2	2-deoxy-D-ribose 5-phosphate aldolase OS=Bacteroides thetaiotaomicron (strain ATCC 29148 / DSM 2079 / JCM 5827 / CCUG 10774 / NCTC 10582 / VPI-5482 / E50) OX=226186 GN=BT_3263 PE=4 SV=1	1	0	189.684	87	20	133	20	33.2	20	19	FALSE	26.46	201.4	2.412	2.143	3.241	0.0772538	0.0692914	0.00731531	0.0126617	0.0331625	0.00316451	45.5	109.7	97.5	147.4	52.84	21.86	18.94	35.89	High	High	High	High	High	High	High	High	High	High	High	High	High	High	High
FALSE	High	Master Protein	Q89ZL9	SusD homolog OS=Bacteroides thetaiotaomicron (strain ATCC 29148 / DSM 2079 / JCM 5827 / CCUG 10774 / NCTC 10582 / VPI-5482 / E50) OX=226186 GN=BT_4358 PE=3 SV=1	1	0	116.907	32	22	68	20	71.6	21	19	FALSE	20.7	88.37	0.52	0.296	0.261	0.0772538	0.000844514	0.000146391	0.0126435	0.000138144	2.60979e-05	192.6	100.1	57	50.3	31.22	12.54	21.04	29.46	High	High	High	High	High	High	High	High	High	High	High	High	High	High	High
FALSE	High	Master Protein	Q8A3I7	SusD homolog OS=Bacteroides thetaiotaomicron (strain ATCC 29148 / DSM 2079 / JCM 5827 / CCUG 10774 / NCTC 10582 / VPI-5482 / E50) OX=226186 GN=BT_2967 PE=3 SV=1	1	0	93.003	28	17	42	17	73.8	17	16	FALSE	11.67	58.2	0.539	0.279	0.207	0.078431	0.000510194	3.03508e-05	0.0129048	6.68305e-05	3.2678e-06	197.5	106.5	55.1	40.9	31.27	8.88	30.63	18.7	High	High	High	High	High	High	High	High	High	High	High	High	High	High	High
FALSE	High	Master Protein	Q8A909	Xylanase OS=Bacteroides thetaiotaomicron (strain ATCC 29148 / DSM 2079 / JCM 5827 / CCUG 10774 / NCTC 10582 / VPI-5482 / E50) OX=226186 GN=BT_1008 PE=4 SV=1	1	0	22.429	9	2	21	2	29.2	2	2	FALSE	4.61	26.72	3.26	1.89	5.075	0.078431	0.286301	0.00808915	0.0128954	0.179281	0.00353286	35.6	116.2	67.4	180.9	51.24	27.24	41.37	41.49	High	High	High	High	High	High	High	High	High	High	High	High	High	High	High
FALSE	High	Master Protein	Q8A016	Acyl-[acyl-carrier-protein]--UDP-N-acetylglucosamine O-acyltransferase OS=Bacteroides thetaiotaomicron (strain ATCC 29148 / DSM 2079 / JCM 5827 / CCUG 10774 / NCTC 10582 / VPI-5482 / E50) OX=226186 GN=BT_4205 PE=4 SV=1	1	0	155.91	62	16	108	16	27.7	15	15	FALSE	23.97	146.7	2.181	3.412	2.842	0.0784335	0.00212598	0.00363297	0.0129303	0.000470704	0.00134244	42.4	92.4	144.7	120.5	52.25	15.07	9.05	6.18	High	High	High	High	High	High	High	High	High	High	High	High	High	High	High
FALSE	High	Master Protein	Q8AB41	Uncharacterized protein OS=Bacteroides thetaiotaomicron (strain ATCC 29148 / DSM 2079 / JCM 5827 / CCUG 10774 / NCTC 10582 / VPI-5482 / E50) OX=226186 GN=BT_0270 PE=4 SV=1	1	0	31.877	20	4	11	4	30.4	4	4	FALSE	2.12	13.33	0.583	0.381	0.349	0.0787425	0.00108131	0.000186152	0.0130064	0.000198298	3.48515e-05	172.9	100.9	65.8	60.4	22.47	8.95	31.94	8.95	High	High	High	High	High	High	High	High	High	High	High	High	High	High	High
FALSE	High	Master Protein	Q8A2W0	tRNA-2-methylthio-N(6)-dimethylallyladenosine synthase OS=Bacteroides thetaiotaomicron (strain ATCC 29148 / DSM 2079 / JCM 5827 / CCUG 10774 / NCTC 10582 / VPI-5482 / E50) OX=226186 GN=miaB PE=3 SV=1	1	0	153.924	43	20	101	20	51	19	18	FALSE	27.04	125.85	2.062	0.814	0.581	0.078953	0.874332	0.0720498	0.0130663	0.714146	0.043345	89.7	185.1	73	52.1	36.08	18.44	19.02	31.9	High	High	High	High	High	High	High	High	High	High	High	High	High	High	High
FALSE	High	Master Protein	Q89ZA2	Uncharacterized protein OS=Bacteroides thetaiotaomicron (strain ATCC 29148 / DSM 2079 / JCM 5827 / CCUG 10774 / NCTC 10582 / VPI-5482 / E50) OX=226186 GN=BT_4475 PE=4 SV=1	1	0	142.367	64	17	237	17	24.4	13	16	FALSE	60.76	302.97	1.513	1.199	0.822	0.0792978	0.419466	0.472763	0.0131487	0.281616	0.358726	88.2	133.5	105.8	72.5	17.6	19.34	5.46	20.99	High	High	High	High	High	High	High	High	High	High	High	High	High	High	High
FALSE	High	Master Protein	Q8A3E1	SusD homolog OS=Bacteroides thetaiotaomicron (strain ATCC 29148 / DSM 2079 / JCM 5827 / CCUG 10774 / NCTC 10582 / VPI-5482 / E50) OX=226186 GN=BT_3013 PE=3 SV=1	1	0	148.332	39	19	78	19	73.1	19	18	FALSE	15.72	121.34	0.499	0.244	0.202	0.079672	0.000345294	4.66378e-05	0.0132362	3.8874e-05	5.677e-06	205.7	102.6	50.2	41.5	28.47	5.74	31.22	26.4	High	High	High	High	High	High	High	High	High	High	High	High	High	High	High
FALSE	High	Master Protein	Q8A161	Uncharacterized protein OS=Bacteroides thetaiotaomicron (strain ATCC 29148 / DSM 2079 / JCM 5827 / CCUG 10774 / NCTC 10582 / VPI-5482 / E50) OX=226186 GN=BT_3806 PE=4 SV=1	1	0	61.205	9	10	26	10	163.2	9	10	FALSE	6.37	35.35	1.577	1.668	2.033	0.079707	0.0205245	0.00141401	0.013293	0.00757041	0.000437755	63.7	100.5	106.3	129.6	20.97	17.01	11.64	14.78	High	High	High	High	High	High	High	High	High	High	High	High	High	High	High
FALSE	Medium	Master Protein	Q8A544	DNA-3-methyladenine glycosylase I OS=Bacteroides thetaiotaomicron (strain ATCC 29148 / DSM 2079 / JCM 5827 / CCUG 10774 / NCTC 10582 / VPI-5482 / E50) OX=226186 GN=BT_2400 PE=4 SV=1	1	0.011	4.13	6	1	2	1	22	1	1	FALSE	0.63	2.56	0.201	0.281	0.264	0.079707	0.0392004	0.017712	0.0132803	0.0167823	0.00873149	229.1	46.1	64.3	60.5	29.39	40.43	44.94	49.35	High	High	High	High	High	High	High	High	n/a	n/a	High	n/a	n/a	n/a	n/a
FALSE	Medium	Master Protein	Q8A9S1	2-amino-4-hydroxy-6-hydroxymethyldihydropteridine diphosphokinase OS=Bacteroides thetaiotaomicron (strain ATCC 29148 / DSM 2079 / JCM 5827 / CCUG 10774 / NCTC 10582 / VPI-5482 / E50) OX=226186 GN=BT_0744 PE=4 SV=1	1	0.024	3.37	5	1	2	1	20.6	1	1	FALSE	0.88	2.07	0.407	0.104	0.044	0.0802672	6.93137e-05	3.58304e-06	0.0134121	4.71687e-06	1.80869e-07	257.2	104.7	26.8	11.3	46.99	5.8	11.24	57.12	High	High	High	High	High	High	High	High	High	High	High	High	High	High	High
FALSE	High	Master Protein	Q8AAM3	Putative chitobiase OS=Bacteroides thetaiotaomicron (strain ATCC 29148 / DSM 2079 / JCM 5827 / CCUG 10774 / NCTC 10582 / VPI-5482 / E50) OX=226186 GN=BT_0441 PE=1 SV=1	1	0	164.711	52	20	97	20	52.4	20	19	FALSE	26.75	126.66	0.624	0.497	0.467	0.0810317	0.00916639	0.00128695	0.0135657	0.00283795	0.000391842	154.6	96.4	76.9	72.2	16.13	8.82	29.73	14.97	High	High	High	High	High	High	High	High	High	High	High	High	High	High	High
FALSE	High	Master Protein	Q8A7A6	SusC homolog OS=Bacteroides thetaiotaomicron (strain ATCC 29148 / DSM 2079 / JCM 5827 / CCUG 10774 / NCTC 10582 / VPI-5482 / E50) OX=226186 GN=BT_1619 PE=3 SV=1	1	0	71.813	13	12	40	11	129.9	11	12	FALSE	7.14	55.65	0.604	0.465	0.395	0.0811511	0.00766939	0.000834489	0.0136116	0.00228366	0.000231303	162.3	98.1	75.5	64	15.46	12.75	29.95	26.73	High	High	High	High	High	High	High	High	High	High	High	High	High	High	High
FALSE	High	Master Protein	Q8A275	DNA repair protein RecO OS=Bacteroides thetaiotaomicron (strain ATCC 29148 / DSM 2079 / JCM 5827 / CCUG 10774 / NCTC 10582 / VPI-5482 / E50) OX=226186 GN=recO PE=3 SV=1	1	0	10.287	10	2	5	2	28.5	2	2	FALSE	1.48	6.53	1.838	0.696	0.483	0.0815226	0.253158	0.00621881	0.0137	0.154644	0.00261468	99.6	183	69.3	48.1	34.98	7.06	20.83	13.12	High	High	High	High	High	High	High	High	High	High	High	High	High	High	High
FALSE	High	Master Protein	Q8A877	V-type ATP synthase subunit D OS=Bacteroides thetaiotaomicron (strain ATCC 29148 / DSM 2079 / JCM 5827 / CCUG 10774 / NCTC 10582 / VPI-5482 / E50) OX=226186 GN=BT_1297 PE=3 SV=1	1	0	24.908	27	5	12	5	23.6	4	5	FALSE	3.14	16.16	1.902	2.687	4.805	0.0820081	0.00278086	3.91977e-05	0.0138078	0.000653032	4.57098e-06	38.5	73.2	103.4	184.9	27.37	18.96	29.5	21.92	High	High	High	High	High	High	High	High	High	High	High	High	High	High	High
FALSE	High	Master Protein	Q8A8W6	Beta-N-acetylhexosaminidase OS=Bacteroides thetaiotaomicron (strain ATCC 29148 / DSM 2079 / JCM 5827 / CCUG 10774 / NCTC 10582 / VPI-5482 / E50) OX=226186 GN=BT_1051 PE=3 SV=1	1	0	42.923	15	8	19	8	87.3	8	5	FALSE	3.39	17.94	1.57	1.97	2.977	0.0825928	0.00167269	1.81653e-05	0.0139326	0.000345762	1.63081e-06	53.2	83.5	104.8	158.4	23.8	15.72	5.15	9.91	High	High	High	High	High	High	High	High	High	High	High	High	High	High	High
FALSE	High	Master Protein	Q8ABB3	Uncharacterized protein OS=Bacteroides thetaiotaomicron (strain ATCC 29148 / DSM 2079 / JCM 5827 / CCUG 10774 / NCTC 10582 / VPI-5482 / E50) OX=226186 GN=BT_0197 PE=4 SV=1	1	0	62.999	58	12	39	12	23.5	10	11	FALSE	11.3	51.78	0.718	0.644	0.498	0.0837889	0.00493158	0.00011738	0.0142017	0.00135185	1.94259e-05	139.9	100.5	90.1	69.6	8.71	6.09	12.5	17.32	High	High	High	High	High	High	High	High	High	High	High	High	High	High	High
FALSE	High	Master Protein	Q8A3F4	T5orf172 domain-containing protein OS=Bacteroides thetaiotaomicron (strain ATCC 29148 / DSM 2079 / JCM 5827 / CCUG 10774 / NCTC 10582 / VPI-5482 / E50) OX=226186 GN=BT_3000 PE=4 SV=1	1	0	27.55	36	5	16	5	24.1	5	5	FALSE	2.32	20.59	0.205	0.096	0.098	0.0837889	0.00145345	0.00141735	0.0141616	0.000286951	0.000439242	286.1	58.6	27.3	28	72.81	36.5	47.99	27.65	High	High	High	High	High	High	High	High	High	High	High	High	High	High	High
FALSE	High	Master Protein	Q8A3X8	Two-component system sensor histidine kinase/response regulator, hybrid (One component system) OS=Bacteroides thetaiotaomicron (strain ATCC 29148 / DSM 2079 / JCM 5827 / CCUG 10774 / NCTC 10582 / VPI-5482 / E50) OX=226186 GN=BT_2826 PE=4 SV=1	1	0	9.813	2	2	3	2	149.3	2	1	FALSE	0.91	4.09	2.109	1.747	2.161	0.0837889	0.100741	0.0159346	0.0142147	0.051658	0.0077484	57	120.2	99.6	123.2	19.75	12.99	43.55	38.06	High	High	High	High	High	High	High	High	High	High	High	High	High	High	High
FALSE	High	Master Protein	Q8A179	IPT/TIG domain-containing protein OS=Bacteroides thetaiotaomicron (strain ATCC 29148 / DSM 2079 / JCM 5827 / CCUG 10774 / NCTC 10582 / VPI-5482 / E50) OX=226186 GN=BT_3787 PE=4 SV=1	1	0	55.696	28	9	26	9	50.3	9	9	FALSE	5.52	38.75	0.374	0.348	0.238	0.0848293	0.0419928	0.0029022	0.0144199	0.0181522	0.00103199	204.1	76.3	71	48.5	54.57	16.29	39.18	23.68	High	High	High	High	High	High	High	High	High	High	High	High	High	High	High
FALSE	High	Master Protein	Q8A959	Two-component system sensor histidine kinase/response regulator, hybrid (One component system) OS=Bacteroides thetaiotaomicron (strain ATCC 29148 / DSM 2079 / JCM 5827 / CCUG 10774 / NCTC 10582 / VPI-5482 / E50) OX=226186 GN=BT_0958 PE=4 SV=1	1	0	12.092	1	2	13	1	152.2	1	2	FALSE	0.27	32.02	2.487	1.93	2.438	0.0848293	0.199373	0.0334356	0.0144454	0.117713	0.0182668	50.9	126.6	98.3	124.1	32.86	16.64	34.26	35.98	High	High	High	High	High	High	High	High	High	High	High	High	High	High	High
FALSE	High	Master Protein	Q8A496	Protein translocase subunit SecY OS=Bacteroides thetaiotaomicron (strain ATCC 29148 / DSM 2079 / JCM 5827 / CCUG 10774 / NCTC 10582 / VPI-5482 / E50) OX=226186 GN=secY PE=3 SV=1	1	0	54.815	14	7	34	6	49.2	5	7	FALSE	8.15	42.76	1.966	0.322	0.448	0.0848709	0.000342844	0.00387182	0.0144796	3.84467e-05	0.00144606	107.1	210.5	34.4	47.9	25.36	19.68	26.54	20.33	High	High	High	High	High	High	High	High	High	High	High	High	High	High	High
FALSE	High	Master Protein	Q8A3Q0	SusD homolog OS=Bacteroides thetaiotaomicron (strain ATCC 29148 / DSM 2079 / JCM 5827 / CCUG 10774 / NCTC 10582 / VPI-5482 / E50) OX=226186 GN=BT_2904 PE=3 SV=1	1	0	94.43	30	17	46	15	73.9	16	13	FALSE	12.67	57.61	0.409	0.397	0.39	0.0850406	0.0883902	0.0208638	0.0145357	0.0445622	0.0106052	182.1	74.5	72.2	71.1	47.78	13.9	51.63	3.69	High	High	High	High	High	High	High	High	High	High	High	High	High	High	High
FALSE	High	Master Protein	Q8A9B8	Chaperone protein HtpG OS=Bacteroides thetaiotaomicron (strain ATCC 29148 / DSM 2079 / JCM 5827 / CCUG 10774 / NCTC 10582 / VPI-5482 / E50) OX=226186 GN=htpG PE=3 SV=1	1	0	700.612	69	57	1373	56	78.4	51	53	FALSE	243.93	1928.33	2.757	4.23	5.158	0.0851906	0.00775886	0.00168118	0.0146158	0.00232374	0.00054034	30.4	83.9	128.7	157	61.57	26.76	32.08	16.28	High	High	High	High	High	High	High	High	High	High	High	High	High	High	High
FALSE	High	Master Protein	Q8A598	Uncharacterized protein OS=Bacteroides thetaiotaomicron (strain ATCC 29148 / DSM 2079 / JCM 5827 / CCUG 10774 / NCTC 10582 / VPI-5482 / E50) OX=226186 GN=BT_2341 PE=4 SV=1	1	0	10.497	13	2	4	2	35.2	2	2	FALSE	0.59	5.41	0.431	0.106	0.073	0.0851906	3.80574e-05	5.83965e-06	0.0146027	2.23724e-06	3.7064e-07	248.4	107.1	26.4	18.1	45.86	7.88	34.79	21.52	High	High	High	High	High	High	High	High	High	High	High	High	High	High	High
FALSE	High	Master Protein	Q8A116	SusD homolog OS=Bacteroides thetaiotaomicron (strain ATCC 29148 / DSM 2079 / JCM 5827 / CCUG 10774 / NCTC 10582 / VPI-5482 / E50) OX=226186 GN=BT_3855 PE=3 SV=1	1	0	233.38	65	33	147	33	72.8	31	32	FALSE	30.94	216.31	0.593	0.55	0.541	0.0855668	0.0619919	0.0119272	0.0147076	0.0291144	0.00555142	149	88.4	82	80.6	24.27	4.92	33.79	8.66	High	High	High	High	High	High	High	High	High	High	High	High	High	High	High
FALSE	High	Master Protein	Q8A371	Lipase, putative OS=Bacteroides thetaiotaomicron (strain ATCC 29148 / DSM 2079 / JCM 5827 / CCUG 10774 / NCTC 10582 / VPI-5482 / E50) OX=226186 GN=BT_3084 PE=4 SV=1	1	0	116.721	48	15	91	15	30.5	15	13	FALSE	21.62	113.64	1.754	3.736	6.046	0.085582	7.57193e-05	3.82176e-06	0.0147649	5.32212e-06	2.0513e-07	31.9	56	119.2	192.9	13.87	24.62	16.56	27.88	High	High	High	High	High	High	High	High	High	High	High	High	High	High	High
FALSE	Medium	Master Protein	Q89Z48	Putative DNA-binding protein OS=Bacteroides thetaiotaomicron (strain ATCC 29148 / DSM 2079 / JCM 5827 / CCUG 10774 / NCTC 10582 / VPI-5482 / E50) OX=226186 GN=BT_4529 PE=4 SV=1	1	0.037	2.601	8	1	2	1	10.2	1	1	FALSE	0.41	2.45	1.534	0.553	0.519	0.085582	0.0118125	0.00220585	0.0147633	0.00389474	0.000742844	110.9	170.1	61.3	57.6	24.15	7.97	13.62	16.69	High	High	High	High	High	High	High	High	High	High	High	High	High	High	High
FALSE	High	Master Protein	Q8A2K8	SusC homolog OS=Bacteroides thetaiotaomicron (strain ATCC 29148 / DSM 2079 / JCM 5827 / CCUG 10774 / NCTC 10582 / VPI-5482 / E50) OX=226186 GN=BT_3297 PE=4 SV=1	1	0	201.864	41	36	108	28	115.4	32	34	FALSE	22.1	151.55	0.694	0.729	0.599	0.0856558	0.169892	0.00405446	0.014805	0.0976809	0.001535	132.4	91.9	96.5	79.3	17.42	8.79	19.4	10.96	High	High	High	High	High	High	High	High	High	High	High	High	High	High	High
FALSE	High	Master Protein	Q8A9A5	Magnesium chelatase, subunit I OS=Bacteroides thetaiotaomicron (strain ATCC 29148 / DSM 2079 / JCM 5827 / CCUG 10774 / NCTC 10582 / VPI-5482 / E50) OX=226186 GN=BT_0910 PE=4 SV=1	1	0	298.122	73	26	1226	26	37.4	24	24	FALSE	271.07	1441.79	2.64	4.691	7.437	0.0866317	0.00157635	0.000239491	0.0150014	0.000317887	4.85868e-05	25.4	67	119	188.7	13.36	27.52	41.35	50.9	High	High	High	High	High	High	High	High	High	High	High	High	High	High	High
FALSE	High	Master Protein	Q8A5G8	Haloacid dehalogenase-like hydrolase OS=Bacteroides thetaiotaomicron (strain ATCC 29148 / DSM 2079 / JCM 5827 / CCUG 10774 / NCTC 10582 / VPI-5482 / E50) OX=226186 GN=BT_2271 PE=1 SV=1	1	0	26.747	20	3	11	3	27.3	3	3	FALSE	1.88	20.53	1.614	1.516	1.099	0.087097	0.0523117	0.812704	0.0151098	0.0236656	0.677167	76.5	123.4	116	84.1	15.83	14.3	28.51	15.44	High	High	High	High	High	High	High	High	High	High	High	High	High	High	High
FALSE	High	Master Protein	Q8A6P6	YkuD domain-containing protein OS=Bacteroides thetaiotaomicron (strain ATCC 29148 / DSM 2079 / JCM 5827 / CCUG 10774 / NCTC 10582 / VPI-5482 / E50) OX=226186 GN=BT_1831 PE=4 SV=1	1	0	7.383	5	2	3	2	39.8	1	2	FALSE	0.88	4.34	1.424	2.978	5.188	0.0892546	3.98371e-05	1.62576e-06	0.0155126	2.35608e-06	4.66881e-08	37.8	53.8	112.5	196	14.92	12.14	14.54	20.44	High	High	High	High	High	High	High	High	High	High	High	High	High	High	High
FALSE	High	Master Protein	Q8A012	Orotidine 5'-phosphate decarboxylase OS=Bacteroides thetaiotaomicron (strain ATCC 29148 / DSM 2079 / JCM 5827 / CCUG 10774 / NCTC 10582 / VPI-5482 / E50) OX=226186 GN=pyrF PE=3 SV=1	1	0	129.32	62	17	72	17	30.9	15	17	FALSE	15.44	106.75	2.095	1.21	1.329	0.090209	0.870089	0.483213	0.0157073	0.708925	0.367648	71	148.8	85.9	94.4	17.16	26.01	29.08	47.84	High	High	High	High	High	High	High	High	High	High	High	High	High	High	High
FALSE	High	Master Protein	Q8AB33	Concanavalin A-like lectin/glucanase OS=Bacteroides thetaiotaomicron (strain ATCC 29148 / DSM 2079 / JCM 5827 / CCUG 10774 / NCTC 10582 / VPI-5482 / E50) OX=226186 GN=BT_0278 PE=4 SV=1	1	0	171.608	45	21	131	21	65.9	21	20	FALSE	32.31	161.78	0.683	0.457	0.363	0.0904043	0.000345294	2.08935e-05	0.0157702	3.90524e-05	1.98255e-06	159.8	109.1	73.1	58	16.75	9.1	15.82	17.55	High	High	High	High	High	High	High	High	High	High	High	High	High	High	High
FALSE	High	Master Protein	Q89ZN4	Putative DNA helicase OS=Bacteroides thetaiotaomicron (strain ATCC 29148 / DSM 2079 / JCM 5827 / CCUG 10774 / NCTC 10582 / VPI-5482 / E50) OX=226186 GN=BT_4343 PE=4 SV=1	1	0	28.011	23	5	17	5	35.4	5	5	FALSE	3.05	19.66	1.621	1.69	2.606	0.0912079	0.0215003	0.000347317	0.0159395	0.00802312	7.90063e-05	57.8	93.7	97.8	150.7	23.81	5.9	10.93	30.34	High	High	High	High	High	High	High	High	High	High	High	High	High	High	High
FALSE	High	Master Protein	Q8A3M9	Uncharacterized protein OS=Bacteroides thetaiotaomicron (strain ATCC 29148 / DSM 2079 / JCM 5827 / CCUG 10774 / NCTC 10582 / VPI-5482 / E50) OX=226186 GN=BT_2925 PE=4 SV=1	1	0	16.461	25	4	6	4	24.4	4	2	FALSE	1.56	8.1	0.647	0.214	0.163	0.0939274	1.63435e-05	1.62576e-06	0.0164448	5.42497e-07	4.64452e-08	197.6	127.9	42.2	32.2	3.79	13.63	18.57	27.13	High	High	High	High	High	High	High	High	High	High	High	High	High	High	High
FALSE	High	Master Protein	Q8A0B2	Pectinesterase OS=Bacteroides thetaiotaomicron (strain ATCC 29148 / DSM 2079 / JCM 5827 / CCUG 10774 / NCTC 10582 / VPI-5482 / E50) OX=226186 GN=BT_4109 PE=4 SV=1	1	0	10.174	6	2	10	2	36.3	2	2	FALSE	3.63	8.24	1.603	1.204	0.985	0.0939282	0.805593	1	0.016475	0.6429	0.984093	83.5	133.8	100.5	82.3	21.2	32.3	5.28	18.28	High	High	High	High	High	High	High	High	High	High	High	High	High	High	High
FALSE	High	Master Protein	Q8A2C9	Nucleotide sugar transaminase OS=Bacteroides thetaiotaomicron (strain ATCC 29148 / DSM 2079 / JCM 5827 / CCUG 10774 / NCTC 10582 / VPI-5482 / E50) OX=226186 GN=BT_3376 PE=3 SV=1	1	0	111.836	43	15	65	13	41.9	13	14	FALSE	15.23	84.06	1.994	1.699	0.998	0.0939463	0.10534	1	0.0165147	0.0546354	0.979883	70.3	140.2	119.4	70.2	49.8	15.65	4.28	5.1	High	High	High	High	High	High	High	High	High	High	High	High	High	High	High
FALSE	High	Master Protein	Q8A1G4	UDP-2,3-diacylglucosamine hydrolase OS=Bacteroides thetaiotaomicron (strain ATCC 29148 / DSM 2079 / JCM 5827 / CCUG 10774 / NCTC 10582 / VPI-5482 / E50) OX=226186 GN=BT_3697 PE=4 SV=1	1	0	51.444	29	8	43	8	29.8	8	8	FALSE	11.14	51.11	2.574	4.437	4.171	0.0939463	0.001571	0.0018198	0.0165381	0.000316208	0.00059536	32.8	84.5	145.7	137	58.54	30.67	19.16	4.25	High	High	High	High	High	High	High	High	High	High	High	High	High	High	High
FALSE	High	Master Protein	Q8A600	Choloylglycine hydrolase OS=Bacteroides thetaiotaomicron (strain ATCC 29148 / DSM 2079 / JCM 5827 / CCUG 10774 / NCTC 10582 / VPI-5482 / E50) OX=226186 GN=BT_2086 PE=1 SV=1	1	0	120.052	38	12	65	12	39.1	12	12	FALSE	14.48	89.7	1.614	2.123	2.812	0.0939744	0.00244552	0.000165348	0.0166031	0.000557079	3.03754e-05	53	85.5	112.5	149	9.48	12.22	21.46	28.1	High	High	High	High	High	High	High	High	High	High	High	High	High	High	High
FALSE	High	Master Protein	Q8A0R5	Alpha-L-fucosidase-like OS=Bacteroides thetaiotaomicron (strain ATCC 29148 / DSM 2079 / JCM 5827 / CCUG 10774 / NCTC 10582 / VPI-5482 / E50) OX=226186 GN=BT_3956 PE=4 SV=1	1	0	8.874	7	3	5	3	53	2	3	FALSE	1.43	6.39	0.676	0.598	0.574	0.0939744	0.00871415	0.00396572	0.0165924	0.00264765	0.00148873	140.4	95	83.9	80.6	24.1	10.43	14.05	14.49	High	High	High	High	High	High	High	High	High	High	High	High	High	High	High
FALSE	High	Master Protein	Q8A541	Aspartokinase/homoserine dehydrogenase OS=Bacteroides thetaiotaomicron (strain ATCC 29148 / DSM 2079 / JCM 5827 / CCUG 10774 / NCTC 10582 / VPI-5482 / E50) OX=226186 GN=BT_2403 PE=3 SV=1	1	0	493.051	66	46	376	46	88.5	42	45	FALSE	84.67	553.87	1.56	1.176	0.811	0.0940247	0.519622	0.351835	0.0166421	0.365356	0.2573	88	137.2	103.4	71.4	11.99	12.11	10.27	22.61	High	High	High	High	High	High	High	High	High	High	High	High	High	High	High
FALSE	High	Master Protein	Q8A3V4	Putative two-component system sensor histidine kinase OS=Bacteroides thetaiotaomicron (strain ATCC 29148 / DSM 2079 / JCM 5827 / CCUG 10774 / NCTC 10582 / VPI-5482 / E50) OX=226186 GN=BT_2850 PE=4 SV=1	1	0	12.138	8	3	5	3	58.9	3	2	FALSE	1.19	5.89	1.775	1.086	0.702	0.0947168	0.879146	0.634455	0.0167948	0.721855	0.502294	87.7	155.6	95.2	61.5	28.66	23.83	26.67	16.38	High	High	High	High	High	High	High	High	High	High	High	High	High	High	High
FALSE	High	Master Protein	Q89Z65	Putative zinc-type alcohol dehydrogenase OS=Bacteroides thetaiotaomicron (strain ATCC 29148 / DSM 2079 / JCM 5827 / CCUG 10774 / NCTC 10582 / VPI-5482 / E50) OX=226186 GN=BT_4512 PE=4 SV=1	1	0	75.685	53	12	31	12	38.5	11	11	FALSE	6.69	42.08	2.055	1.246	1.307	0.0956781	0.831496	0.845891	0.0170264	0.67051	0.709413	71.3	146.6	88.9	93.2	51.91	28.06	11.69	13.76	High	High	High	High	High	High	High	High	High	High	High	High	High	High	High
FALSE	High	Master Protein	Q8A3H3	Uncharacterized protein OS=Bacteroides thetaiotaomicron (strain ATCC 29148 / DSM 2079 / JCM 5827 / CCUG 10774 / NCTC 10582 / VPI-5482 / E50) OX=226186 GN=BT_2981 PE=4 SV=1	1	0	56.924	44	11	33	11	34	11	11	FALSE	10.07	39.83	1.803	1.294	0.92	0.0956781	0.507809	1	0.0170217	0.355466	0.999974	79.7	143.7	103.2	73.3	12	23.04	27.51	24.71	High	High	High	High	High	High	High	High	High	High	High	High	High	High	High
FALSE	High	Master Protein	Q8A858	Putative NADH dehydrogenase/NAD(P)H nitroreductase OS=Bacteroides thetaiotaomicron (strain ATCC 29148 / DSM 2079 / JCM 5827 / CCUG 10774 / NCTC 10582 / VPI-5482 / E50) OX=226186 GN=BT_1316 PE=4 SV=1	1	0	52.584	44	9	30	9	19.7	8	8	FALSE	9.73	38.1	1.727	1.76	1.715	0.0957488	0.0272203	0.0304069	0.0170696	0.0106533	0.0164372	64.5	111.4	113.5	110.6	33.02	3.75	9.65	18.99	High	High	High	High	High	High	High	High	High	High	High	High	High	High	High
FALSE	High	Master Protein	Q8AAG9	TonB-dependent receptor OS=Bacteroides thetaiotaomicron (strain ATCC 29148 / DSM 2079 / JCM 5827 / CCUG 10774 / NCTC 10582 / VPI-5482 / E50) OX=226186 GN=BT_0496 PE=3 SV=1	1	0	16.633	8	6	12	6	80.6	6	4	FALSE	4.22	8.37	1.5	3.211	4.221	0.0959818	1.41731e-05	1.40008e-06	0.0171418	4.11066e-07	3.7574e-08	40.3	60.4	129.3	170	8.98	16.57	5.27	19.92	High	High	High	High	High	High	High	High	High	High	High	High	High	High	High
FALSE	High	Master Protein	Q89Z12	Putative transmembrane protein OS=Bacteroides thetaiotaomicron (strain ATCC 29148 / DSM 2079 / JCM 5827 / CCUG 10774 / NCTC 10582 / VPI-5482 / E50) OX=226186 GN=BT_4565 PE=4 SV=1	1	0	10.337	15	3	9	3	14.2	3	2	FALSE	3.55	5.58	2.41	0.334	0.6	0.0965698	0.0191666	0.589824	0.0172777	0.00696245	0.463191	92.1	221.9	30.8	55.3	28.72	29	40.35	28.76	High	High	High	High	High	High	High	High	High	High	High	High	High	High	High
FALSE	High	Master Protein	Q8AAM5	SusC homolog OS=Bacteroides thetaiotaomicron (strain ATCC 29148 / DSM 2079 / JCM 5827 / CCUG 10774 / NCTC 10582 / VPI-5482 / E50) OX=226186 GN=BT_0439 PE=3 SV=1	1	0	381.56	53	44	224	44	116.1	43	44	FALSE	54.63	306.45	0.618	0.513	0.485	0.0976474	0.0297968	0.0048498	0.0175638	0.0118901	0.00191048	152.9	94.5	78.4	74.2	16.93	10.86	33.74	17.38	High	High	High	High	High	High	High	High	High	High	High	High	High	High	High
FALSE	High	Master Protein	Q8A6M6	TPR-repeat-containing protein OS=Bacteroides thetaiotaomicron (strain ATCC 29148 / DSM 2079 / JCM 5827 / CCUG 10774 / NCTC 10582 / VPI-5482 / E50) OX=226186 GN=BT_1851 PE=4 SV=1	1	0	173.205	69	18	121	18	31	16	16	FALSE	33.06	171.15	1.435	1.216	1.18	0.0976474	0.685602	0.927518	0.0177512	0.515187	0.801281	82.8	118.8	100.7	97.7	18.69	9.2	10.89	11.83	High	High	High	High	High	High	High	High	High	High	High	High	High	High	High
FALSE	High	Master Protein	Q8A054	Uncharacterized protein OS=Bacteroides thetaiotaomicron (strain ATCC 29148 / DSM 2079 / JCM 5827 / CCUG 10774 / NCTC 10582 / VPI-5482 / E50) OX=226186 GN=BT_4167 PE=4 SV=1	1	0	144.577	48	20	68	20	66.4	20	15	FALSE	15.35	90.66	0.478	0.203	0.157	0.0976474	0.000342844	2.99953e-05	0.0177083	3.83765e-05	3.21995e-06	217.7	104.1	44.1	34.1	37.54	11.03	39.76	8.52	High	High	High	High	High	High	High	High	High	High	High	High	High	High	High
FALSE	High	Master Protein	Q89ZI2	O-GlcNAcase BT_4395 OS=Bacteroides thetaiotaomicron (strain ATCC 29148 / DSM 2079 / JCM 5827 / CCUG 10774 / NCTC 10582 / VPI-5482 / E50) OX=226186 GN=BT_4395 PE=1 SV=1	1	0	105.808	30	18	59	18	84.4	17	14	FALSE	14.31	76.36	0.712	0.669	0.691	0.0976474	0.0364731	0.0236775	0.017623	0.0153	0.0122926	130.2	92.7	87.1	90	14.49	5.51	24.65	3.74	High	High	High	High	High	High	High	High	High	High	High	High	High	High	High
FALSE	High	Master Protein	Q8A398	Putative lipoprotein OS=Bacteroides thetaiotaomicron (strain ATCC 29148 / DSM 2079 / JCM 5827 / CCUG 10774 / NCTC 10582 / VPI-5482 / E50) OX=226186 GN=BT_3056 PE=4 SV=1	1	0	38.186	21	6	19	6	46.2	6	6	FALSE	4.46	22.94	1.322	3.772	7.483	0.0976474	1.35714e-06	2.4684e-08	0.0176001	6.32184e-09	7.29041e-11	29.5	38.9	111.1	220.5	10.48	11.84	16.68	8.74	High	High	High	High	High	High	High	High	High	High	High	High	High	High	High
FALSE	High	Master Protein	Q8A2P1	Putative pyrophosphatase OS=Bacteroides thetaiotaomicron (strain ATCC 29148 / DSM 2079 / JCM 5827 / CCUG 10774 / NCTC 10582 / VPI-5482 / E50) OX=226186 GN=BT_3264 PE=4 SV=1	1	0	31.944	55	4	14	4	13	3	4	FALSE	2.16	26.38	2.581	3.194	2.929	0.0976474	0.0137667	0.0332404	0.0177375	0.0046798	0.0181495	41.2	106.4	131.7	120.7	41.95	12.57	20.23	40.98	High	High	High	High	High	High	High	High	High	High	High	High	High	High	High
FALSE	High	Master Protein	Q8A900	Uncharacterized protein OS=Bacteroides thetaiotaomicron (strain ATCC 29148 / DSM 2079 / JCM 5827 / CCUG 10774 / NCTC 10582 / VPI-5482 / E50) OX=226186 GN=BT_1017 PE=1 SV=1	1	0	31.801	12	9	18	9	73.6	7	8	FALSE	5.41	20.83	0.771	0.765	1.222	0.0976474	0.0700116	0.945159	0.0177115	0.033619	0.82256	106.5	82.1	81.4	130.1	31.22	17.9	11.24	9.24	High	High	High	High	High	High	High	High	High	High	High	High	High	High	High
FALSE	High	Master Protein	Q89Z13	Glycoside transferase family 2 OS=Bacteroides thetaiotaomicron (strain ATCC 29148 / DSM 2079 / JCM 5827 / CCUG 10774 / NCTC 10582 / VPI-5482 / E50) OX=226186 GN=BT_4564 PE=4 SV=1	1	0	29.513	17	6	21	6	36.1	6	6	FALSE	5.53	26.4	2.142	0.389	0.581	0.0976474	0.00315704	0.0667408	0.0176312	0.000767575	0.0398525	97.3	208.3	37.9	56.5	22.45	19.27	31.36	30.59	High	High	High	High	High	High	High	High	High	High	High	High	High	High	High
FALSE	High	Master Protein	Q8A7Y8	Cyclic nucleotide-binding domain-containing protein OS=Bacteroides thetaiotaomicron (strain ATCC 29148 / DSM 2079 / JCM 5827 / CCUG 10774 / NCTC 10582 / VPI-5482 / E50) OX=226186 GN=BT_1386 PE=4 SV=1	1	0	15.004	12	2	7	2	21.1	2	2	FALSE	1.82	7.26	0.73	0.327	0.224	0.0976474	1.75815e-05	7.92649e-07	0.0175109	7.24607e-07	1.64608e-08	175.4	128	57.3	39.3	11.9	9.77	16.5	18.26	High	High	High	High	High	High	High	High	High	High	High	High	High	High	High
FALSE	High	Master Protein	Q8A057	SusC homolog OS=Bacteroides thetaiotaomicron (strain ATCC 29148 / DSM 2079 / JCM 5827 / CCUG 10774 / NCTC 10582 / VPI-5482 / E50) OX=226186 GN=BT_4164 PE=3 SV=1	1	0	173.93	31	27	92	27	121	26	26	FALSE	21.54	129.46	0.545	0.558	0.478	0.0978272	0.136252	0.0147662	0.017925	0.0743073	0.0071189	155	84.5	86.4	74.1	32.83	9	31.76	18.37	High	High	High	High	High	High	High	High	High	High	High	High	High	High	High
FALSE	High	Master Protein	Q8A3L0	Putative UDP-N-acetylglucosamine 2-epimerase OS=Bacteroides thetaiotaomicron (strain ATCC 29148 / DSM 2079 / JCM 5827 / CCUG 10774 / NCTC 10582 / VPI-5482 / E50) OX=226186 GN=BT_2944 PE=3 SV=1	1	0	96.047	37	13	88	13	42	11	12	FALSE	19.61	121.92	2.427	1.863	2.775	0.0978272	0.139778	0.0446173	0.0179398	0.0766321	0.0253021	49.6	120.4	92.4	137.6	59.05	34.81	46.62	17.31	High	High	High	High	High	High	High	High	High	High	High	High	High	High	High
FALSE	High	Master Protein	Q8A0B5	4-deoxy-L-threo-5-hexosulose-uronate ketol-isomerase 2 OS=Bacteroides thetaiotaomicron (strain ATCC 29148 / DSM 2079 / JCM 5827 / CCUG 10774 / NCTC 10582 / VPI-5482 / E50) OX=226186 GN=kduI2 PE=3 SV=2	1	0	87.527	34	11	101	11	33	10	11	FALSE	29.86	109.48	1.788	2.128	3.098	0.0978272	0.0162299	0.000957409	0.0178927	0.00566749	0.000273944	49.9	89.2	106.2	154.6	34.6	31.26	10.67	14.29	High	High	High	High	High	High	High	High	High	High	High	High	High	High	High
FALSE	High	Master Protein	Q8A857	Riboflavin synthase alpha chain OS=Bacteroides thetaiotaomicron (strain ATCC 29148 / DSM 2079 / JCM 5827 / CCUG 10774 / NCTC 10582 / VPI-5482 / E50) OX=226186 GN=BT_1317 PE=4 SV=1	1	0	40.853	40	7	24	7	22.6	7	6	FALSE	4.71	27.8	1.89	1.763	2.67	0.0978272	0.0817999	0.00405186	0.0179039	0.0406386	0.00153142	54.6	103.2	96.3	145.8	33.04	22.81	28.7	23.69	High	High	High	High	High	High	High	High	High	High	High	High	High	High	High
FALSE	High	Master Protein	Q8A707	2-aminoethylphosphonate--pyruvate transaminase OS=Bacteroides thetaiotaomicron (strain ATCC 29148 / DSM 2079 / JCM 5827 / CCUG 10774 / NCTC 10582 / VPI-5482 / E50) OX=226186 GN=phnW PE=3 SV=1	1	0	16.172	12	4	6	4	42.5	4	2	FALSE	2.38	4.86	2.009	4.607	6.774	0.0978272	0.00180656	0.000221895	0.0179402	0.000386132	4.42372e-05	27.8	55.9	128.1	188.3	39.58	50.77	19.69	29.99	High	High	High	High	High	High	High	High	High	High	High	High	High	High	High
FALSE	High	Master Protein	Q8A9A3	DNA-binding protein HU OS=Bacteroides thetaiotaomicron (strain ATCC 29148 / DSM 2079 / JCM 5827 / CCUG 10774 / NCTC 10582 / VPI-5482 / E50) OX=226186 GN=BT_0912 PE=3 SV=1	1	0	9.389	32	3	7	3	10.2	3	2	FALSE	2.03	6.72	1.46	0.88	0.355	0.0978551	1	6.76376e-05	0.0179766	0.888318	9.40011e-06	108.2	158	95.3	38.5	22.32	13.52	15.9	13.71	High	High	High	High	High	High	High	High	High	High	High	High	High	High	High
FALSE	High	Master Protein	Q8A735	TPR domain-containing protein OS=Bacteroides thetaiotaomicron (strain ATCC 29148 / DSM 2079 / JCM 5827 / CCUG 10774 / NCTC 10582 / VPI-5482 / E50) OX=226186 GN=BT_1690 PE=4 SV=1	1	0	227.738	56	23	157	23	51.1	20	22	FALSE	34.94	249.37	1.725	3.181	3.103	0.0978713	0.00091956	0.000357363	0.0180371	0.00015609	8.2281e-05	44.4	76.6	141.3	137.8	35.72	24.33	16.43	10.15	High	High	High	High	High	High	High	High	High	High	High	High	High	High	High
FALSE	High	Master Protein	Q89Z44	Uncharacterized protein OS=Bacteroides thetaiotaomicron (strain ATCC 29148 / DSM 2079 / JCM 5827 / CCUG 10774 / NCTC 10582 / VPI-5482 / E50) OX=226186 GN=BT_4533 PE=4 SV=1	1	0	124.165	49	18	166	18	52.1	17	16	FALSE	28.9	228.94	1.834	1.271	0.725	0.0978713	0.705654	0.0706163	0.0180421	0.534397	0.0423472	82.8	151.9	105.3	60	32.76	15.83	15.6	11.77	High	High	High	High	High	High	High	High	High	High	High	High	High	High	High
FALSE	High	Master Protein	Q8A5G7	Uncharacterized protein OS=Bacteroides thetaiotaomicron (strain ATCC 29148 / DSM 2079 / JCM 5827 / CCUG 10774 / NCTC 10582 / VPI-5482 / E50) OX=226186 GN=BT_2272 PE=4 SV=1	1	0	278.366	71	26	392	25	31.7	22	25	FALSE	80.33	527.42	1.825	0.844	0.646	0.0982194	0.895175	0.132859	0.0181773	0.739592	0.0868892	92.7	169.2	78.2	59.9	41.91	17.77	9.65	16.43	High	High	High	High	High	High	High	High	High	High	High	High	High	High	High
FALSE	High	Master Protein	Q8A3J3	Putative lipase OS=Bacteroides thetaiotaomicron (strain ATCC 29148 / DSM 2079 / JCM 5827 / CCUG 10774 / NCTC 10582 / VPI-5482 / E50) OX=226186 GN=BT_2961 PE=1 SV=1	1	0	47.894	30	8	41	8	32.5	7	7	FALSE	11.17	52.94	1.656	2.019	2.306	0.0982194	0.00614301	0.00257305	0.0181931	0.00175655	0.000900157	57.3	94.9	115.7	132.1	24.1	11.89	8.89	24.6	High	High	High	High	High	High	High	High	High	High	High	High	High	High	High
FALSE	High	Master Protein	Q8A0N1	Putative alpha-1,2-mannosidase OS=Bacteroides thetaiotaomicron (strain ATCC 29148 / DSM 2079 / JCM 5827 / CCUG 10774 / NCTC 10582 / VPI-5482 / E50) OX=226186 GN=BT_3990 PE=1 SV=1	1	0	23.674	8	6	17	3	86.6	6	5	FALSE	5.38	23.12	1.457	0.934	2.017	0.0982194	1	0.000586732	0.0182119	0.967282	0.000152025	74	107.8	69.1	149.2	19.11	16.22	17.27	5.13	High	High	High	High	High	High	High	High	High	High	High	High	High	High	High
FALSE	High	Master Protein	Q8A6U7	Sialic acid-specific 9-O-acetylesterase OS=Bacteroides thetaiotaomicron (strain ATCC 29148 / DSM 2079 / JCM 5827 / CCUG 10774 / NCTC 10582 / VPI-5482 / E50) OX=226186 GN=BT_1779 PE=4 SV=1	1	0	23.389	7	4	10	3	63.2	3	4	FALSE	2.82	14.43	0.752	0.627	0.543	0.0982194	0.00344404	0.000194546	0.0182318	0.000856058	3.67337e-05	136.9	103	85.9	74.3	12.74	5	11.65	14.69	High	High	High	High	High	High	High	High	High	High	High	High	High	High	High
FALSE	High	Master Protein	Q8A6V3	SusD homolog OS=Bacteroides thetaiotaomicron (strain ATCC 29148 / DSM 2079 / JCM 5827 / CCUG 10774 / NCTC 10582 / VPI-5482 / E50) OX=226186 GN=BT_1773 PE=4 SV=1	1	0	110.477	33	19	57	19	77.1	18	16	FALSE	16.88	76.54	0.572	0.319	0.23	0.0984493	0.000471511	3.07115e-05	0.0183059	5.99558e-05	3.32626e-06	188.5	107.9	60.1	43.4	33.23	10.91	15.21	21.68	High	High	High	High	High	High	High	High	High	High	High	High	High	High	High
FALSE	High	Master Protein	Q8A4Q7	Two-component system sensor histidine kinase OS=Bacteroides thetaiotaomicron (strain ATCC 29148 / DSM 2079 / JCM 5827 / CCUG 10774 / NCTC 10582 / VPI-5482 / E50) OX=226186 GN=BT_2540 PE=4 SV=1	1	0	31.273	17	4	14	4	43.4	4	4	FALSE	4	24.56	2.013	0.439	0.423	0.098827	0.00479543	0.00232396	0.0184077	0.00130534	0.000792968	103.2	207.8	45.3	43.7	19.24	19.9	39.1	12.75	High	High	High	High	High	High	High	High	High	High	High	High	High	High	High
FALSE	High	Master Protein	Q8A0T7	Putative phospho-2-dehydro-3-deoxyheptonate aldolase/chorismate mutase OS=Bacteroides thetaiotaomicron (strain ATCC 29148 / DSM 2079 / JCM 5827 / CCUG 10774 / NCTC 10582 / VPI-5482 / E50) OX=226186 GN=BT_3934 PE=4 SV=1	1	0	352.663	74	27	353	27	39.5	26	26	FALSE	86.01	469.65	1.934	1.125	1.087	0.0992755	1	1	0.0185294	0.956333	0.989645	77.7	150.3	87.5	84.5	46.05	4.35	11.25	16.87	High	High	High	High	High	High	High	High	High	High	High	High	High	High	High
FALSE	High	Master Protein	Q8A8E0	Uncharacterized protein OS=Bacteroides thetaiotaomicron (strain ATCC 29148 / DSM 2079 / JCM 5827 / CCUG 10774 / NCTC 10582 / VPI-5482 / E50) OX=226186 GN=BT_1227 PE=4 SV=1	1	0	189.321	46	17	189	17	40	15	17	FALSE	38.21	290.99	0.741	0.591	0.447	0.0992755	0.00191941	5.17404e-05	0.0185547	0.000414543	6.56261e-06	143.9	106.6	85.1	64.3	10.22	9.7	11.97	17.51	High	High	High	High	High	High	High	High	High	High	High	High	High	High	High
FALSE	High	Master Protein	Q8A4Y7	SusD homolog OS=Bacteroides thetaiotaomicron (strain ATCC 29148 / DSM 2079 / JCM 5827 / CCUG 10774 / NCTC 10582 / VPI-5482 / E50) OX=226186 GN=BT_2460 PE=3 SV=1	1	0	179.569	55	21	92	21	64.7	20	20	FALSE	20.83	127.34	0.712	0.584	0.492	0.09933	0.0033392	0.000427174	0.0185966	0.000824665	0.00010113	143.5	102.1	83.8	70.6	9.75	15.48	17.17	19.18	High	High	High	High	High	High	High	High	High	High	High	High	High	High	High
FALSE	High	Master Protein	Q8A162	Two-component system sensor histidine kinase OS=Bacteroides thetaiotaomicron (strain ATCC 29148 / DSM 2079 / JCM 5827 / CCUG 10774 / NCTC 10582 / VPI-5482 / E50) OX=226186 GN=BT_3805 PE=4 SV=1	1	0	51.962	13	8	27	8	88.1	7	8	FALSE	5.35	38.23	1.647	1.086	1.266	0.100621	0.916764	0.479695	0.0188705	0.766508	0.364599	80	131.8	86.9	101.3	11.72	9.77	17.67	31.16	High	High	High	High	High	High	High	High	High	High	High	High	High	High	High
FALSE	High	Master Protein	Q89YL1	Putative RNA polymerase ECF-type sigma factor OS=Bacteroides thetaiotaomicron (strain ATCC 29148 / DSM 2079 / JCM 5827 / CCUG 10774 / NCTC 10582 / VPI-5482 / E50) OX=226186 GN=BT_4720 PE=3 SV=1	1	0	35.924	27	5	16	5	21.1	4	5	FALSE	4.16	20.06	1.601	2.515	3.31	0.100905	0.000838479	0.000114601	0.0189559	0.000136621	1.8752e-05	47.5	76	119.4	157.1	13.62	10.21	9.95	34.43	High	High	High	High	High	High	High	High	High	High	High	High	High	High	High
FALSE	High	Master Protein	Q8A8Z3	SusD homolog OS=Bacteroides thetaiotaomicron (strain ATCC 29148 / DSM 2079 / JCM 5827 / CCUG 10774 / NCTC 10582 / VPI-5482 / E50) OX=226186 GN=BT_1024 PE=3 SV=1	1	0	158.157	40	26	71	24	86.3	23	25	FALSE	17.15	105.87	1.378	0.833	0.58	0.101459	0.121257	0.00061001	0.0190924	0.0646002	0.000159511	105.5	145.4	87.8	61.2	17.85	8.74	8.51	10.88	High	High	High	High	High	High	High	High	High	High	High	High	High	High	High
FALSE	High	Master Protein	Q8A1S3	Putative dehydrogenase OS=Bacteroides thetaiotaomicron (strain ATCC 29148 / DSM 2079 / JCM 5827 / CCUG 10774 / NCTC 10582 / VPI-5482 / E50) OX=226186 GN=BT_3586 PE=4 SV=1	1	0	58.188	29	9	31	9	37	9	8	FALSE	7.69	36.89	0.725	0.819	0.868	0.101566	0.470584	0.432082	0.019145	0.322343	0.323302	117.2	85	96	101.8	5.41	14.47	15.96	9.76	High	High	High	High	High	High	High	High	High	High	High	High	High	High	High
FALSE	High	Master Protein	Q8A4X1	Uncharacterized protein OS=Bacteroides thetaiotaomicron (strain ATCC 29148 / DSM 2079 / JCM 5827 / CCUG 10774 / NCTC 10582 / VPI-5482 / E50) OX=226186 GN=BT_2476 PE=4 SV=1	1	0	114.77	56	9	51	9	27	8	8	FALSE	6.77	82.71	0.572	0.193	0.098	0.101768	2.91892e-05	1.13246e-06	0.0192156	1.48278e-06	2.80393e-08	214.7	122.8	41.5	21	31.79	18.18	16.58	19.89	High	High	High	High	High	High	High	High	High	High	High	High	High	High	High
FALSE	High	Master Protein	Q8A488	50S ribosomal protein L5 OS=Bacteroides thetaiotaomicron (strain ATCC 29148 / DSM 2079 / JCM 5827 / CCUG 10774 / NCTC 10582 / VPI-5482 / E50) OX=226186 GN=rplE PE=3 SV=1	1	0	210.096	76	19	200	19	20.8	17	16	FALSE	37.26	255.24	0.487	0.503	0.467	0.101807	0.0324726	0.0180605	0.0192554	0.0132427	0.00892638	162.8	79.3	81.8	76	37.7	21.69	13.74	10.34	High	High	High	High	High	High	High	High	High	High	High	High	High	High	High
FALSE	High	Master Protein	Q8A3U8	DUF5013 domain-containing protein OS=Bacteroides thetaiotaomicron (strain ATCC 29148 / DSM 2079 / JCM 5827 / CCUG 10774 / NCTC 10582 / VPI-5482 / E50) OX=226186 GN=BT_2856 PE=4 SV=1	1	0	10.822	5	2	4	2	45.7	1	2	FALSE	0.94	5.63	0.495	0.243	0.175	0.103324	0.000692101	4.88555e-05	0.0195755	0.000103775	6.11864e-06	209.1	103.4	50.8	36.7	38.93	7.88	28.8	23.83	High	High	High	High	High	High	High	High	High	High	High	High	High	High	High
FALSE	High	Master Protein	Q8A0K8	Site-specific DNA-methyltransferase (adenine-specific) OS=Bacteroides thetaiotaomicron (strain ATCC 29148 / DSM 2079 / JCM 5827 / CCUG 10774 / NCTC 10582 / VPI-5482 / E50) OX=226186 GN=BT_4013 PE=4 SV=1	1	0.003	5.219	1	2	4	2	151.8	2	2	FALSE	1.16	4.35	0.557	0.511	0.475	0.103591	0.0541751	0.0475767	0.0196592	0.0248375	0.0272279	157.3	87.7	80.4	74.7	19.73	31.85	7.19	37.31	High	High	High	High	High	High	High	High	High	High	High	High	High	High	High
FALSE	High	Master Protein	Q8A1G3	Alpha-amylase SusG OS=Bacteroides thetaiotaomicron (strain ATCC 29148 / DSM 2079 / JCM 5827 / CCUG 10774 / NCTC 10582 / VPI-5482 / E50) OX=226186 GN=susG PE=1 SV=1	1	0	357.319	62	32	391	32	77.9	31	31	FALSE	82.1	576.23	0.536	0.184	0.123	0.104097	0.00014111	1.34892e-05	0.0198216	1.1947e-05	1.04725e-06	217	116.3	40	26.6	45.71	9.73	13.73	30.57	High	High	High	High	High	High	High	High	High	High	High	High	High	High	High
FALSE	High	Master Protein	Q8A013	Phosphohydrolase OS=Bacteroides thetaiotaomicron (strain ATCC 29148 / DSM 2079 / JCM 5827 / CCUG 10774 / NCTC 10582 / VPI-5482 / E50) OX=226186 GN=BT_4208 PE=1 SV=1	1	0	103.244	34	13	71	13	46.9	12	13	FALSE	17.65	98.09	0.28	0.217	0.357	0.104097	0.0211127	0.18415	0.0198086	0.00784473	0.124434	215.7	60.4	46.8	77.1	21.18	44.42	22.89	83.17	High	High	High	High	High	High	High	High	High	High	High	High	High	High	High
FALSE	High	Master Protein	Q8A870	Putative transcriptional regulator OS=Bacteroides thetaiotaomicron (strain ATCC 29148 / DSM 2079 / JCM 5827 / CCUG 10774 / NCTC 10582 / VPI-5482 / E50) OX=226186 GN=BT_1304 PE=1 SV=1	1	0	29.985	43	5	17	5	14.5	5	4	FALSE	4.86	20.44	1.704	5.151	5.182	0.105416	2.73599e-05	9.61029e-06	0.0201064	1.3374e-06	6.90836e-07	30.7	52.3	158	159	11.36	28.94	22.46	9.73	High	High	High	High	High	High	High	High	High	High	High	High	High	High	High
FALSE	High	Master Protein	Q8A6G8	Putative methylmalonyl-CoA decarboxylase biotin OS=Bacteroides thetaiotaomicron (strain ATCC 29148 / DSM 2079 / JCM 5827 / CCUG 10774 / NCTC 10582 / VPI-5482 / E50) OX=226186 GN=BT_1916 PE=4 SV=1	1	0	62.753	63	9	44	9	18.9	9	9	FALSE	11.64	53.78	0.303	0.159	0.097	0.105416	0.00362501	0.000537802	0.0201403	0.000916096	0.000136942	256.6	77.7	40.9	24.8	50.92	33.94	35.07	70.75	High	High	High	High	High	High	High	High	High	High	High	High	High	High	High
FALSE	High	Master Protein	Q8A0M8	RNA polymerase ECF-type sigma factor OS=Bacteroides thetaiotaomicron (strain ATCC 29148 / DSM 2079 / JCM 5827 / CCUG 10774 / NCTC 10582 / VPI-5482 / E50) OX=226186 GN=BT_3993 PE=3 SV=1	1	0	38.941	48	7	20	7	22	7	7	FALSE	4.94	23.43	1.701	3.796	6.555	0.106161	3.43753e-05	1.78451e-06	0.0203164	1.86703e-06	5.53026e-08	30.6	52.1	116.3	200.9	18.31	8.51	23.95	21.02	High	High	High	High	High	High	High	High	High	High	High	High	High	High	High
FALSE	High	Master Protein	Q8A018	tRNA dimethylallyltransferase 1 OS=Bacteroides thetaiotaomicron (strain ATCC 29148 / DSM 2079 / JCM 5827 / CCUG 10774 / NCTC 10582 / VPI-5482 / E50) OX=226186 GN=miaA1 PE=3 SV=1	1	0	33.274	27	7	23	7	36.2	6	6	FALSE	7.15	25.49	1.579	0.545	0.435	0.107562	0.0204515	0.00135404	0.0206189	0.00752065	0.000415298	112.4	177.5	61.3	48.8	15.73	11.69	26.9	23.07	High	High	High	High	High	High	High	High	High	High	High	High	High	High	High
FALSE	High	Master Protein	Q8A4E1	Fimbrillin_C domain-containing protein OS=Bacteroides thetaiotaomicron (strain ATCC 29148 / DSM 2079 / JCM 5827 / CCUG 10774 / NCTC 10582 / VPI-5482 / E50) OX=226186 GN=BT_2658 PE=4 SV=1	1	0	438.116	67	33	610	33	74.8	33	30	FALSE	110.35	910.07	0.602	0.639	0.627	0.108218	0.0441213	0.0207889	0.0208281	0.0194387	0.0105539	139.5	83.9	89.2	87.4	25.59	8.78	18.59	21.89	High	High	High	High	High	High	High	High	High	High	High	High	High	High	High
FALSE	High	Master Protein	Q8A8V9	Two-component system sensor histidine kinase OS=Bacteroides thetaiotaomicron (strain ATCC 29148 / DSM 2079 / JCM 5827 / CCUG 10774 / NCTC 10582 / VPI-5482 / E50) OX=226186 GN=BT_1058 PE=4 SV=1	1	0	273.136	72	28	229	27	41.8	26	26	FALSE	45.49	299.05	2.157	0.809	0.501	0.108218	0.653307	0.0185688	0.0208485	0.483823	0.00926069	89.6	193.2	72.4	44.9	21.71	17.02	28.3	35.65	High	High	High	High	High	High	High	High	High	High	High	High	High	High	High
FALSE	High	Master Protein	Q877Q9	Mutator family transposase OS=Bacteroides thetaiotaomicron (strain ATCC 29148 / DSM 2079 / JCM 5827 / CCUG 10774 / NCTC 10582 / VPI-5482 / E50) OX=226186 GN=BT_0280 PE=3 SV=1	1	0.002	5.655	4	2	5	2	46.3	2	2	FALSE	1.72	5.07	1.578	0.91	0.582	0.108218	1	0.0195214	0.0208182	0.932509	0.00981682	98.3	155.1	89.4	57.2	17.13	16.22	12.22	26.27	High	High	High	High	High	High	High	High	High	High	High	High	High	High	High
FALSE	Medium	Master Protein	Q8A3I4	Alpha-L-fucosidase OS=Bacteroides thetaiotaomicron (strain ATCC 29148 / DSM 2079 / JCM 5827 / CCUG 10774 / NCTC 10582 / VPI-5482 / E50) OX=226186 GN=BT_2970 PE=1 SV=1	1	0.044	2.464	2	1	2	1	55.9	1	1	FALSE	0.39	2.47	0.652	0.501	0.434	0.109057	0.00258992	0.000430606	0.0210798	0.000601557	0.000102355	154.6	100.9	77.4	67.1	26.88	8.61	9.67	17.43	High	High	High	High	High	High	High	High	High	High	High	High	High	High	High
FALSE	Low	None	Q8AAJ8	dTDP-glucose 4,6-dehydratase OS=Bacteroides thetaiotaomicron (strain ATCC 29148 / DSM 2079 / JCM 5827 / CCUG 10774 / NCTC 10582 / VPI-5482 / E50) OX=226186 GN=BT_0466 PE=3 SV=1	1	0.055	2.274	2	1	1	1	42.7		1	FALSE		2.1	0.66	0.727	0.586	0.109057	0.208761	0.0176848	0.0210677	0.124389	0.00871244	134.6	88.8	97.8	78.8	16.38	27.2	13.39	4.78	High	High	High	High	High	High	High	High	High	High	High	High	High	High	High
FALSE	High	Master Protein	Q8A9S0	3-deoxy-manno-octulosonate cytidylyltransferase OS=Bacteroides thetaiotaomicron (strain ATCC 29148 / DSM 2079 / JCM 5827 / CCUG 10774 / NCTC 10582 / VPI-5482 / E50) OX=226186 GN=kdsB PE=3 SV=1	1	0	130.754	72	16	99	16	28	15	16	FALSE	22.09	148.12	2.875	4.824	5.393	0.109133	0.0254016	0.00723405	0.0211563	0.00979544	0.00312705	28.4	81.6	136.9	153.1	45.61	42.88	48.68	29.32	High	High	High	High	High	High	High	High	High	High	High	High	High	High	High
FALSE	High	Master Protein	Q8A7F6	HTH_34 domain-containing protein OS=Bacteroides thetaiotaomicron (strain ATCC 29148 / DSM 2079 / JCM 5827 / CCUG 10774 / NCTC 10582 / VPI-5482 / E50) OX=226186 GN=BT_1568 PE=4 SV=1	1	0	23.076	38	3	8	3	10.7	3	3	FALSE	2.18	14.26	2.307	1.477	0.535	0.109133	0.639898	0.0578209	0.0211642	0.472462	0.0337921	75.2	173.5	111.1	40.2	33.42	14.55	21.52	43.61	High	High	High	High	High	High	High	High	High	High	High	High	High	High	High
FALSE	High	Master Protein	Q8A477	50S ribosomal protein L4 OS=Bacteroides thetaiotaomicron (strain ATCC 29148 / DSM 2079 / JCM 5827 / CCUG 10774 / NCTC 10582 / VPI-5482 / E50) OX=226186 GN=rplD PE=3 SV=1	1	0	100.79	75	15	61	15	23	15	12	FALSE	16.68	67.46	0.556	0.223	0.136	0.109497	2.56692e-05	2.49453e-06	0.0213046	1.22195e-06	1.03606e-07	208.9	116.1	46.5	28.5	18.44	13.48	24.84	18.97	High	High	High	High	High	High	High	High	High	High	High	High	High	High	High
FALSE	High	Master Protein	Q8A4T4	Fido domain-containing protein OS=Bacteroides thetaiotaomicron (strain ATCC 29148 / DSM 2079 / JCM 5827 / CCUG 10774 / NCTC 10582 / VPI-5482 / E50) OX=226186 GN=BT_2513 PE=1 SV=1	1	0	80.014	28	13	40	13	55.1	12	13	FALSE	12.56	53.12	2.063	4.421	7.301	0.109497	0.000542827	5.63188e-05	0.0212917	7.35556e-05	7.28086e-06	27.1	55.8	119.6	197.5	18.02	31.38	35.77	32.81	High	High	High	High	High	High	High	High	High	High	High	High	High	High	High
FALSE	High	Master Protein	Q8AAZ8	Ribosomal protein L11 methyltransferase OS=Bacteroides thetaiotaomicron (strain ATCC 29148 / DSM 2079 / JCM 5827 / CCUG 10774 / NCTC 10582 / VPI-5482 / E50) OX=226186 GN=prmA PE=3 SV=1	1	0	74.365	30	6	54	6	31.6	6	6	FALSE	12.68	72.04	3.035	2.299	4.886	0.109842	0.117438	0.017776	0.021407	0.0619456	0.00876875	35.7	108.2	82	174.2	44.66	34.29	67.7	37.76	High	High	High	High	High	High	High	High	High	High	High	High	High	High	High
FALSE	High	Master Protein	Q89YK5	Glycerophosphoryl diester phosphodiesterase OS=Bacteroides thetaiotaomicron (strain ATCC 29148 / DSM 2079 / JCM 5827 / CCUG 10774 / NCTC 10582 / VPI-5482 / E50) OX=226186 GN=BT_4726 PE=4 SV=1	1	0	186.258	39	26	132	26	89.4	25	25	FALSE	32.11	181.34	0.525	0.82	0.896	0.111923	1	1	0.0218552	0.999889	0.948852	123.4	64.8	101.2	110.6	31.45	4.7	48.9	5.37	High	High	High	High	High	High	High	High	High	High	High	High	High	High	High
FALSE	High	Master Protein	Q8A6Z5	dTDP-4-dehydrorhamnose reductase OS=Bacteroides thetaiotaomicron (strain ATCC 29148 / DSM 2079 / JCM 5827 / CCUG 10774 / NCTC 10582 / VPI-5482 / E50) OX=226186 GN=BT_1730 PE=3 SV=1	1	0	90.874	52	12	49	12	31.5	11	11	FALSE	10.36	71.35	2.006	2.876	4.061	0.111923	0.00435454	0.000430606	0.0218839	0.00115193	0.000102319	40.2	80.7	115.7	163.4	47.84	15.81	14.87	21.55	High	High	High	High	High	High	High	High	High	High	High	High	High	High	High
FALSE	High	Master Protein	Q8A0I6	HTH cro/C1-type domain-containing protein OS=Bacteroides thetaiotaomicron (strain ATCC 29148 / DSM 2079 / JCM 5827 / CCUG 10774 / NCTC 10582 / VPI-5482 / E50) OX=226186 GN=BT_4035 PE=4 SV=1	1	0	25.814	28	3	16	3	12.5	3	3	FALSE	4.71	18.07	1.85	1.522	1.998	0.112336	0.243908	0.0205935	0.0220006	0.148449	0.0104349	62.8	116.1	95.6	125.5	31.18	13.35	11.69	40.83	High	High	High	High	High	High	High	High	High	High	High	High	High	High	High
FALSE	High	Master Protein	Q8A6S1	Electron transfer flavoprotein alpha-subunit OS=Bacteroides thetaiotaomicron (strain ATCC 29148 / DSM 2079 / JCM 5827 / CCUG 10774 / NCTC 10582 / VPI-5482 / E50) OX=226186 GN=BT_1805 PE=1 SV=1	1	0	129.582	46	14	110	14	37	14	13	FALSE	24.12	159.31	1.503	6.964	5.769	0.112729	1.46032e-06	1.57033e-06	0.0223087	9.33115e-09	4.36482e-08	26.3	39.5	182.8	151.5	27.77	9.44	2.97	15.23	High	High	High	High	High	High	High	High	High	High	High	High	High	High	High
FALSE	High	Master Protein	Q8A9J3	Putative metallo-beta-lactamase superfamily hydrolase OS=Bacteroides thetaiotaomicron (strain ATCC 29148 / DSM 2079 / JCM 5827 / CCUG 10774 / NCTC 10582 / VPI-5482 / E50) OX=226186 GN=BT_0822 PE=4 SV=1	1	0	59.932	34	8	28	8	30.4	8	7	FALSE	6.58	42.82	0.449	0.134	0.098	0.112729	0.000113444	2.47097e-05	0.0221342	8.95454e-06	2.45518e-06	237.9	106.9	31.9	23.3	18.7	19.73	41.69	34.47	High	High	High	High	High	High	High	High	High	High	High	High	High	High	High
FALSE	High	Master Protein	Q8A9G7	Uncharacterized protein OS=Bacteroides thetaiotaomicron (strain ATCC 29148 / DSM 2079 / JCM 5827 / CCUG 10774 / NCTC 10582 / VPI-5482 / E50) OX=226186 GN=BT_0848 PE=4 SV=1	1	0	50.806	79	8	32	8	8.5	7	8	FALSE	8.51	43.28	0.42	0.995	1.644	0.112729	0.983277	0.025524	0.0222322	0.853503	0.0134389	98.6	41.4	98	162	38.66	18.31	16.49	8.62	High	High	High	High	High	High	High	High	High	High	High	High	High	High	High
FALSE	High	Master Protein	Q8A7N0	Fer4_19 domain-containing protein OS=Bacteroides thetaiotaomicron (strain ATCC 29148 / DSM 2079 / JCM 5827 / CCUG 10774 / NCTC 10582 / VPI-5482 / E50) OX=226186 GN=BT_1494 PE=4 SV=1	1	0	38.332	86	4	27	4	8.4	4	4	FALSE	6.2	36.71	5.153	5.691	3.621	0.112729	0.0440102	0.262935	0.0222291	0.0193195	0.184474	25.9	133.3	147.2	93.7	75.47	13.81	48.48	59.67	High	High	High	High	High	High	High	High	High	High	High	High	High	High	High
FALSE	High	Master Protein	Q8A5Y8	Fe3+ ABC transporter, periplasmic iron-binding protein OS=Bacteroides thetaiotaomicron (strain ATCC 29148 / DSM 2079 / JCM 5827 / CCUG 10774 / NCTC 10582 / VPI-5482 / E50) OX=226186 GN=BT_2098 PE=4 SV=1	1	0	28.967	17	4	10	4	42.1	4	4	FALSE	1.83	17.18	1.411	1.056	1.546	0.112729	1	0.00532007	0.0223153	0.984115	0.00213823	79.8	112.6	84.3	123.3	9.58	14.31	6.96	17.1	High	High	High	High	High	High	High	High	High	High	High	High	High	High	High
FALSE	High	Master Protein	Q8A5L3	Transcriptional regulator OS=Bacteroides thetaiotaomicron (strain ATCC 29148 / DSM 2079 / JCM 5827 / CCUG 10774 / NCTC 10582 / VPI-5482 / E50) OX=226186 GN=BT_2226 PE=4 SV=1	1	0	10.427	11	3	6	3	31.8	3	3	FALSE	1.26	8.35	1.465	1.612	1.292	0.112729	0.0166702	0.276913	0.0223296	0.00584256	0.196227	74.5	109.2	120.1	96.3	12.5	11.36	8.38	20.7	High	High	High	High	High	High	High	High	High	High	High	High	High	High	High
FALSE	Low	None	Q8A9L6	Thioredoxin fold protein OS=Bacteroides thetaiotaomicron (strain ATCC 29148 / DSM 2079 / JCM 5827 / CCUG 10774 / NCTC 10582 / VPI-5482 / E50) OX=226186 GN=BT_0799 PE=4 SV=1	1	0.066	2.133	0	1	1	1	16.8		1	FALSE		2.02	0.588	1.185	1.158	0.112729	0.352912	0.284583	0.0222784	0.229224	0.202663	101.8	59.8	120.6	117.8	27.23	8.05	4.42	14.12	High	High	High	High	High	High	High	High	High	High	High	High	High	High	High
FALSE	High	Master Protein	Q8A6W6	Glycoside hydrolase family 32 OS=Bacteroides thetaiotaomicron (strain ATCC 29148 / DSM 2079 / JCM 5827 / CCUG 10774 / NCTC 10582 / VPI-5482 / E50) OX=226186 GN=BT_1760 PE=1 SV=1	1	0	394.277	70	36	592	36	59.2	33	36	FALSE	114.56	907.74	1.574	5.369	4.736	0.113688	1.98257e-06	2.19811e-06	0.022556	2.4703e-08	8.37839e-08	31.5	49.7	169.4	149.4	16.15	23.35	12.77	8.62	High	High	High	High	High	High	High	High	High	High	High	High	High	High	High
FALSE	High	Master Protein	Q8A757	TonB_C domain-containing protein OS=Bacteroides thetaiotaomicron (strain ATCC 29148 / DSM 2079 / JCM 5827 / CCUG 10774 / NCTC 10582 / VPI-5482 / E50) OX=226186 GN=BT_1668 PE=4 SV=1	1	0	57.419	50	11	38	11	39.6	11	8	FALSE	5.23	53.86	0.731	0.753	0.913	0.11604	0.103694	0.741342	0.0230967	0.0535696	0.603495	117.7	86.1	88.7	107.5	21.38	17.54	8.61	7.83	High	High	High	High	High	High	High	High	High	High	High	High	High	High	High
FALSE	High	Master Protein	Q8A540	Asparaginase OS=Bacteroides thetaiotaomicron (strain ATCC 29148 / DSM 2079 / JCM 5827 / CCUG 10774 / NCTC 10582 / VPI-5482 / E50) OX=226186 GN=BT_2404 PE=4 SV=1	1	0	31.944	20	5	13	5	36.7	4	4	FALSE	2.02	20.4	2.416	3.008	4.513	0.11604	0.0263178	0.00384979	0.0230765	0.010216	0.0014366	36.6	88.4	110	165.1	47.79	40.91	58.97	31.27	High	High	High	High	High	High	High	High	High	High	High	High	High	High	High
FALSE	High	Master Protein	Q8ABF6	Putative periplasmic protease OS=Bacteroides thetaiotaomicron (strain ATCC 29148 / DSM 2079 / JCM 5827 / CCUG 10774 / NCTC 10582 / VPI-5482 / E50) OX=226186 GN=BT_0154 PE=4 SV=1	1	0	338.567	57	22	589	22	54.3	19	21	FALSE	76.71	891.07	1.433	1.886	1.469	0.116849	0.00112481	0.0241116	0.023327	0.000209509	0.0125411	69.1	99	130.4	101.5	16.14	8.24	13.43	14.45	High	High	High	High	High	High	High	High	High	High	High	High	High	High	High
FALSE	High	Master Protein	Q8A615	Isocitrate dehydrogenase [NADP] OS=Bacteroides thetaiotaomicron (strain ATCC 29148 / DSM 2079 / JCM 5827 / CCUG 10774 / NCTC 10582 / VPI-5482 / E50) OX=226186 GN=BT_2071 PE=4 SV=1	1	0	80.143	41	15	48	15	43.4	13	13	FALSE	13.81	61.98	2.08	2.353	1.41	0.116849	0.0175212	0.639943	0.0233325	0.00620799	0.507457	58.5	121.6	137.6	82.4	28.08	12.35	32.41	44.28	High	High	High	High	High	High	High	High	High	High	High	High	High	High	High
FALSE	High	Master Protein	Q8A4C4	Putative ion-channel protein, putative oxidoreductase OS=Bacteroides thetaiotaomicron (strain ATCC 29148 / DSM 2079 / JCM 5827 / CCUG 10774 / NCTC 10582 / VPI-5482 / E50) OX=226186 GN=BT_2679 PE=3 SV=1	1	0	146.089	52	15	100	15	37.4	15	15	FALSE	22.64	139.55	2.137	4.646	6.349	0.116999	0.00091956	0.000207196	0.0233997	0.000156883	4.05429e-05	28.3	60.5	131.5	179.7	47.21	34.84	36.3	33.27	High	High	High	High	High	High	High	High	High	High	High	High	High	High	High
FALSE	High	Master Protein	Q8A0P8	S-adenosylmethionine:tRNA ribosyltransferase-isomerase OS=Bacteroides thetaiotaomicron (strain ATCC 29148 / DSM 2079 / JCM 5827 / CCUG 10774 / NCTC 10582 / VPI-5482 / E50) OX=226186 GN=queA PE=3 SV=1	1	0	114.074	50	14	53	14	46.1	14	14	FALSE	13.91	85	3.474	2.398	3.865	0.117479	0.158571	0.0605969	0.0235332	0.0899297	0.0357386	37.3	129.4	89.3	144	76.01	27.63	64.25	29.02	High	High	High	High	High	High	High	High	High	High	High	High	High	High	High
FALSE	High	Master Protein	Q8A9B1	Uncharacterized protein OS=Bacteroides thetaiotaomicron (strain ATCC 29148 / DSM 2079 / JCM 5827 / CCUG 10774 / NCTC 10582 / VPI-5482 / E50) OX=226186 GN=BT_0904 PE=4 SV=1	1	0	165.704	51	28	101	28	67.4	24	27	FALSE	24.4	138.63	1.823	1.883	4.848	0.117596	0.0853512	0.000355664	0.0235943	0.0426543	8.15868e-05	41.9	76.3	78.8	203	10.92	48.76	16.25	31.89	High	High	High	High	High	High	High	High	High	High	High	High	High	High	High
FALSE	High	Master Protein	Q8A4B2	Methenyltetrahydrofolate cyclohydrolase OS=Bacteroides thetaiotaomicron (strain ATCC 29148 / DSM 2079 / JCM 5827 / CCUG 10774 / NCTC 10582 / VPI-5482 / E50) OX=226186 GN=BT_2691 PE=4 SV=1	1	0	32.18	28	6	15	6	22.5	5	6	FALSE	3.86	21.5	1.762	4.006	5.753	0.117897	0.000734639	7.19936e-05	0.0236924	0.000112895	1.01205e-05	31.9	56.3	128	183.8	36.07	12.69	29.14	17.39	High	High	High	High	High	High	High	High	High	High	High	High	High	High	High
FALSE	High	Master Protein	Q8A361	Putative secreted xylosidase OS=Bacteroides thetaiotaomicron (strain ATCC 29148 / DSM 2079 / JCM 5827 / CCUG 10774 / NCTC 10582 / VPI-5482 / E50) OX=226186 GN=BT_3094 PE=3 SV=1	1	0	17.324	13	4	11	4	43	4	2	FALSE	2.35	10.99	1.486	0.499	0.379	0.118235	0.00358799	6.01777e-05	0.0237981	0.000903302	8.13264e-06	118.9	176.7	59.3	45.1	8.8	11.32	13.38	24.81	High	High	High	High	High	High	High	High	High	High	High	High	High	High	High
FALSE	High	Master Protein	Q8A0U2	Triosephosphate isomerase OS=Bacteroides thetaiotaomicron (strain ATCC 29148 / DSM 2079 / JCM 5827 / CCUG 10774 / NCTC 10582 / VPI-5482 / E50) OX=226186 GN=tpiA PE=3 SV=1	1	0	187.775	78	14	160	14	26.8	13	13	FALSE	25.83	247.07	2.939	1.629	1.724	0.119889	0.480817	0.648793	0.0242001	0.330747	0.51634	54.8	161.2	89.4	94.6	28.03	30.32	37.38	71.59	High	High	High	High	High	High	High	High	High	High	High	High	High	High	High
FALSE	High	Master Protein	Q8A9B4	Putative universal stress protein UspA OS=Bacteroides thetaiotaomicron (strain ATCC 29148 / DSM 2079 / JCM 5827 / CCUG 10774 / NCTC 10582 / VPI-5482 / E50) OX=226186 GN=BT_0901 PE=3 SV=1	1	0	125.549	56	17	95	17	42.6	15	16	FALSE	21.4	136.69	1.605	5.046	9.67	0.119889	1.84306e-05	1.13246e-06	0.0242075	7.77264e-07	2.82209e-08	23.1	37.1	116.5	223.3	15.61	16.69	32.83	17.36	High	High	High	High	High	High	High	High	High	High	High	High	High	High	High
FALSE	High	Master Protein	Q8A6K0	Purine nucleoside phosphorylase OS=Bacteroides thetaiotaomicron (strain ATCC 29148 / DSM 2079 / JCM 5827 / CCUG 10774 / NCTC 10582 / VPI-5482 / E50) OX=226186 GN=BT_1881 PE=3 SV=1	1	0	74.646	45	8	40	8	29.7	8	7	FALSE	9.25	60.61	2.022	1.98	2.282	0.120327	0.0974127	0.0421031	0.0243345	0.04964	0.023727	54.9	111	108.7	125.3	34.36	43.11	28.48	40.07	High	High	High	High	High	High	High	High	High	High	High	High	High	High	High
FALSE	High	Master Protein	Q8A1A7	N-acetyl-gamma-glutamyl-phosphate reductase OS=Bacteroides thetaiotaomicron (strain ATCC 29148 / DSM 2079 / JCM 5827 / CCUG 10774 / NCTC 10582 / VPI-5482 / E50) OX=226186 GN=argC PE=3 SV=1	1	0	211.97	76	19	155	19	35.8	19	19	FALSE	37.39	226.46	2.742	2.779	2.874	0.120689	0.0646678	0.03425	0.024477	0.0305845	0.0187554	42.6	116.7	118.3	122.4	71.36	16.38	16.43	27.91	High	High	High	High	High	High	High	High	High	High	High	High	High	High	High
FALSE	High	Master Protein	Q8AAZ0	Putative oxidoreductase OS=Bacteroides thetaiotaomicron (strain ATCC 29148 / DSM 2079 / JCM 5827 / CCUG 10774 / NCTC 10582 / VPI-5482 / E50) OX=226186 GN=BT_0322 PE=4 SV=1	1	0	57.892	34	8	30	8	36.2	7	7	FALSE	5.95	44.68	2.391	2.569	2.77	0.120689	0.0275425	0.0138913	0.0244848	0.0108058	0.00664385	45.8	109.5	117.7	126.9	22.63	9.69	30.79	59	High	High	High	High	High	High	High	High	High	High	High	High	High	High	High
FALSE	High	Master Protein	Q8A292	DUF5723 domain-containing protein OS=Bacteroides thetaiotaomicron (strain ATCC 29148 / DSM 2079 / JCM 5827 / CCUG 10774 / NCTC 10582 / VPI-5482 / E50) OX=226186 GN=BT_3413 PE=4 SV=1	1	0	612.663	76	34	4142	34	53.3	32	34	FALSE	858.82	5332.31	0.573	0.217	0.153	0.12095	0.000163268	9.89319e-06	0.0245765	1.48141e-05	7.14333e-07	205.8	117.9	44.7	31.6	36.37	7.96	21	22.75	High	High	High	High	High	High	High	High	High	High	High	High	High	High	High
FALSE	High	Master Protein	Q8A9B0	Uncharacterized protein OS=Bacteroides thetaiotaomicron (strain ATCC 29148 / DSM 2079 / JCM 5827 / CCUG 10774 / NCTC 10582 / VPI-5482 / E50) OX=226186 GN=BT_0905 PE=4 SV=1	1	0	45.331	29	6	14	6	28.2	6	4	FALSE	3.18	22.9	6.244	1.561	2.075	0.121504	1	0.720931	0.0247279	0.885596	0.584346	36.8	229.6	57.4	76.3	35.85	56.02	65.96	50.18	High	High	High	High	High	High	High	High	High	High	High	High	High	High	High
FALSE	High	Master Protein	Q8A2U6	SAM dependent methyltransferase-like protein OS=Bacteroides thetaiotaomicron (strain ATCC 29148 / DSM 2079 / JCM 5827 / CCUG 10774 / NCTC 10582 / VPI-5482 / E50) OX=226186 GN=BT_3209 PE=4 SV=1	1	0	85.779	49	11	41	11	32.1	10	11	FALSE	8.46	67.08	1.789	3.045	2.685	0.121952	0.00095538	0.00132879	0.0248968	0.000164826	0.000405853	47	84	143	126.1	43.32	16.24	8.46	12.21	High	High	High	High	High	High	High	High	High	High	High	High	High	High	High
FALSE	High	Master Protein	Q8A5Y6	Putative ABC transporter, ATP-binding protein OS=Bacteroides thetaiotaomicron (strain ATCC 29148 / DSM 2079 / JCM 5827 / CCUG 10774 / NCTC 10582 / VPI-5482 / E50) OX=226186 GN=BT_2100 PE=4 SV=1	1	0	21.186	16	3	12	2	28.1	3	3	FALSE	3.16	15.6	0.674	0.711	0.719	0.121952	0.100783	0.065452	0.0248811	0.0517118	0.0390202	128.9	86.8	91.6	92.7	15.41	23.82	7.5	9.1	High	High	High	High	High	High	High	High	High	High	High	High	High	High	High
FALSE	High	Master Protein	Q8A9E5	8-amino-7-oxononanoate synthase OS=Bacteroides thetaiotaomicron (strain ATCC 29148 / DSM 2079 / JCM 5827 / CCUG 10774 / NCTC 10582 / VPI-5482 / E50) OX=226186 GN=BT_0870 PE=3 SV=1	1	0	262.733	79	24	220	24	43.4	23	24	FALSE	44.97	306.9	0.531	0.204	0.227	0.123119	0.000107209	0.000110529	0.0252267	8.25472e-06	1.77624e-05	203.9	108.2	41.6	46.2	45.11	13.21	10.13	13.18	High	High	High	High	High	High	High	High	High	High	High	High	High	High	High
FALSE	High	Master Protein	G8JZT0	Outer membrane protein SusE OS=Bacteroides thetaiotaomicron (strain ATCC 29148 / DSM 2079 / JCM 5827 / CCUG 10774 / NCTC 10582 / VPI-5482 / E50) OX=226186 GN=susE PE=1 SV=1	1	0	149.577	41	13	157	13	42.7	12	13	FALSE	38.06	229.01	0.562	0.296	0.28	0.123119	0.00103184	0.000280686	0.0252531	0.000182302	6.06209e-05	187.1	105	55.4	52.5	36.1	25.04	13.31	27.92	High	High	High	High	High	High	High	High	High	High	High	High	High	High	High
FALSE	High	Master Protein	Q8A683	Putative membrane peptidase OS=Bacteroides thetaiotaomicron (strain ATCC 29148 / DSM 2079 / JCM 5827 / CCUG 10774 / NCTC 10582 / VPI-5482 / E50) OX=226186 GN=BT_2003 PE=4 SV=1	1	0	11.45	17	4	6	4	32.3	3	3	FALSE	1.24	8.58	2.932	3.227	7.361	0.123119	0.0476549	0.00109837	0.0252138	0.0212087	0.000325985	27.5	80.8	88.9	202.8	10.35	27.67	60.8	49.68	High	High	High	High	High	High	High	High	High	High	High	High	High	High	High
FALSE	High	Master Protein	Q89YU8	SusD homolog OS=Bacteroides thetaiotaomicron (strain ATCC 29148 / DSM 2079 / JCM 5827 / CCUG 10774 / NCTC 10582 / VPI-5482 / E50) OX=226186 GN=BT_4633 PE=3 SV=1	1	0	159.444	41	24	97	23	72.2	24	20	FALSE	24.28	130.35	0.594	0.413	0.344	0.123992	0.00325205	0.000263991	0.0254718	0.000796908	5.56927e-05	170.2	101.1	70.2	58.5	26.07	14.45	18.12	25.75	High	High	High	High	High	High	High	High	High	High	High	High	High	High	High
FALSE	High	Master Protein	Q8A1U6	Uncharacterized protein OS=Bacteroides thetaiotaomicron (strain ATCC 29148 / DSM 2079 / JCM 5827 / CCUG 10774 / NCTC 10582 / VPI-5482 / E50) OX=226186 GN=BT_3562 PE=4 SV=1	1	0	404.207	60	36	484	36	70.1	34	34	FALSE	117.03	665.8	0.742	0.573	0.54	0.124285	0.00393757	0.000808424	0.0256908	0.00101773	0.000222639	140.1	104	80.2	75.7	15.49	9.91	14.32	13.94	High	High	High	High	High	High	High	High	High	High	High	High	High	High	High
FALSE	High	Master Protein	Q8ABA3	SusD homolog OS=Bacteroides thetaiotaomicron (strain ATCC 29148 / DSM 2079 / JCM 5827 / CCUG 10774 / NCTC 10582 / VPI-5482 / E50) OX=226186 GN=BT_0207 PE=3 SV=1	1	0	21.925	9	4	9	4	58	4	4	FALSE	2.32	14.87	0.618	0.416	0.25	0.124285	0.00110759	2.07828e-05	0.0256337	0.000205595	1.96541e-06	175.2	108.2	72.8	43.9	28.19	12.84	12.34	15.36	High	High	High	High	High	High	High	High	High	High	High	High	High	High	High
FALSE	High	Master Protein	Q8AAB8	LL-diaminopimelate aminotransferase OS=Bacteroides thetaiotaomicron (strain ATCC 29148 / DSM 2079 / JCM 5827 / CCUG 10774 / NCTC 10582 / VPI-5482 / E50) OX=226186 GN=dapL PE=3 SV=1	1	0	7.132	6	2	4	2	45.7	2	2	FALSE	1.09	5.34	0.419	0.19	0.154	0.124285	0.000660242	0.000146481	0.0256695	9.74543e-05	2.62075e-05	227	95	43	35	53.36	38.34	22.76	8.01	High	High	High	High	High	High	High	High	High	High	High	High	High	High	High
FALSE	Medium	Master Protein	Q89Z21	NfeD domain-containing protein OS=Bacteroides thetaiotaomicron (strain ATCC 29148 / DSM 2079 / JCM 5827 / CCUG 10774 / NCTC 10582 / VPI-5482 / E50) OX=226186 GN=BT_4556 PE=4 SV=1	1	0.032	2.786	4	1	2	1	16.8	1	1	FALSE	0.73	1.59	2.015	0.288	0.485	0.124285	0.000359622	0.0180985	0.0256547	4.15921e-05	0.0089625	105.6	212.8	30.4	51.2	18.98	28.53	18.27	30.99	High	High	High	High	High	High	High	High	High	High	High	High	High	High	High
FALSE	High	Master Protein	Q8A5P3	SusD homolog OS=Bacteroides thetaiotaomicron (strain ATCC 29148 / DSM 2079 / JCM 5827 / CCUG 10774 / NCTC 10582 / VPI-5482 / E50) OX=226186 GN=BT_2195 PE=3 SV=1	1	0	52.272	20	10	33	10	66.7	9	8	FALSE	6.79	43.51	0.608	0.48	0.343	0.125053	0.0183245	0.000528131	0.0258896	0.00655699	0.000133973	164.6	100	79	56.4	30.07	9.15	29.37	18.2	High	High	High	High	High	High	High	High	High	High	High	High	High	High	High
FALSE	High	None	Q8AB08	Acriflavine resistance protein A OS=Bacteroides thetaiotaomicron (strain ATCC 29148 / DSM 2079 / JCM 5827 / CCUG 10774 / NCTC 10582 / VPI-5482 / E50) OX=226186 GN=BT_0304 PE=3 SV=1	1	0.009	4.279	2	1	4	1	45.6		1	FALSE		8.91	12.293	14.387	19.145	0.127102	0.0757427	0.0207297	0.0263544	0.0370002	0.0105172	8.5	105	122.9	163.5	112.2	14.45	63.52	20.61	High	High	High	High	High	High	High	High	High	High	High	High	High	High	High
FALSE	High	Master Protein	Q8A2S2	Galactose mutarotase-like protein OS=Bacteroides thetaiotaomicron (strain ATCC 29148 / DSM 2079 / JCM 5827 / CCUG 10774 / NCTC 10582 / VPI-5482 / E50) OX=226186 GN=BT_3233 PE=4 SV=1	1	0	123.858	46	16	77	16	45.4	16	14	FALSE	19.58	98.27	1.513	2.906	5.509	0.127121	0.000186449	1.91547e-06	0.026399	1.793e-05	6.2707e-08	36.6	55.4	106.4	201.7	22.38	22.77	10.85	9.49	High	High	High	High	High	High	High	High	High	High	High	High	High	High	High
FALSE	High	Master Protein	Q8A3U6	SusD homolog OS=Bacteroides thetaiotaomicron (strain ATCC 29148 / DSM 2079 / JCM 5827 / CCUG 10774 / NCTC 10582 / VPI-5482 / E50) OX=226186 GN=BT_2858 PE=3 SV=1	1	0	58.878	20	11	35	9	75.1	8	10	FALSE	8.01	46.23	0.545	0.316	0.22	0.127202	0.000745278	6.64194e-05	0.0264563	0.00011572	9.18838e-06	192.2	104.7	60.8	42.3	32.72	15.06	20.06	25.61	High	High	High	High	High	High	High	High	High	High	High	High	High	High	High
FALSE	High	Master Protein	Q8A7D2	Ferrous iron transport protein B OS=Bacteroides thetaiotaomicron (strain ATCC 29148 / DSM 2079 / JCM 5827 / CCUG 10774 / NCTC 10582 / VPI-5482 / E50) OX=226186 GN=BT_1592 PE=3 SV=1	1	0	19.017	6	4	9	4	93.3	3	4	FALSE	1.63	13.88	1.643	0.875	0.798	0.127645	0.867184	0.472763	0.0265892	0.705661	0.358684	92.7	152.2	81.1	74	20.79	14.28	10.94	32.39	High	High	High	High	High	High	High	High	High	High	High	High	High	High	High
FALSE	High	Master Protein	Q8ABC9	Putative NADH dehydrogenase/NAD(P)H nitroreductase OS=Bacteroides thetaiotaomicron (strain ATCC 29148 / DSM 2079 / JCM 5827 / CCUG 10774 / NCTC 10582 / VPI-5482 / E50) OX=226186 GN=BT_0181 PE=1 SV=1	1	0	24.475	30	4	10	4	22.3	4	3	FALSE	1.82	10.24	1.402	1.007	1.428	0.127847	1	0.0287979	0.0266723	0.968066	0.0154662	82.7	116	83.2	118.1	13.09	22.91	5.5	16.89	High	High	High	High	High	High	High	High	High	High	High	High	High	High	High
FALSE	High	Master Protein	Q8A4E4	Uncharacterized protein OS=Bacteroides thetaiotaomicron (strain ATCC 29148 / DSM 2079 / JCM 5827 / CCUG 10774 / NCTC 10582 / VPI-5482 / E50) OX=226186 GN=BT_2655 PE=4 SV=1	1	0	314.448	47	42	200	42	122.2	41	39	FALSE	47.01	267.58	0.684	0.578	0.52	0.128058	0.00320371	0.000842753	0.0267572	0.000782681	0.000234248	143.8	98.4	83.1	74.7	21.6	9.48	17.76	17.31	High	High	High	High	High	High	High	High	High	High	High	High	High	High	High
FALSE	High	Master Protein	Q8A035	Uncharacterized protein OS=Bacteroides thetaiotaomicron (strain ATCC 29148 / DSM 2079 / JCM 5827 / CCUG 10774 / NCTC 10582 / VPI-5482 / E50) OX=226186 GN=BT_4186 PE=4 SV=1	1	0	70.795	42	16	41	16	46.6	15	12	FALSE	11.53	47.31	1.331	1.387	1.289	0.12808	0.0198742	0.0386836	0.0268028	0.00726394	0.0216159	79.9	106.3	110.8	103	16.02	11.72	13.26	11.12	High	High	High	High	High	High	High	High	High	High	High	High	High	High	High
FALSE	High	Master Protein	Q89Z46	Mrr_cat domain-containing protein OS=Bacteroides thetaiotaomicron (strain ATCC 29148 / DSM 2079 / JCM 5827 / CCUG 10774 / NCTC 10582 / VPI-5482 / E50) OX=226186 GN=BT_4531 PE=4 SV=1	1	0	34.536	26	7	19	7	40.5	7	5	FALSE	3.46	17.99	2.583	0.785	0.393	0.128088	0.725044	0.00466549	0.0268452	0.556176	0.00182297	84	217	65.9	33	38.69	22.23	32.57	33.51	High	High	High	High	High	High	High	High	High	High	High	High	High	High	High
FALSE	High	Master Protein	Q89ZK9	Uncharacterized protein OS=Bacteroides thetaiotaomicron (strain ATCC 29148 / DSM 2079 / JCM 5827 / CCUG 10774 / NCTC 10582 / VPI-5482 / E50) OX=226186 GN=BT_4368 PE=4 SV=1	1	0	363.152	76	34	796	34	47.8	32	31	FALSE	160.72	1022.79	1.38	1.017	0.802	0.128513	1	0.0765912	0.0269754	0.992419	0.0464931	95.2	131.4	96.9	76.4	7.03	15.69	8.27	18.51	High	High	High	High	High	High	High	High	High	High	High	High	High	High	High
FALSE	High	Master Protein	Q8A2T2	Uncharacterized protein OS=Bacteroides thetaiotaomicron (strain ATCC 29148 / DSM 2079 / JCM 5827 / CCUG 10774 / NCTC 10582 / VPI-5482 / E50) OX=226186 GN=BT_3223 PE=4 SV=1	1	0	45.748	34	6	26	6	21.5	6	5	FALSE	7.25	38.12	0.704	0.418	0.272	0.129512	0.000324301	1.22664e-05	0.0272266	3.55491e-05	9.288e-07	167.1	117.6	69.9	45.4	23.44	6.32	16.82	21.14	High	High	High	High	High	High	High	High	High	High	High	High	High	High	High
FALSE	High	Master Protein	Q89ZY6	Uncharacterized protein OS=Bacteroides thetaiotaomicron (strain ATCC 29148 / DSM 2079 / JCM 5827 / CCUG 10774 / NCTC 10582 / VPI-5482 / E50) OX=226186 GN=BT_4235 PE=4 SV=1	1	0	59.132	33	7	36	7	23.1	6	7	FALSE	6.18	65.3	1.775	1.077	1.044	0.129811	1	1	0.0273309	0.958667	0.9584	81.7	145	88	85.3	31.77	17.98	17.15	29.01	High	High	High	High	High	High	High	High	High	High	High	High	High	High	High
FALSE	High	Master Protein	Q8A5J7	Uridylate kinase OS=Bacteroides thetaiotaomicron (strain ATCC 29148 / DSM 2079 / JCM 5827 / CCUG 10774 / NCTC 10582 / VPI-5482 / E50) OX=226186 GN=pyrH PE=3 SV=1	1	0	173.503	65	16	164	16	25.5	16	14	FALSE	38.33	229.45	0.468	0.445	0.691	0.130268	0.0710048	1	0.0274959	0.034232	0.910379	153.6	71.9	68.4	106.1	25.93	16.49	39.74	35.19	High	High	High	High	High	High	High	High	High	High	High	High	High	High	High
FALSE	High	Master Protein	Q8A2K1	Possible protein-tyrosine-phosphatase OS=Bacteroides thetaiotaomicron (strain ATCC 29148 / DSM 2079 / JCM 5827 / CCUG 10774 / NCTC 10582 / VPI-5482 / E50) OX=226186 GN=BT_3304 PE=4 SV=1	1	0	19.366	13	4	14	4	40.7	4	3	FALSE	4.1	13.51	1.506	0.596	0.417	0.130268	0.00703156	0.000135025	0.0275102	0.00206578	2.33382e-05	113.7	171.2	67.8	47.4	6.23	12.09	17.68	22.94	High	High	High	High	High	High	High	High	High	High	High	High	High	High	High
FALSE	High	Master Protein	Q8A1Y2	Glutaminase OS=Bacteroides thetaiotaomicron (strain ATCC 29148 / DSM 2079 / JCM 5827 / CCUG 10774 / NCTC 10582 / VPI-5482 / E50) OX=226186 GN=BT_3526 PE=4 SV=1	1	0	110.092	31	22	67	22	93.1	19	22	FALSE	16.97	84.61	1.357	4.13	7.612	0.130649	6.03937e-06	2.80893e-07	0.0276325	1.29277e-07	3.32046e-09	28.4	38.5	117.2	216	14.14	27.63	9.97	7.46	High	High	High	High	High	High	High	High	High	High	High	High	High	High	High
FALSE	High	Master Protein	Q8A804	NAD dependent nucleotide-diphosphate-sugar epimerase OS=Bacteroides thetaiotaomicron (strain ATCC 29148 / DSM 2079 / JCM 5827 / CCUG 10774 / NCTC 10582 / VPI-5482 / E50) OX=226186 GN=BT_1370 PE=4 SV=1	1	0	150.633	63	13	83	13	35.4	12	11	FALSE	16.5	127.32	1.939	2.998	2.609	0.130687	0.00314212	0.00630921	0.0276823	0.000762942	0.00266075	46.8	90.8	140.3	122.1	52.39	8.93	5.83	7.13	High	High	High	High	High	High	High	High	High	High	High	High	High	High	High
FALSE	High	Master Protein	Q8A0E1	Putative cell surface protein OS=Bacteroides thetaiotaomicron (strain ATCC 29148 / DSM 2079 / JCM 5827 / CCUG 10774 / NCTC 10582 / VPI-5482 / E50) OX=226186 GN=BT_4080 PE=4 SV=1	1	0	118.668	38	14	70	14	50.8	14	14	FALSE	19.44	101.93	0.611	0.366	0.295	0.130771	0.00101807	0.000104172	0.027825	0.000177918	1.65078e-05	176.1	107.6	64.4	51.9	24.62	10.13	24.06	21.21	High	High	High	High	High	High	High	High	High	High	High	High	High	High	High
FALSE	High	Master Protein	Q8A3U5	SusC homolog OS=Bacteroides thetaiotaomicron (strain ATCC 29148 / DSM 2079 / JCM 5827 / CCUG 10774 / NCTC 10582 / VPI-5482 / E50) OX=226186 GN=BT_2859 PE=3 SV=1	1	0	79.416	19	15	33	11	117.2	13	15	FALSE	6.33	55.06	0.627	0.515	0.412	0.130771	0.0114783	0.00072024	0.0278254	0.00375888	0.000194442	156.5	98.2	80.7	64.6	20.2	10.03	24.3	25.02	High	High	High	High	High	High	High	High	High	High	High	High	High	High	High
FALSE	High	Master Protein	Q8A5N5	Concanavalin A-like lectin/glucanase OS=Bacteroides thetaiotaomicron (strain ATCC 29148 / DSM 2079 / JCM 5827 / CCUG 10774 / NCTC 10582 / VPI-5482 / E50) OX=226186 GN=BT_2203 PE=4 SV=1	1	0	74.885	39	8	28	8	35.3	7	8	FALSE	4.92	49.61	0.607	0.462	0.364	0.130771	0.00936538	0.000845945	0.0277918	0.00291135	0.000235405	164.4	99.8	76	59.8	30.68	7.57	21.71	22.81	High	High	High	High	High	High	High	High	High	High	High	High	High	High	High
FALSE	High	Master Protein	Q8A6P4	Two-component system sensor histidine kinase OS=Bacteroides thetaiotaomicron (strain ATCC 29148 / DSM 2079 / JCM 5827 / CCUG 10774 / NCTC 10582 / VPI-5482 / E50) OX=226186 GN=BT_1833 PE=4 SV=1	1	0	191.953	41	29	96	27	101.5	28	25	FALSE	24.02	130.17	1.955	0.91	0.639	0.13124	0.766816	0.0681105	0.028051	0.601203	0.040714	88.8	173.6	80.8	56.8	23.93	14.39	26.13	29.4	High	High	High	High	High	High	High	High	High	High	High	High	High	High	High
FALSE	High	Master Protein	Q8A759	Hydrolase, haloacid dehalogenase-like hydrolase OS=Bacteroides thetaiotaomicron (strain ATCC 29148 / DSM 2079 / JCM 5827 / CCUG 10774 / NCTC 10582 / VPI-5482 / E50) OX=226186 GN=BT_1666 PE=1 SV=1	1	0	175.612	74	12	110	12	27.9	12	12	FALSE	18.68	182.16	5.227	5.176	6.034	0.13124	0.0552518	0.0257592	0.0280424	0.0254194	0.0136038	22.9	119.9	118.7	138.4	51.51	20.86	52.11	89.5	High	High	High	High	High	High	High	High	High	High	High	High	High	High	High
FALSE	High	Master Protein	Q8A7N9	Uncharacterized protein OS=Bacteroides thetaiotaomicron (strain ATCC 29148 / DSM 2079 / JCM 5827 / CCUG 10774 / NCTC 10582 / VPI-5482 / E50) OX=226186 GN=BT_1485 PE=4 SV=1	1	0	40.316	27	8	26	8	35.5	8	6	FALSE	5.35	31.76	1.256	1.302	2.345	0.13124	0.0313505	5.10082e-06	0.0279889	0.0126788	3.01276e-07	67.8	85.1	88.2	158.9	3.87	10.69	9.1	12.19	High	High	High	High	High	High	High	High	High	High	High	High	High	High	High
FALSE	High	Master Protein	Q8A003	Phosphate starvation-inducible protein, PhoH OS=Bacteroides thetaiotaomicron (strain ATCC 29148 / DSM 2079 / JCM 5827 / CCUG 10774 / NCTC 10582 / VPI-5482 / E50) OX=226186 GN=BT_4218 PE=4 SV=1	1	0	74.434	48	13	46	13	37.8	13	9	FALSE	8.74	61.52	0.714	1.907	1.481	0.131376	0.00080511	0.00704089	0.0281221	0.000127583	0.00303375	78.4	55.9	149.5	116.1	20.35	12.24	9.06	11.82	High	High	High	High	High	High	High	High	High	High	High	High	High	High	High
FALSE	High	Master Protein	Q8A7M6	Adenine DNA glycosylase OS=Bacteroides thetaiotaomicron (strain ATCC 29148 / DSM 2079 / JCM 5827 / CCUG 10774 / NCTC 10582 / VPI-5482 / E50) OX=226186 GN=BT_1498 PE=3 SV=1	1	0	24.027	25	8	14	8	40.8	8	6	FALSE	3.47	13.11	1.946	0.663	0.533	0.131712	0.231385	0.0223977	0.028236	0.139429	0.0114994	96.6	187.9	64	51.5	27.23	17.61	31.14	27.84	High	High	High	High	High	High	High	High	High	High	High	High	High	High	High
FALSE	High	Master Protein	Q89YR5	Putative K+ uptake system protein OS=Bacteroides thetaiotaomicron (strain ATCC 29148 / DSM 2079 / JCM 5827 / CCUG 10774 / NCTC 10582 / VPI-5482 / E50) OX=226186 GN=BT_4666 PE=4 SV=1	1	0	95.491	40	10	65	10	25.5	10	10	FALSE	15.86	96.1	1.838	4.874	5.921	0.131953	0.000138244	3.19563e-05	0.0283298	1.16602e-05	3.51213e-06	29.3	53.9	143	173.7	45.24	21.89	5.15	4.4	High	High	High	High	High	High	High	High	High	High	High	High	High	High	High
FALSE	High	Master Protein	Q8A624	ATP-dependent 6-phosphofructokinase 2 OS=Bacteroides thetaiotaomicron (strain ATCC 29148 / DSM 2079 / JCM 5827 / CCUG 10774 / NCTC 10582 / VPI-5482 / E50) OX=226186 GN=pfkA2 PE=3 SV=1	1	0	205.961	56	18	252	17	35.2	17	17	FALSE	46.92	395.64	0.458	0.661	0.599	0.132631	0.478979	0.579744	0.0285179	0.328858	0.453423	147.2	67.3	97.3	88.2	25.73	12.07	14.28	56.12	High	High	High	High	High	High	High	High	High	High	High	High	High	High	High
FALSE	High	Master Protein	Q8A486	50S ribosomal protein L14 OS=Bacteroides thetaiotaomicron (strain ATCC 29148 / DSM 2079 / JCM 5827 / CCUG 10774 / NCTC 10582 / VPI-5482 / E50) OX=226186 GN=rplN PE=3 SV=1	1	0	59.181	72	10	57	10	13	10	10	FALSE	17.28	63.18	0.465	0.174	0.111	0.133922	0.000113444	1.68607e-05	0.0288382	8.98231e-06	1.48584e-06	228.6	106.4	39.7	25.3	24.91	7.04	33.06	33.84	High	High	High	High	High	High	High	High	High	High	High	High	High	High	High
FALSE	High	Master Protein	Q8A7S2	Putative outer membrane protein OS=Bacteroides thetaiotaomicron (strain ATCC 29148 / DSM 2079 / JCM 5827 / CCUG 10774 / NCTC 10582 / VPI-5482 / E50) OX=226186 GN=BT_1452 PE=4 SV=1	1	0	250.694	60	23	233	23	54.2	22	22	FALSE	46.9	339.83	1.659	2.445	4.953	0.134203	0.0054218	2.69535e-05	0.0289844	0.00151395	2.79887e-06	39.8	66	97.3	197	33.77	26.02	11.37	18.77	High	High	High	High	High	High	High	High	High	High	High	High	High	High	High
FALSE	High	Master Protein	Q8A459	Acetyltransferase OS=Bacteroides thetaiotaomicron (strain ATCC 29148 / DSM 2079 / JCM 5827 / CCUG 10774 / NCTC 10582 / VPI-5482 / E50) OX=226186 GN=BT_2744 PE=4 SV=1	1	0	25.737	33	3	8	3	18.3	3	2	FALSE	1.6	10.05	1.642	1.967	2.06	0.134203	0.0189285	0.037751	0.0289451	0.00685789	0.0210103	60	98.5	118	123.6	21.85	15.02	23.04	27.36	High	High	High	High	High	High	High	High	High	High	High	High	High	High	High
FALSE	High	Master Protein	Q8A177	SusD homolog OS=Bacteroides thetaiotaomicron (strain ATCC 29148 / DSM 2079 / JCM 5827 / CCUG 10774 / NCTC 10582 / VPI-5482 / E50) OX=226186 GN=BT_3789 PE=3 SV=1	1	0	164.061	49	25	97	25	75.8	25	23	FALSE	23.95	116.16	0.581	0.461	0.44	0.13448	0.0290863	0.0055552	0.0290873	0.0115695	0.00226467	161.1	93.6	74.3	70.9	32.39	8.07	37.31	15.08	High	High	High	High	High	High	High	High	High	High	High	High	High	High	High
FALSE	High	Master Protein	Q8A4N3	HIT family protein OS=Bacteroides thetaiotaomicron (strain ATCC 29148 / DSM 2079 / JCM 5827 / CCUG 10774 / NCTC 10582 / VPI-5482 / E50) OX=226186 GN=BT_2566 PE=4 SV=1	1	0	74.351	75	8	52	8	14.5	7	8	FALSE	10.85	72.83	1.937	2.336	6.097	0.134528	0.014118	4.7682e-05	0.0291836	0.00482177	5.8498e-06	35.2	68.1	82.2	214.5	41.3	14.38	9.27	25.87	High	High	High	High	High	High	High	High	High	High	High	High	High	High	High
FALSE	High	Master Protein	Q8A7N2	Tyrosine phenol-lyase OS=Bacteroides thetaiotaomicron (strain ATCC 29148 / DSM 2079 / JCM 5827 / CCUG 10774 / NCTC 10582 / VPI-5482 / E50) OX=226186 GN=BT_1492 PE=3 SV=1	1	0	70.802	36	14	34	14	52.3	13	13	FALSE	9.67	44.35	1.774	3.251	3.891	0.134528	0.00139619	0.000400926	0.0291835	0.000273439	9.4019e-05	40.3	71.6	131.1	157	44.23	25.58	7.28	11.51	High	High	High	High	High	High	High	High	High	High	High	High	High	High	High
FALSE	High	Master Protein	Q8AB42	SusD homolog OS=Bacteroides thetaiotaomicron (strain ATCC 29148 / DSM 2079 / JCM 5827 / CCUG 10774 / NCTC 10582 / VPI-5482 / E50) OX=226186 GN=BT_0269 PE=1 SV=1	1	0	58.56	22	12	28	12	58.7	10	10	FALSE	7.96	38.89	0.644	0.4	0.412	0.134592	0.000985545	0.000515348	0.0292404	0.00017129	0.000128708	162.9	104.8	65.1	67.1	32.63	5.66	17.19	18.37	High	High	High	High	High	High	High	High	High	High	High	High	High	High	High
FALSE	High	Master Protein	Q8A9J0	Altronate oxidoreductase OS=Bacteroides thetaiotaomicron (strain ATCC 29148 / DSM 2079 / JCM 5827 / CCUG 10774 / NCTC 10582 / VPI-5482 / E50) OX=226186 GN=uxaB PE=3 SV=1	1	0	205.064	66	24	145	24	53.9	23	22	FALSE	29.4	198.23	2.136	2.762	3.304	0.134788	0.0359181	0.0108707	0.029326	0.0150099	0.00496996	43.5	92.8	120.1	143.6	36.77	10.78	25.06	51.34	High	High	High	High	High	High	High	High	High	High	High	High	High	High	High
FALSE	High	Master Protein	Q8A3Y2	Uncharacterized protein OS=Bacteroides thetaiotaomicron (strain ATCC 29148 / DSM 2079 / JCM 5827 / CCUG 10774 / NCTC 10582 / VPI-5482 / E50) OX=226186 GN=BT_2822 PE=4 SV=1	1	0	75.366	30	15	57	15	54.4	13	13	FALSE	14.16	68.47	0.554	0.598	0.585	0.135185	0.291016	0.0575898	0.0294557	0.182512	0.0336155	146.1	81	87.4	85.5	29.66	9.27	38.41	17.07	High	High	High	High	High	High	High	High	High	High	High	High	High	High	High
FALSE	High	Master Protein	Q8A5R5	SusD homolog OS=Bacteroides thetaiotaomicron (strain ATCC 29148 / DSM 2079 / JCM 5827 / CCUG 10774 / NCTC 10582 / VPI-5482 / E50) OX=226186 GN=BT_2173 PE=4 SV=1	1	0	77.587	55	13	34	13	38.9	11	11	FALSE	5.05	56.45	1.382	1.755	1.508	0.13583	0.00228094	0.0158562	0.029683	0.000513028	0.00769509	70.9	97.9	124.4	106.8	10.3	7.28	12.46	18.74	High	High	High	High	High	High	High	High	High	High	High	High	High	High	High
FALSE	High	Master Protein	Q8A4B8	Uncharacterized protein OS=Bacteroides thetaiotaomicron (strain ATCC 29148 / DSM 2079 / JCM 5827 / CCUG 10774 / NCTC 10582 / VPI-5482 / E50) OX=226186 GN=BT_2685 PE=4 SV=1	1	0	34.913	43	4	15	4	11.1	3	4	FALSE	3.74	22.82	1.423	0.657	0.292	0.13583	0.176507	0.000113397	0.0296538	0.102521	1.84768e-05	118.6	168.8	77.9	34.7	15.14	23.47	13.92	24.95	High	High	High	High	High	High	High	High	High	High	High	High	High	High	High
FALSE	High	Master Protein	Q8AA91	Uncharacterized protein OS=Bacteroides thetaiotaomicron (strain ATCC 29148 / DSM 2079 / JCM 5827 / CCUG 10774 / NCTC 10582 / VPI-5482 / E50) OX=226186 GN=BT_0574 PE=4 SV=1	1	0	63.408	75	8	43	8	12.9	8	8	FALSE	7.31	69.63	2.296	2.352	2.456	0.135992	0.0736872	0.0353203	0.0297619	0.0358313	0.0194318	49.4	113.3	116.1	121.2	50.45	39.91	27.3	13.33	High	High	High	High	High	High	High	High	High	High	High	High	High	High	High
FALSE	High	Master Protein	Q8A3U7	Galactose-binding like protein OS=Bacteroides thetaiotaomicron (strain ATCC 29148 / DSM 2079 / JCM 5827 / CCUG 10774 / NCTC 10582 / VPI-5482 / E50) OX=226186 GN=BT_2857 PE=1 SV=1	1	0	12.862	10	3	8	3	45.5	3	3	FALSE	1.48	9.84	0.54	0.269	0.215	0.136013	0.00106496	0.000187165	0.02981	0.000192918	3.5101e-05	197.6	106.7	53.3	42.4	37.16	13.26	40.7	11.17	High	High	High	High	High	High	High	High	High	High	High	High	High	High	High
FALSE	High	Master Protein	Q8A7E8	Putative Pirin family protein OS=Bacteroides thetaiotaomicron (strain ATCC 29148 / DSM 2079 / JCM 5827 / CCUG 10774 / NCTC 10582 / VPI-5482 / E50) OX=226186 GN=BT_1576 PE=3 SV=1	1	0	19.335	13	4	14	4	26.5	4	4	FALSE	5.96	12.4	2.338	2.958	2.958	0.136234	0.0289687	0.0114937	0.0299019	0.0114879	0.00531353	43.2	101.1	127.9	127.9	9.59	27.97	41.28	60.96	High	High	High	High	High	High	High	High	High	High	High	High	High	High	High
FALSE	High	Master Protein	Q8A7T2	Biotin biosynthesis bifunctional protein BioAB OS=Bacteroides thetaiotaomicron (strain ATCC 29148 / DSM 2079 / JCM 5827 / CCUG 10774 / NCTC 10582 / VPI-5482 / E50) OX=226186 GN=bioB PE=3 SV=2	1	0	286.736	54	34	184	33	82.1	33	33	FALSE	49.84	237.85	1.737	0.618	0.456	0.136429	0.102218	0.00643158	0.0300298	0.0526114	0.00272674	105	182.4	64.8	47.9	39.93	10.74	9.08	17.57	High	High	High	High	High	High	High	High	High	High	High	High	High	High	High
FALSE	High	Master Protein	Q89ZK5	Probable dual-specificity RNA methyltransferase RlmN OS=Bacteroides thetaiotaomicron (strain ATCC 29148 / DSM 2079 / JCM 5827 / CCUG 10774 / NCTC 10582 / VPI-5482 / E50) OX=226186 GN=rlmN PE=3 SV=1	1	0	195.552	65	19	156	19	39	17	17	FALSE	32.99	210.36	2.2	0.519	0.382	0.136429	0.093093	0.00754732	0.0300319	0.0472008	0.0032709	97.5	214.6	50.7	37.3	28.45	5.15	31.52	45.63	High	High	High	High	High	High	High	High	High	High	High	High	High	High	High
FALSE	High	Master Protein	Q8ABT0	SusD homolog OS=Bacteroides thetaiotaomicron (strain ATCC 29148 / DSM 2079 / JCM 5827 / CCUG 10774 / NCTC 10582 / VPI-5482 / E50) OX=226186 GN=BT_0030 PE=3 SV=1	1	0	203.517	52	25	129	25	68.5	24	25	FALSE	31.46	183.85	0.794	0.463	0.343	0.136897	1.77785e-05	7.63388e-07	0.0302223	7.38403e-07	1.5521e-08	153.8	122.2	71.2	52.8	3.89	8.44	9.83	14.55	High	High	High	High	High	High	High	High	High	High	High	High	High	High	High
FALSE	High	Master Protein	Q8A603	Lipocalin-like domain-containing protein OS=Bacteroides thetaiotaomicron (strain ATCC 29148 / DSM 2079 / JCM 5827 / CCUG 10774 / NCTC 10582 / VPI-5482 / E50) OX=226186 GN=BT_2083 PE=4 SV=1	1	0	62.482	30	8	261	8	20.1	7	8	FALSE	79.63	268	1.942	3.373	3.451	0.136897	0.000958068	0.000611828	0.0301965	0.000165902	0.000160287	41	79.6	138.1	141.3	38.89	15.98	23.48	24.47	High	High	High	High	High	High	High	High	High	High	High	High	High	High	High
FALSE	High	Master Protein	Q8A532	Putative collagenase OS=Bacteroides thetaiotaomicron (strain ATCC 29148 / DSM 2079 / JCM 5827 / CCUG 10774 / NCTC 10582 / VPI-5482 / E50) OX=226186 GN=BT_2412 PE=4 SV=1	1	0	33.455	14	7	23	7	69.5	7	6	FALSE	6.33	23.48	0.588	0.487	0.417	0.137154	0.00737345	0.00159556	0.0303228	0.00218141	0.000506194	160.5	94.4	78.2	66.9	35.87	20.51	2.74	5.1	High	High	High	High	High	High	High	High	High	High	High	High	High	High	High
FALSE	High	Master Protein	Q8AAG1	TonB-dependent outer membrane receptor OS=Bacteroides thetaiotaomicron (strain ATCC 29148 / DSM 2079 / JCM 5827 / CCUG 10774 / NCTC 10582 / VPI-5482 / E50) OX=226186 GN=BT_0504 PE=3 SV=1	1	0	673.706	72	57	906	49	86.8	52	54	FALSE	174.67	1338.72	1.255	2.046	1.617	0.137718	2.42521e-05	0.000468226	0.0305356	1.13461e-06	0.00011384	67.6	84.8	138.3	109.3	3.59	9.43	5.58	13.8	High	High	High	High	High	High	High	High	High	High	High	High	High	High	High
FALSE	High	Master Protein	Q8AAZ5	SusC homolog OS=Bacteroides thetaiotaomicron (strain ATCC 29148 / DSM 2079 / JCM 5827 / CCUG 10774 / NCTC 10582 / VPI-5482 / E50) OX=226186 GN=BT_0317 PE=3 SV=1	1	0	320.623	54	40	173	40	115.7	38	39	FALSE	34.18	275.46	0.639	3.944	3.647	0.137718	2.03858e-05	2.48388e-05	0.0305064	8.79261e-07	2.47595e-06	43.3	27.7	170.9	158.1	23.84	9.4	25.25	17.56	High	High	High	High	High	High	High	High	High	High	High	High	High	High	High
FALSE	High	Master Protein	Q8A6Y6	Excinuclease ABC subunit A OS=Bacteroides thetaiotaomicron (strain ATCC 29148 / DSM 2079 / JCM 5827 / CCUG 10774 / NCTC 10582 / VPI-5482 / E50) OX=226186 GN=BT_1739 PE=4 SV=1	1	0	180.137	40	28	103	28	104	26	22	FALSE	26.64	139.82	0.518	0.189	0.139	0.137746	7.65661e-05	1.21857e-05	0.0305857	5.45503e-06	9.18792e-07	216.7	112.2	40.9	30.2	33.72	7.79	26.31	25.28	High	High	High	High	High	High	High	High	High	High	High	High	High	High	High
FALSE	High	Master Protein	Q8A588	Uncharacterized protein OS=Bacteroides thetaiotaomicron (strain ATCC 29148 / DSM 2079 / JCM 5827 / CCUG 10774 / NCTC 10582 / VPI-5482 / E50) OX=226186 GN=BT_2354 PE=4 SV=1	1	0	191.177	42	25	98	25	84.1	24	23	FALSE	21.04	141.63	0.735	0.606	0.706	0.137872	0.00293099	0.0193732	0.0306578	0.000696694	0.00971812	131.3	96.5	79.6	92.7	22.55	10.14	7.79	0.96	High	High	High	High	High	High	High	High	High	High	High	High	High	High	High
FALSE	High	Master Protein	Q8A5N6	Putative outer membrane protein, probably involved in nutrient binding OS=Bacteroides thetaiotaomicron (strain ATCC 29148 / DSM 2079 / JCM 5827 / CCUG 10774 / NCTC 10582 / VPI-5482 / E50) OX=226186 GN=BT_2202 PE=3 SV=1	1	0	137.127	31	27	100	26	112.3	26	25	FALSE	26.91	122.24	0.658	0.671	0.586	0.138512	0.22184	0.0224912	0.030885	0.133316	0.0115546	137.2	90.3	92.1	80.4	23.48	9.8	25.78	16.17	High	High	High	High	High	High	High	High	High	High	High	High	High	High	High
FALSE	High	Master Protein	Q8A495	50S ribosomal protein L15 OS=Bacteroides thetaiotaomicron (strain ATCC 29148 / DSM 2079 / JCM 5827 / CCUG 10774 / NCTC 10582 / VPI-5482 / E50) OX=226186 GN=rplO PE=3 SV=1	1	0	82.225	72	8	54	8	15.5	7	8	FALSE	11.87	82.16	0.633	0.363	0.228	0.138512	0.000397361	2.31691e-05	0.0310213	4.74801e-05	2.2799e-06	179.9	113.8	65.3	41	28.93	11.6	20.78	22.85	High	High	High	High	High	High	High	High	High	High	High	High	High	High	High
FALSE	High	Master Protein	Q8A878	V-type ATP synthase subunit I OS=Bacteroides thetaiotaomicron (strain ATCC 29148 / DSM 2079 / JCM 5827 / CCUG 10774 / NCTC 10582 / VPI-5482 / E50) OX=226186 GN=BT_1296 PE=3 SV=1	1	0	67.081	21	11	39	11	66.7	11	9	FALSE	8.85	50.46	1.776	0.423	2.73	0.138512	0.00404282	0.000727238	0.0310029	0.00105527	0.000196796	67.5	119.8	28.6	184.2	18.8	24.3	19.35	24.65	High	High	High	High	High	High	High	High	High	High	High	High	High	High	High
FALSE	High	Master Protein	Q89ZN3	Uncharacterized protein OS=Bacteroides thetaiotaomicron (strain ATCC 29148 / DSM 2079 / JCM 5827 / CCUG 10774 / NCTC 10582 / VPI-5482 / E50) OX=226186 GN=BT_4344 PE=4 SV=1	1	0	56.025	9	11	35	11	181.6	10	11	FALSE	9.19	39.84	1.526	1.116	1.227	0.138512	0.833203	0.455369	0.0309108	0.672974	0.343345	82.2	125.4	91.7	100.8	24.77	6.52	23.04	20.54	High	High	High	High	High	High	High	High	High	High	High	High	High	High	High
FALSE	High	Master Protein	Q89Z88	Uncharacterized protein OS=Bacteroides thetaiotaomicron (strain ATCC 29148 / DSM 2079 / JCM 5827 / CCUG 10774 / NCTC 10582 / VPI-5482 / E50) OX=226186 GN=BT_4489 PE=4 SV=1	1	0	43.936	23	9	21	9	60.5	9	7	FALSE	5.05	23.46	2.001	1.574	1.108	0.138512	0.452208	1	0.0309732	0.307877	0.988033	70.4	140.8	110.8	78	45.9	22.46	11.76	8.38	High	High	High	High	High	High	High	High	High	High	High	High	High	High	High
FALSE	High	Master Protein	Q8A0P7	Putative AraC-family regulatory protein OS=Bacteroides thetaiotaomicron (strain ATCC 29148 / DSM 2079 / JCM 5827 / CCUG 10774 / NCTC 10582 / VPI-5482 / E50) OX=226186 GN=BT_3974 PE=4 SV=1	1	0	156.757	69	22	156	22	30.9	21	21	FALSE	36.76	218.26	1.664	1.737	1.032	0.13855	0.0475969	1	0.0310742	0.0211677	0.92688	73.6	122.5	127.9	76	30.79	21.04	12.66	10.37	High	High	High	High	High	High	High	High	High	High	High	High	High	High	High
FALSE	Medium	Master Protein	Q89YQ2	Magnesium transport protein CorA OS=Bacteroides thetaiotaomicron (strain ATCC 29148 / DSM 2079 / JCM 5827 / CCUG 10774 / NCTC 10582 / VPI-5482 / E50) OX=226186 GN=corA PE=3 SV=1	1	0.032	2.8	2	1	2	1	41.2	1	1	FALSE	0.93	2.03	2.481	0.61	0.956	0.138909	0.144022	1	0.0311992	0.0794193	0.971708	79.2	196.6	48.3	75.8	13.74	15.48	51.03	24.95	High	High	High	High	High	High	High	High	High	High	High	High	High	High	High
FALSE	High	Master Protein	Q8ABC4	Thiol:disulfide interchange protein dsbD OS=Bacteroides thetaiotaomicron (strain ATCC 29148 / DSM 2079 / JCM 5827 / CCUG 10774 / NCTC 10582 / VPI-5482 / E50) OX=226186 GN=BT_0186 PE=4 SV=1	1	0	57.502	19	9	28	9	75.6	9	8	FALSE	5.58	40.93	2.364	0.683	0.876	0.13954	0.683996	1	0.0313853	0.513762	0.979551	81.3	192.1	55.5	71.2	12.38	48.21	26.28	39.67	High	High	High	High	High	High	High	High	High	High	High	High	High	High	High
FALSE	High	Master Protein	Q8A793	Chitinase OS=Bacteroides thetaiotaomicron (strain ATCC 29148 / DSM 2079 / JCM 5827 / CCUG 10774 / NCTC 10582 / VPI-5482 / E50) OX=226186 GN=BT_1632 PE=4 SV=1	1	0	69.234	27	12	32	12	60.2	11	12	FALSE	6.39	44.44	0.593	0.559	0.473	0.140631	0.103194	0.00820164	0.0316758	0.0532783	0.00359728	152.3	90.4	85.2	72.1	34.73	6.94	31.17	9.41	High	High	High	High	High	High	High	High	High	High	High	High	High	High	High
FALSE	High	Master Protein	Q8A1C9	Uncharacterized protein OS=Bacteroides thetaiotaomicron (strain ATCC 29148 / DSM 2079 / JCM 5827 / CCUG 10774 / NCTC 10582 / VPI-5482 / E50) OX=226186 GN=BT_3737 PE=4 SV=1	1	0	30.406	41	4	17	4	10.7	4	4	FALSE	4.78	19.91	1.778	3.231	5.111	0.141494	0.00247792	8.50599e-05	0.0319469	0.000566834	1.27224e-05	36	64	116.2	183.8	39.72	19.58	25.37	12.53	High	High	High	High	High	High	High	High	High	High	High	High	High	High	High
FALSE	High	Master Protein	E7MCA2	Uncharacterized protein OS=Bacteroides thetaiotaomicron (strain ATCC 29148 / DSM 2079 / JCM 5827 / CCUG 10774 / NCTC 10582 / VPI-5482 / E50) OX=226186 GN=BT_0631a PE=4 SV=1	1	0	16.32	32	1	8	1	7.4	1	1	FALSE	0.69	13.48	1.58	2.148	1.278	0.141494	0.00299902	0.255383	0.0319605	0.000718615	0.178484	66.6	105.2	143.1	85.1	18.53	19.97	22.48	23.85	High	High	High	High	High	High	High	High	High	High	High	High	High	High	High
FALSE	High	Master Protein	Q8A6J2	Uncharacterized protein OS=Bacteroides thetaiotaomicron (strain ATCC 29148 / DSM 2079 / JCM 5827 / CCUG 10774 / NCTC 10582 / VPI-5482 / E50) OX=226186 GN=BT_1889 PE=4 SV=1	1	0	16.921	24	4	7	4	22.5	3	4	FALSE	1.79	10.69	1.567	1.893	1.938	0.141872	0.0254087	0.0107916	0.0320913	0.00980631	0.00492689	62.5	98	118.4	121.2	16.41	26.25	23.2	24.83	High	High	High	High	High	High	High	High	High	High	High	High	High	High	High
FALSE	High	Master Protein	Q8A0Y9	Redox-sensing transcriptional repressor Rex OS=Bacteroides thetaiotaomicron (strain ATCC 29148 / DSM 2079 / JCM 5827 / CCUG 10774 / NCTC 10582 / VPI-5482 / E50) OX=226186 GN=rex PE=3 SV=1	1	0	86.425	62	12	90	12	24.7	11	12	FALSE	19.08	127.71	1.657	7.396	9.663	0.142117	4.30006e-06	8.76433e-07	0.0321921	7.96817e-08	1.96007e-08	20.3	33.6	150	196	30.53	23.93	13.11	7.44	High	High	High	High	High	High	High	High	High	High	High	High	High	High	High
FALSE	High	Master Protein	Q8A862	Serine protease OS=Bacteroides thetaiotaomicron (strain ATCC 29148 / DSM 2079 / JCM 5827 / CCUG 10774 / NCTC 10582 / VPI-5482 / E50) OX=226186 GN=BT_1312 PE=4 SV=1	1	0	443.729	73	40	1766	40	54.1	34	38	FALSE	352.81	2302.27	1.448	6.01	7.403	0.142444	1.35714e-06	1.60957e-07	0.0323117	5.65856e-09	1.54271e-09	25.2	36.5	151.6	186.7	18.76	17.14	10.28	10.28	High	High	High	High	High	High	High	High	High	High	High	High	High	High	High
FALSE	High	Master Protein	Q89ZB9	Pyridoxal kinase OS=Bacteroides thetaiotaomicron (strain ATCC 29148 / DSM 2079 / JCM 5827 / CCUG 10774 / NCTC 10582 / VPI-5482 / E50) OX=226186 GN=BT_4458 PE=1 SV=1	1	0	98.319	51	12	53	12	32.8	11	12	FALSE	12.77	74.81	2.581	2.281	3.865	0.143057	0.0440213	0.00487298	0.0325064	0.0193384	0.00192117	41.1	106.1	93.8	158.9	39.76	33.72	71.78	51.22	High	High	High	High	High	High	High	High	High	High	High	High	High	High	High
FALSE	High	Master Protein	Q8A6G0	Putative metal-dependent hydrolase OS=Bacteroides thetaiotaomicron (strain ATCC 29148 / DSM 2079 / JCM 5827 / CCUG 10774 / NCTC 10582 / VPI-5482 / E50) OX=226186 GN=BT_1924 PE=4 SV=1	1	0	77.185	45	9	37	9	28.8	9	9	FALSE	9.16	52.29	1.545	1.441	1.46	0.143057	0.186895	0.287327	0.0325421	0.109629	0.204892	73.5	113.5	105.8	107.2	23.88	10.87	7.55	19.36	High	High	High	High	High	High	High	High	High	High	High	High	High	High	High
FALSE	High	Master Protein	Q8A2U5	Cell division protein FtsX OS=Bacteroides thetaiotaomicron (strain ATCC 29148 / DSM 2079 / JCM 5827 / CCUG 10774 / NCTC 10582 / VPI-5482 / E50) OX=226186 GN=BT_3210 PE=3 SV=1	1	0	8.674	8	3	6	3	33.3	2	3	FALSE	1.92	5.89	1.549	0.517	0.357	0.144843	0.00127095	1.5634e-05	0.0329947	0.000246069	1.31878e-06	116.9	181.1	60.4	41.7	23.07	8.52	18.33	7.67	High	High	High	High	High	High	High	High	High	High	High	High	High	High	High
FALSE	High	Master Protein	Q8A1F2	Phospholipid/glycerol acyltransferase OS=Bacteroides thetaiotaomicron (strain ATCC 29148 / DSM 2079 / JCM 5827 / CCUG 10774 / NCTC 10582 / VPI-5482 / E50) OX=226186 GN=BT_3714 PE=4 SV=1	1	0	260.096	67	22	207	22	43.9	21	21	FALSE	50.74	299.37	1.507	1.387	1.289	0.144949	0.400102	0.544421	0.0330819	0.265116	0.421796	77.2	116.3	107	99.5	27.47	22.2	4.97	13.39	High	High	High	High	High	High	High	High	High	High	High	High	High	High	High
FALSE	High	Master Protein	Q8ABA8	Histidinol-phosphate aminotransferase OS=Bacteroides thetaiotaomicron (strain ATCC 29148 / DSM 2079 / JCM 5827 / CCUG 10774 / NCTC 10582 / VPI-5482 / E50) OX=226186 GN=hisC PE=3 SV=1	1	0	211.794	62	19	137	19	39.7	16	17	FALSE	27.26	206.35	1.793	0.986	0.704	0.144949	1	0.776597	0.0332004	0.986351	0.638894	89.2	160	88	62.8	39.46	5.25	26.56	27.12	High	High	High	High	High	High	High	High	High	High	High	High	High	High	High
FALSE	High	Master Protein	Q8A5X9	SusC homolog OS=Bacteroides thetaiotaomicron (strain ATCC 29148 / DSM 2079 / JCM 5827 / CCUG 10774 / NCTC 10582 / VPI-5482 / E50) OX=226186 GN=BT_2107 PE=3 SV=1	1	0	199.946	36	28	106	26	117.8	27	27	FALSE	23.91	150.09	0.65	2.118	1.941	0.144949	0.000823701	0.00388183	0.0331884	0.000131845	0.00145103	70.1	45.6	148.4	136	24.3	6.78	32.47	4.22	High	High	High	High	High	High	High	High	High	High	High	High	High	High	High
FALSE	High	Master Protein	Q8A368	Cycloisomaltooligosaccharide glucanotransferase OS=Bacteroides thetaiotaomicron (strain ATCC 29148 / DSM 2079 / JCM 5827 / CCUG 10774 / NCTC 10582 / VPI-5482 / E50) OX=226186 GN=BT_3087 PE=3 SV=1	1	0	152.855	54	24	106	24	66.5	23	22	FALSE	28.88	131.94	0.727	0.694	0.584	0.144949	0.0347263	0.00162901	0.0332117	0.0143676	0.000521492	133.1	96.7	92.4	77.7	12.66	8.38	17.48	17.37	High	High	High	High	High	High	High	High	High	High	High	High	High	High	High
FALSE	High	Master Protein	Q8A4Q0	Fe-S metabolism associated SufE OS=Bacteroides thetaiotaomicron (strain ATCC 29148 / DSM 2079 / JCM 5827 / CCUG 10774 / NCTC 10582 / VPI-5482 / E50) OX=226186 GN=BT_2547 PE=3 SV=1	1	0	94.231	65	8	69	8	16.1	8	8	FALSE	17.89	95.24	2.161	1.639	2.971	0.144949	0.267604	0.0123133	0.0332966	0.166034	0.00575933	51.5	111.2	84.4	152.9	27.49	35.22	31.42	33.88	High	High	High	High	High	High	High	High	High	High	High	High	High	High	High
FALSE	High	Master Protein	Q8A891	Putative patatin-like protein OS=Bacteroides thetaiotaomicron (strain ATCC 29148 / DSM 2079 / JCM 5827 / CCUG 10774 / NCTC 10582 / VPI-5482 / E50) OX=226186 GN=BT_1283 PE=4 SV=1	1	0	18.518	9	3	7	3	50.4	3	3	FALSE	1.65	9.12	0.484	0.336	0.311	0.144949	0.0149834	0.00378762	0.0332682	0.00514607	0.00140856	187.7	90.8	63	58.4	43.76	25.06	41.81	22.57	High	High	High	High	High	High	High	High	High	High	High	High	High	High	High
FALSE	High	Master Protein	Q89YK7	SusC homolog OS=Bacteroides thetaiotaomicron (strain ATCC 29148 / DSM 2079 / JCM 5827 / CCUG 10774 / NCTC 10582 / VPI-5482 / E50) OX=226186 GN=BT_4724 PE=3 SV=1	1	0	279.962	47	43	143	43	125.7	41	39	FALSE	35.22	200.39	0.57	1.319	1.471	0.145537	0.174522	0.23238	0.0334782	0.101016	0.160513	91.7	52.3	121	134.9	24.79	8.95	50.18	11.48	High	High	High	High	High	High	High	High	High	High	High	High	High	High	High
FALSE	High	Master Protein	Q8A7T5	SusD homolog OS=Bacteroides thetaiotaomicron (strain ATCC 29148 / DSM 2079 / JCM 5827 / CCUG 10774 / NCTC 10582 / VPI-5482 / E50) OX=226186 GN=BT_1439 PE=1 SV=1	1	0	409.184	71	32	586	32	55.4	31	31	FALSE	148.71	746.97	1.86	2.938	2.694	0.145601	0.00101831	0.00129685	0.0336309	0.000178286	0.000395271	47.1	87.6	138.4	126.9	38.36	14.38	12.53	16.87	High	High	High	High	High	High	High	High	High	High	High	High	High	High	High
FALSE	High	Master Protein	Q8A0A9	Putative Fibronectin OS=Bacteroides thetaiotaomicron (strain ATCC 29148 / DSM 2079 / JCM 5827 / CCUG 10774 / NCTC 10582 / VPI-5482 / E50) OX=226186 GN=BT_4112 PE=4 SV=1	1	0	84.837	39	16	36	16	57.5	13	15	FALSE	6.8	53.32	0.568	0.518	0.485	0.145601	0.0819748	0.0147269	0.0336467	0.0407779	0.00709524	155.6	88.4	80.6	75.5	29.53	14.14	40.95	10.8	High	High	High	High	High	High	High	High	High	High	High	High	High	High	High
FALSE	High	Master Protein	Q8A9A8	BatA OS=Bacteroides thetaiotaomicron (strain ATCC 29148 / DSM 2079 / JCM 5827 / CCUG 10774 / NCTC 10582 / VPI-5482 / E50) OX=226186 GN=BT_0907 PE=4 SV=1	1	0	36.488	15	4	14	4	36.5	4	4	FALSE	3.48	20.86	1.92	0.434	0.827	0.145601	0.00875324	0.980159	0.0336789	0.00267488	0.86492	95.7	183.7	41.5	79.1	29.1	27.78	28.25	25.53	High	High	High	High	High	High	High	High	High	High	High	High	High	High	High
FALSE	High	Master Protein	Q8AAK8	Beta-N-acetylhexosaminidase OS=Bacteroides thetaiotaomicron (strain ATCC 29148 / DSM 2079 / JCM 5827 / CCUG 10774 / NCTC 10582 / VPI-5482 / E50) OX=226186 GN=BT_0456 PE=3 SV=1	1	0	15.578	7	4	8	4	77.6	4	2	FALSE	1.41	8.1	0.701	0.593	0.641	0.145601	0.00834944	0.01301	0.0336233	0.0025235	0.00615574	136.3	95.6	80.8	87.3	9.4	12.33	9.55	25.05	High	High	High	High	High	High	High	High	High	High	High	High	High	High	High
FALSE	High	Master Protein	Q8A9C3	Dihydroorotate dehydrogenase B (NAD(+)), catalytic subunit OS=Bacteroides thetaiotaomicron (strain ATCC 29148 / DSM 2079 / JCM 5827 / CCUG 10774 / NCTC 10582 / VPI-5482 / E50) OX=226186 GN=pyrD PE=3 SV=1	1	0	158.817	71	16	108	16	32.3	16	15	FALSE	22.52	178.23	1.72	2.535	4.684	0.146269	0.00320371	4.87505e-05	0.0340108	0.000783014	6.04233e-06	40.2	69.2	102	188.5	31.06	5.84	19.57	32.19	High	High	High	High	High	High	High	High	High	High	High	High	High	High	High
FALSE	High	Master Protein	Q89ZR2	50S ribosomal protein L21 OS=Bacteroides thetaiotaomicron (strain ATCC 29148 / DSM 2079 / JCM 5827 / CCUG 10774 / NCTC 10582 / VPI-5482 / E50) OX=226186 GN=rplU PE=3 SV=1	1	0	76.045	79	8	49	8	11.6	6	8	FALSE	10.27	76.75	0.523	0.273	0.176	0.146269	0.000486981	1.85684e-05	0.0340205	6.33042e-05	1.6848e-06	202.9	106	55.4	35.6	27.27	10.9	27.98	23.75	High	High	High	High	High	High	High	High	High	High	High	High	High	High	High
FALSE	High	Master Protein	Q89YY7	Uncharacterized protein OS=Bacteroides thetaiotaomicron (strain ATCC 29148 / DSM 2079 / JCM 5827 / CCUG 10774 / NCTC 10582 / VPI-5482 / E50) OX=226186 GN=BT_4593 PE=4 SV=1	1	0	19.83	18	4	8	4	38.4	4	4	FALSE	1.4	12.96	1.628	0.588	1.03	0.146269	0.103838	1	0.0340029	0.053677	0.977762	94.2	153.4	55.4	97	23.11	21.31	15.64	30.05	High	High	High	High	High	High	High	High	High	High	High	High	High	High	High
FALSE	High	Master Protein	Q8A8K8	Na(+)-translocating NADH-quinone reductase subunit B OS=Bacteroides thetaiotaomicron (strain ATCC 29148 / DSM 2079 / JCM 5827 / CCUG 10774 / NCTC 10582 / VPI-5482 / E50) OX=226186 GN=nqrB PE=3 SV=1	1	0	9.831	6	2	4	2	42.4	2	2	FALSE	1.08	6.81	1.963	0.308	0.389	0.146269	0.00139942	0.00257631	0.0339642	0.00027452	0.00090212	109.3	214.6	33.6	42.5	19.63	27.42	26.5	29.93	High	High	High	High	High	High	High	High	High	High	High	High	High	High	High
FALSE	High	Master Protein	Q8A414	Phosphoenolpyruvate carboxykinase (ATP) OS=Bacteroides thetaiotaomicron (strain ATCC 29148 / DSM 2079 / JCM 5827 / CCUG 10774 / NCTC 10582 / VPI-5482 / E50) OX=226186 GN=pckA PE=3 SV=1	1	0	566.734	75	36	3189	36	59.1	33	34	FALSE	652.76	4340.98	2.204	1.742	1.716	0.146301	0.266486	0.263299	0.0340747	0.165	0.184898	60	132.3	104.6	103	14.62	20.02	30.69	55	High	High	High	High	High	High	High	High	High	High	High	High	High	High	High
FALSE	High	Master Protein	Q8AAH7	2-dehydro-3-deoxygluconokinase OS=Bacteroides thetaiotaomicron (strain ATCC 29148 / DSM 2079 / JCM 5827 / CCUG 10774 / NCTC 10582 / VPI-5482 / E50) OX=226186 GN=BT_0488 PE=4 SV=1	1	0	87.886	44	14	71	14	37.2	12	13	FALSE	17.26	87.37	0.519	0.762	1.366	0.146637	0.621022	0.980403	0.0342199	0.453961	0.865651	109.7	57	83.5	149.8	20.91	45.39	15.16	24.77	High	High	High	High	High	High	High	High	High	High	High	High	High	High	High
FALSE	High	Master Protein	Q8A4D2	Uncharacterized protein OS=Bacteroides thetaiotaomicron (strain ATCC 29148 / DSM 2079 / JCM 5827 / CCUG 10774 / NCTC 10582 / VPI-5482 / E50) OX=226186 GN=BT_2667 PE=3 SV=1	1	0	22.177	21	4	19	4	22.7	4	4	FALSE	4.44	24.78	3.539	2.272	3.987	0.146637	0.413802	0.0310873	0.0342464	0.276573	0.0168496	37	131.1	84.2	147.7	78.04	27.37	38.88	37.4	High	High	High	High	High	High	High	High	High	High	High	High	High	High	High
FALSE	High	Master Protein	Q8A576	Putative regulatory protein OS=Bacteroides thetaiotaomicron (strain ATCC 29148 / DSM 2079 / JCM 5827 / CCUG 10774 / NCTC 10582 / VPI-5482 / E50) OX=226186 GN=BT_2366 PE=4 SV=1	1	0	31.47	28	6	16	6	22.1	6	4	FALSE	4.62	16.46	2.153	0.62	0.475	0.147573	0.253518	0.03599	0.0345124	0.155108	0.0198807	94.1	202.7	58.4	44.7	14.54	12.77	41.28	42.07	High	High	High	High	High	High	High	High	High	High	High	High	High	High	High
FALSE	High	Master Protein	Q89ZX7	Peptidase M60 domain-containing protein OS=Bacteroides thetaiotaomicron (strain ATCC 29148 / DSM 2079 / JCM 5827 / CCUG 10774 / NCTC 10582 / VPI-5482 / E50) OX=226186 GN=BT_4244 PE=1 SV=1	1	0	244.289	46	34	179	34	97.6	31	31	FALSE	45.2	230.52	0.547	0.307	0.22	0.148321	0.00124319	8.65337e-05	0.0348245	0.000238311	1.30768e-05	192.8	105.5	59.2	42.5	35.96	12.04	26.59	20.64	High	High	High	High	High	High	High	High	High	High	High	High	High	High	High
FALSE	High	Master Protein	Q8A1E9	N-succinylornithine carbamoyltransferase OS=Bacteroides thetaiotaomicron (strain ATCC 29148 / DSM 2079 / JCM 5827 / CCUG 10774 / NCTC 10582 / VPI-5482 / E50) OX=226186 GN=argF' PE=3 SV=1	1	0	90.63	47	12	48	12	36.4	11	11	FALSE	10.56	73.35	1.828	1.757	2.348	0.148321	0.139459	0.0216339	0.034851	0.0763684	0.0110588	57.7	105.5	101.4	135.5	39.68	41.14	26.69	32.22	High	High	High	High	High	High	High	High	High	High	High	High	High	High	High
FALSE	High	Master Protein	Q8A3Q5	Uncharacterized protein OS=Bacteroides thetaiotaomicron (strain ATCC 29148 / DSM 2079 / JCM 5827 / CCUG 10774 / NCTC 10582 / VPI-5482 / E50) OX=226186 GN=BT_2899 PE=4 SV=1	1	0	67.339	23	15	40	15	77.5	15	14	FALSE	11.42	49.52	1.745	2.011	2.65	0.148321	0.0263683	0.00233909	0.0348664	0.0102441	0.000798877	54	94.2	108.6	143.1	40.08	24.36	9.57	19.73	High	High	High	High	High	High	High	High	High	High	High	High	High	High	High
FALSE	High	Master Protein	Q8A7N1	N-acetyltransferase domain-containing protein OS=Bacteroides thetaiotaomicron (strain ATCC 29148 / DSM 2079 / JCM 5827 / CCUG 10774 / NCTC 10582 / VPI-5482 / E50) OX=226186 GN=BT_1493 PE=4 SV=1	1	0	19.804	44	4	33	4	11.5	4	4	FALSE	10.52	43.65	3.922	5.354	2.44	0.148321	0.0281503	0.418422	0.0348767	0.0110892	0.311724	31.5	123.4	168.4	76.8	75.3	19.69	22.77	60.05	High	High	High	High	High	High	High	High	High	High	High	High	High	High	High
FALSE	High	Master Protein	Q8A296	Cysteine desulfurase OS=Bacteroides thetaiotaomicron (strain ATCC 29148 / DSM 2079 / JCM 5827 / CCUG 10774 / NCTC 10582 / VPI-5482 / E50) OX=226186 GN=BT_3409 PE=3 SV=1	1	0	174.585	66	21	168	21	44.7	18	21	FALSE	32.61	225.46	2.071	1.763	1.011	0.149212	0.177658	1	0.0351339	0.103302	0.999999	68.4	141.8	120.6	69.2	45.55	21.13	18.43	12.61	High	High	High	High	High	High	High	High	High	High	High	High	High	High	High
FALSE	High	Master Protein	Q89ZH2	SusD homolog OS=Bacteroides thetaiotaomicron (strain ATCC 29148 / DSM 2079 / JCM 5827 / CCUG 10774 / NCTC 10582 / VPI-5482 / E50) OX=226186 GN=BT_4405 PE=4 SV=1	1	0	40.613	19	8	16	7	60.6	7	7	FALSE	4.15	23.79	0.576	0.332	0.292	0.149371	0.00205699	0.000269236	0.0352191	0.000454115	5.75162e-05	181.8	104.8	60.4	53	30.73	9.39	27.51	26.21	High	High	High	High	High	High	High	High	High	High	High	High	High	High	High
FALSE	High	Master Protein	Q8A2Q8	Uncharacterized protein OS=Bacteroides thetaiotaomicron (strain ATCC 29148 / DSM 2079 / JCM 5827 / CCUG 10774 / NCTC 10582 / VPI-5482 / E50) OX=226186 GN=BT_3247 PE=4 SV=1	1	0	39.149	7	6	17	6	128.2	5	6	FALSE	3.21	30.57	1.978	0.691	0.949	0.149952	0.352844	1	0.0354039	0.228954	0.958246	86.6	171.3	59.8	82.2	30.44	28.41	27.95	24.75	High	High	High	High	High	High	High	High	High	High	High	High	High	High	High
FALSE	High	Master Protein	Q8A6D0	Putative surface layer protein OS=Bacteroides thetaiotaomicron (strain ATCC 29148 / DSM 2079 / JCM 5827 / CCUG 10774 / NCTC 10582 / VPI-5482 / E50) OX=226186 GN=BT_1954 PE=4 SV=1	1	0	231.829	63	19	724	17	42.5	18	18	FALSE	204.96	741.55	0.751	0.396	0.252	0.150192	7.78531e-05	2.0401e-06	0.0355087	5.5716e-06	7.27512e-08	166.7	125.2	66	42	18.81	9.81	17.51	14.04	High	High	High	High	High	High	High	High	High	High	High	High	High	High	High
FALSE	High	Master Protein	Q8AA83	Transcriptional regulator PadR-like protein OS=Bacteroides thetaiotaomicron (strain ATCC 29148 / DSM 2079 / JCM 5827 / CCUG 10774 / NCTC 10582 / VPI-5482 / E50) OX=226186 GN=BT_0582 PE=4 SV=1	1	0	20.013	38	3	8	3	14.7	3	3	FALSE	1.5	15.74	2.195	1.991	1.284	0.150616	0.20449	1	0.0356571	0.121257	0.932324	61.8	135.7	123.1	79.4	32.76	14.46	34.38	35.51	High	High	High	High	High	High	High	High	High	High	High	High	High	High	High
FALSE	High	Master Protein	Q8A0H8	Ribosomal RNA small subunit methyltransferase A OS=Bacteroides thetaiotaomicron (strain ATCC 29148 / DSM 2079 / JCM 5827 / CCUG 10774 / NCTC 10582 / VPI-5482 / E50) OX=226186 GN=rsmA PE=3 SV=1	1	0	59.967	36	8	25	8	30.3	8	8	FALSE	6.14	34.44	1.441	2.223	4.835	0.150837	0.000833346	4.99066e-06	0.0357836	0.000135252	2.87115e-07	42.1	60.7	93.6	203.6	14.04	29.13	14.75	10.04	High	High	High	High	High	High	High	High	High	High	High	High	High	High	High
FALSE	High	Master Protein	Q8A096	Radical SAM core domain-containing protein OS=Bacteroides thetaiotaomicron (strain ATCC 29148 / DSM 2079 / JCM 5827 / CCUG 10774 / NCTC 10582 / VPI-5482 / E50) OX=226186 GN=BT_4125 PE=4 SV=1	1	0	49.433	25	7	23	7	37.4	7	7	FALSE	6.55	36.61	1.72	0.41	0.389	0.150837	0.00304023	0.00137932	0.0358834	0.000732374	0.000424814	113.7	195.5	46.6	44.2	35.04	24.99	24.65	11.85	High	High	High	High	High	High	High	High	High	High	High	High	High	High	High
FALSE	High	Master Protein	Q8A198	Transcriptional regulator OS=Bacteroides thetaiotaomicron (strain ATCC 29148 / DSM 2079 / JCM 5827 / CCUG 10774 / NCTC 10582 / VPI-5482 / E50) OX=226186 GN=BT_3768 PE=4 SV=1	1	0	10.145	14	3	5	3	34.6	3	2	FALSE	1.31	5.45	1.337	1.754	1.234	0.150837	0.00425644	0.293576	0.0358538	0.00112054	0.209817	75.1	100.5	131.8	92.7	23.01	17.98	3.87	14.29	High	High	High	High	High	High	High	High	High	High	High	High	High	High	High
FALSE	High	Master Protein	Q89ZQ1	Putative efflux ABC transporter, permease protein OS=Bacteroides thetaiotaomicron (strain ATCC 29148 / DSM 2079 / JCM 5827 / CCUG 10774 / NCTC 10582 / VPI-5482 / E50) OX=226186 GN=BT_4325 PE=4 SV=1	1	0	7.955	7	2	5	2	45	2	2	FALSE	0.69	4.29	1.461	0.582	0.523	0.150837	0.0196107	0.00657235	0.0359022	0.00714255	0.00279482	112.2	163.9	65.3	58.7	18.89	18.71	15.5	20.73	High	High	High	High	High	High	High	High	High	High	High	High	High	High	High
FALSE	High	Master Protein	Q8A9T5	Putative mRNA-binding protein OS=Bacteroides thetaiotaomicron (strain ATCC 29148 / DSM 2079 / JCM 5827 / CCUG 10774 / NCTC 10582 / VPI-5482 / E50) OX=226186 GN=BT_0730 PE=4 SV=1	1	0	115.948	59	14	61	14	37.5	13	14	FALSE	13.29	106.15	0.406	0.61	1.225	0.15134	0.528886	1	0.0360701	0.372417	0.999979	123.4	50.2	75.3	151.2	81.4	44.26	22.75	32.98	High	High	High	High	High	High	High	High	High	High	High	High	High	High	High
FALSE	High	Master Protein	Q8AB61	Dihydroorotase (DHOase) OS=Bacteroides thetaiotaomicron (strain ATCC 29148 / DSM 2079 / JCM 5827 / CCUG 10774 / NCTC 10582 / VPI-5482 / E50) OX=226186 GN=BT_0250 PE=3 SV=1	1	0	132.817	52	15	65	15	49	15	15	FALSE	15.03	99.4	2.326	0.488	0.292	0.15216	0.289281	0.00470707	0.0363628	0.181332	0.00184371	97.4	226.6	47.6	28.5	40.91	54.8	56.79	9.24	High	High	High	High	High	High	High	High	High	High	High	High	High	High	High
FALSE	High	Master Protein	Q8A0V0	Putative TonB exported protein OS=Bacteroides thetaiotaomicron (strain ATCC 29148 / DSM 2079 / JCM 5827 / CCUG 10774 / NCTC 10582 / VPI-5482 / E50) OX=226186 GN=BT_3921 PE=4 SV=1	1	0	11.492	10	2	5	2	30.7	1	2	FALSE	0.46	11.56	1.418	1.109	1.234	0.15216	0.907519	0.759963	0.0363494	0.755168	0.621082	84	119.1	93.2	103.7	14.5	14.77	10.93	19.76	High	High	High	High	High	High	High	High	High	High	High	High	High	High	High
FALSE	High	Master Protein	Q8A3C8	Glycosylhydrolase, putative xylanase OS=Bacteroides thetaiotaomicron (strain ATCC 29148 / DSM 2079 / JCM 5827 / CCUG 10774 / NCTC 10582 / VPI-5482 / E50) OX=226186 GN=BT_3026 PE=3 SV=1	1	0	100.723	36	14	47	14	58.5	12	13	FALSE	11.37	65.56	0.731	0.419	0.282	0.153164	0.000148497	3.46604e-06	0.0367007	1.29045e-05	1.72748e-07	164.5	120.2	68.9	46.4	15.42	5.77	15.13	19.55	High	High	High	High	High	High	High	High	High	High	High	High	High	High	High
FALSE	High	Master Protein	Q8A2J7	Putative zinc protease ymxG OS=Bacteroides thetaiotaomicron (strain ATCC 29148 / DSM 2079 / JCM 5827 / CCUG 10774 / NCTC 10582 / VPI-5482 / E50) OX=226186 GN=BT_3308 PE=3 SV=1	1	0	22.003	14	5	16	5	46.6	5	5	FALSE	4.05	17.26	0.705	0.705	0.601	0.153164	0.0762105	0.0111658	0.0366529	0.03733	0.00511201	132.8	93.7	93.6	79.8	33.39	10.78	14.09	8.28	High	High	High	High	High	High	High	High	High	High	High	High	High	High	High
FALSE	High	Master Protein	Q8A6W1	Levanase (2,6-beta-D-fructofuranosidase) OS=Bacteroides thetaiotaomicron (strain ATCC 29148 / DSM 2079 / JCM 5827 / CCUG 10774 / NCTC 10582 / VPI-5482 / E50) OX=226186 GN=BT_1765 PE=3 SV=1	1	0	253.792	57	33	204	33	71.2	30	31	FALSE	49.59	269.17	1.441	4.249	4.754	0.153262	1.93631e-05	5.87656e-06	0.036871	8.22779e-07	3.77376e-07	35	50.4	148.5	166.2	25.36	26.65	3.42	7.44	High	High	High	High	High	High	High	High	High	High	High	High	High	High	High
FALSE	High	Master Protein	Q8AB09	Putative patatin-like phospholipase OS=Bacteroides thetaiotaomicron (strain ATCC 29148 / DSM 2079 / JCM 5827 / CCUG 10774 / NCTC 10582 / VPI-5482 / E50) OX=226186 GN=BT_0303 PE=4 SV=1	1	0	171.564	33	24	120	24	82.4	21	23	FALSE	26.2	174.05	1.534	1.586	1.425	0.153262	0.0501097	0.169131	0.0368474	0.0225734	0.113204	72.1	110.7	114.4	102.8	21.77	21.84	8.35	19.97	High	High	High	High	High	High	High	High	High	High	High	High	High	High	High
FALSE	High	Master Protein	Q8AA87	Excinuclease ABC subunit A OS=Bacteroides thetaiotaomicron (strain ATCC 29148 / DSM 2079 / JCM 5827 / CCUG 10774 / NCTC 10582 / VPI-5482 / E50) OX=226186 GN=BT_0578 PE=4 SV=1	1	0	156.126	33	28	79	28	106.1	27	25	FALSE	21.58	91.94	0.515	0.173	0.153	0.153262	8.55572e-05	2.74837e-05	0.0367957	6.23228e-06	2.88008e-06	217.3	111.9	37.7	33.1	24.22	13.43	33.3	29.48	High	High	High	High	High	High	High	High	High	High	High	High	High	High	High
FALSE	High	Master Protein	Q8A2F3	Haloacid dehalogenase-like hydrolase OS=Bacteroides thetaiotaomicron (strain ATCC 29148 / DSM 2079 / JCM 5827 / CCUG 10774 / NCTC 10582 / VPI-5482 / E50) OX=226186 GN=BT_3352 PE=1 SV=1	1	0	95.76	55	11	52	11	30	11	11	FALSE	9.86	78.3	2.747	2.184	3.38	0.15372	0.303555	0.0531594	0.0370302	0.192316	0.0307747	43	118	93.8	145.2	37.32	22.25	40.73	48.91	High	High	High	High	High	High	High	High	High	High	High	High	High	High	High
FALSE	High	Master Protein	Q8A056	SusD homolog OS=Bacteroides thetaiotaomicron (strain ATCC 29148 / DSM 2079 / JCM 5827 / CCUG 10774 / NCTC 10582 / VPI-5482 / E50) OX=226186 GN=BT_4165 PE=3 SV=1	1	0	106.171	39	16	51	16	59.1	16	14	FALSE	11.82	64.69	0.536	0.323	0.26	0.154025	0.00405213	0.000372731	0.0372324	0.00105899	8.63355e-05	188.8	101.1	61.1	49.1	38.69	10.37	31.26	15.08	High	High	High	High	High	High	High	High	High	High	High	High	High	High	High
FALSE	High	Master Protein	Q89Z74	MaoC-like domain-containing protein OS=Bacteroides thetaiotaomicron (strain ATCC 29148 / DSM 2079 / JCM 5827 / CCUG 10774 / NCTC 10582 / VPI-5482 / E50) OX=226186 GN=BT_4503 PE=4 SV=1	1	0	56.743	57	7	50	7	17.7	6	6	FALSE	11.62	99.23	1.35	1.14	1.795	0.154025	0.517231	0.000838677	0.0372513	0.363219	0.000232847	75.7	102.2	86.3	135.9	10.19	16.95	15.13	12.82	High	High	High	High	High	High	High	High	High	High	High	High	High	High	High
FALSE	High	Master Protein	Q8A5W6	Transcriptional regulator OS=Bacteroides thetaiotaomicron (strain ATCC 29148 / DSM 2079 / JCM 5827 / CCUG 10774 / NCTC 10582 / VPI-5482 / E50) OX=226186 GN=BT_2120 PE=4 SV=1	1	0	9.79	9	3	5	3	33.8	2	3	FALSE	1.11	6.35	2.054	0.999	0.672	0.154025	0.992886	0.136404	0.0371984	0.867268	0.089556	84.7	173.9	84.6	56.9	26.45	6.18	22.26	41.77	High	High	High	High	High	High	High	High	High	High	High	High	High	High	High
FALSE	Medium	Master Protein	Q8A2V3	Cell well associated RhsD protein OS=Bacteroides thetaiotaomicron (strain ATCC 29148 / DSM 2079 / JCM 5827 / CCUG 10774 / NCTC 10582 / VPI-5482 / E50) OX=226186 GN=BT_3202 PE=4 SV=1	1	0.029	2.906	1	1	2	1	150.4	1	1	FALSE	0.8	1.45	0.59	0.605	0.536	0.154208	0.128864	0.0265272	0.037345	0.0694547	0.0140688	146.5	86.4	88.7	78.5	46.39	17.28	21.07	18.53	High	High	High	High	High	High	High	High	High	High	High	High	High	High	High
FALSE	High	Master Protein	Q8A669	Glucose-1-phosphate thymidylyltransferase OS=Bacteroides thetaiotaomicron (strain ATCC 29148 / DSM 2079 / JCM 5827 / CCUG 10774 / NCTC 10582 / VPI-5482 / E50) OX=226186 GN=BT_2017 PE=3 SV=1	1	0	87.181	47	11	43	11	32.3	11	11	FALSE	10.36	61.52	1.435	3.337	3.492	0.154487	2.03858e-05	7.65204e-06	0.0374618	8.7675e-07	5.25619e-07	43.2	61.9	144.1	150.8	15.83	15.75	9.89	22.92	High	High	High	High	High	High	High	High	High	High	High	High	High	High	High
FALSE	High	Master Protein	Q8A4D7	Alpha-galactosidase OS=Bacteroides thetaiotaomicron (strain ATCC 29148 / DSM 2079 / JCM 5827 / CCUG 10774 / NCTC 10582 / VPI-5482 / E50) OX=226186 GN=BT_2662 PE=3 SV=1	1	0	67.723	33	12	36	11	56.4	12	12	FALSE	9.67	48.71	1.301	1.994	2.935	0.155198	0.000265958	3.61813e-06	0.0377128	2.74455e-05	1.84672e-07	55.3	72	110.3	162.4	13.12	11.65	14.3	9.01	High	High	High	High	High	High	High	High	High	High	High	High	High	High	High
FALSE	Medium	Master Protein	Q8A8B3	Inner membrane protein OS=Bacteroides thetaiotaomicron (strain ATCC 29148 / DSM 2079 / JCM 5827 / CCUG 10774 / NCTC 10582 / VPI-5482 / E50) OX=226186 GN=BT_1254 PE=4 SV=1	1	0.023	3.533	4	1	2	1	51.2	1	1	FALSE	0.22	2.33	1.948	0.261	0.352	0.155198	0.0175347	0.112402	0.0377335	0.00622713	0.0718156	112.3	218.8	29.3	39.6	44.51	34.37	22.89	41.01	High	High	High	High	High	High	High	High	High	High	High	High	High	High	High
FALSE	High	Master Protein	Q8A7T4	SusC homolog OS=Bacteroides thetaiotaomicron (strain ATCC 29148 / DSM 2079 / JCM 5827 / CCUG 10774 / NCTC 10582 / VPI-5482 / E50) OX=226186 GN=BT_1440 PE=3 SV=1	1	0	855.43	81	69	839	68	115	64	69	FALSE	162.82	1141.63	2.146	3.464	3.148	0.155674	0.00165609	0.00196915	0.0379381	0.000340353	0.000653028	41	88	142	129.1	43.97	21.29	18.11	20.57	High	High	High	High	High	High	High	High	High	High	High	High	High	High	High
FALSE	High	Master Protein	Q8A3A0	Succinate dehydrogenase flavoprotein subunit OS=Bacteroides thetaiotaomicron (strain ATCC 29148 / DSM 2079 / JCM 5827 / CCUG 10774 / NCTC 10582 / VPI-5482 / E50) OX=226186 GN=BT_3054 PE=4 SV=1	1	0	475.492	68	45	753	45	73.2	41	44	FALSE	174.09	975.68	2.532	0.494	0.364	0.155674	0.527211	0.112432	0.0379983	0.371069	0.0718775	91.1	230.7	45	33.1	76.29	41.37	12.34	5.96	High	High	High	High	High	High	High	High	High	High	High	High	High	High	High
FALSE	High	Master Protein	Q8A254	UDP-N-acetylmuramoyl-L-alanyl-D-glutamate--2,6-diaminopimelate ligase OS=Bacteroides thetaiotaomicron (strain ATCC 29148 / DSM 2079 / JCM 5827 / CCUG 10774 / NCTC 10582 / VPI-5482 / E50) OX=226186 GN=murE PE=3 SV=1	1	0	310.123	77	30	191	30	52.9	28	28	FALSE	43.31	297.51	1.782	2.311	4.088	0.155674	0.0185028	0.00078109	0.0379488	0.0066267	0.000214113	43.6	77.7	100.7	178.1	35.43	35.95	23.79	20.99	High	High	High	High	High	High	High	High	High	High	High	High	High	High	High
FALSE	High	Master Protein	Q8A601	Putative succinyl-diaminopimelate desuccinylase OS=Bacteroides thetaiotaomicron (strain ATCC 29148 / DSM 2079 / JCM 5827 / CCUG 10774 / NCTC 10582 / VPI-5482 / E50) OX=226186 GN=BT_2085 PE=4 SV=1	1	0	427.983	91	33	377	33	50.5	30	32	FALSE	72.41	535.29	2.096	2.812	2.314	0.157069	0.0348828	0.0461928	0.0384402	0.0144769	0.0263432	48.7	102	136.8	112.6	41.34	16.88	33.28	35.08	High	High	High	High	High	High	High	High	High	High	High	High	High	High	High
FALSE	High	Master Protein	Q8A6G7	Propionyl-CoA carboxylase beta chain OS=Bacteroides thetaiotaomicron (strain ATCC 29148 / DSM 2079 / JCM 5827 / CCUG 10774 / NCTC 10582 / VPI-5482 / E50) OX=226186 GN=BT_1917 PE=4 SV=1	1	0	326.208	59	32	303	31	56.3	31	30	FALSE	83.68	378.84	0.562	1.189	1.139	0.157069	0.972375	0.529506	0.0384893	0.836304	0.407844	102.8	57.8	122.3	117.1	18.2	16.24	21.23	36.44	High	High	High	High	High	High	High	High	High	High	High	High	High	High	High
FALSE	High	Master Protein	Q8A5S5	30S ribosomal protein S6 OS=Bacteroides thetaiotaomicron (strain ATCC 29148 / DSM 2079 / JCM 5827 / CCUG 10774 / NCTC 10582 / VPI-5482 / E50) OX=226186 GN=rpsF PE=3 SV=1	1	0	110.29	70	8	89	8	13.3	8	8	FALSE	16.08	144.26	0.561	0.242	0.142	0.157069	0.000176634	9.14351e-06	0.0384249	1.66699e-05	6.5436e-07	205.6	115.4	49.7	29.3	22.01	10.33	24.01	32.96	High	High	High	High	High	High	High	High	High	High	High	High	High	High	High
FALSE	High	Master Protein	Q8AA13	Thiamine-phosphate synthase OS=Bacteroides thetaiotaomicron (strain ATCC 29148 / DSM 2079 / JCM 5827 / CCUG 10774 / NCTC 10582 / VPI-5482 / E50) OX=226186 GN=thiE PE=3 SV=1	1	0	21.784	30	6	12	6	23	6	4	FALSE	3.53	12.83	0.48	0.112	0.102	0.158206	4.7335e-05	2.2807e-05	0.0388691	2.96411e-06	2.21512e-06	236.1	113.3	26.5	24.1	33.85	15.32	40.08	31.65	High	High	High	High	High	High	High	High	High	High	High	High	High	High	High
FALSE	High	Master Protein	Q8A7Q2	Glycoside transferase family 2 OS=Bacteroides thetaiotaomicron (strain ATCC 29148 / DSM 2079 / JCM 5827 / CCUG 10774 / NCTC 10582 / VPI-5482 / E50) OX=226186 GN=BT_1472 PE=4 SV=1	1	0.008	4.513	4	2	4	2	45.5	2	2	FALSE	1.26	4.06	1.884	0.272	0.245	0.158206	0.000518978	0.000160829	0.0388218	6.8976e-05	2.92884e-05	117.6	221.6	32	28.9	21.84	18	28.64	29.94	High	High	High	High	High	High	High	High	High	High	High	High	High	High	High
FALSE	High	Master Protein	Q8A751	Uncharacterized protein OS=Bacteroides thetaiotaomicron (strain ATCC 29148 / DSM 2079 / JCM 5827 / CCUG 10774 / NCTC 10582 / VPI-5482 / E50) OX=226186 GN=BT_1674 PE=4 SV=1	1	0	72.152	41	14	48	14	39.1	14	13	FALSE	12.84	57.96	0.803	0.635	0.558	0.158292	0.00134135	5.72246e-05	0.0389408	0.000261842	7.44584e-06	133.5	107.3	84.7	74.5	7.51	11.12	8.26	12.12	High	High	High	High	High	High	High	High	High	High	High	High	High	High	High
FALSE	High	Master Protein	Q8A0U9	Putative ThiJ family intracellular protease/amidase OS=Bacteroides thetaiotaomicron (strain ATCC 29148 / DSM 2079 / JCM 5827 / CCUG 10774 / NCTC 10582 / VPI-5482 / E50) OX=226186 GN=BT_3922 PE=4 SV=1	1	0	126.362	62	9	124	9	19.5	9	8	FALSE	28.4	165.48	4.19	3.61	2.847	0.159986	0.129474	0.2666	0.0394551	0.0698251	0.187642	34.3	143.9	124	97.8	72.34	22.19	37.27	74.57	High	High	High	High	High	High	High	High	High	High	High	High	High	High	High
FALSE	High	Master Protein	Q8A3A2	Transcriptional regulator OS=Bacteroides thetaiotaomicron (strain ATCC 29148 / DSM 2079 / JCM 5827 / CCUG 10774 / NCTC 10582 / VPI-5482 / E50) OX=226186 GN=BT_3052 PE=4 SV=1	1	0	11.623	12	4	10	4	36.7	3	4	FALSE	2.09	11.62	1.726	1.631	1.568	0.159986	0.124586	0.186778	0.0394597	0.0667111	0.126329	67.5	116.6	110.1	105.8	24.72	18.71	19.87	30.88	High	High	High	High	High	High	High	High	High	High	High	High	High	High	High
FALSE	High	Master Protein	Q8A0N3	Putative peptidoglycan bound protein OS=Bacteroides thetaiotaomicron (strain ATCC 29148 / DSM 2079 / JCM 5827 / CCUG 10774 / NCTC 10582 / VPI-5482 / E50) OX=226186 GN=BT_3988 PE=4 SV=1	1	0	90.118	36	12	59	12	48.6	12	11	FALSE	17.42	81.82	0.505	0.615	0.569	0.160425	0.465874	0.119355	0.0396276	0.318967	0.076675	148.7	75.1	91.5	84.7	48.53	13.58	36.77	6.98	High	High	High	High	High	High	High	High	High	High	High	High	High	High	High
FALSE	High	Master Protein	Q8A6M3	Lipid A 4'-phosphatase OS=Bacteroides thetaiotaomicron (strain ATCC 29148 / DSM 2079 / JCM 5827 / CCUG 10774 / NCTC 10582 / VPI-5482 / E50) OX=226186 GN=lpxF PE=3 SV=1	1	0	7.827	9	1	4	1	25.2	1	1	FALSE	0.79	7.22	1.943	0.541	0.579	0.160425	0.0665327	0.0578209	0.0396707	0.0316508	0.0338058	98.5	191.3	53.2	57	13.57	15.53	9.89	42.89	High	High	High	High	High	High	High	High	High	High	High	High	High	High	High
FALSE	High	Master Protein	Q8A0X9	Branched-chain-amino-acid transaminase OS=Bacteroides thetaiotaomicron (strain ATCC 29148 / DSM 2079 / JCM 5827 / CCUG 10774 / NCTC 10582 / VPI-5482 / E50) OX=226186 GN=BT_3892 PE=3 SV=1	1	0	220.853	60	19	223	19	37.9	17	19	FALSE	53.3	322.69	2.456	4.736	7.304	0.161549	0.00582412	0.000917595	0.0400001	0.0016449	0.000260914	25.8	63.4	122.2	188.5	62.99	20.51	54.25	5.72	High	High	High	High	High	High	High	High	High	High	High	High	High	High	High
FALSE	High	Master Protein	Q8A0C0	Alanine racemase OS=Bacteroides thetaiotaomicron (strain ATCC 29148 / DSM 2079 / JCM 5827 / CCUG 10774 / NCTC 10582 / VPI-5482 / E50) OX=226186 GN=BT_4101 PE=3 SV=1	1	0	382.938	62	41	325	41	86.5	38	38	FALSE	71.43	450.9	2.005	1.126	0.816	0.161875	1	0.992563	0.0402361	0.996388	0.883159	80.8	162.1	91.1	66	57.85	40.18	18.31	16	High	High	High	High	High	High	High	High	High	High	High	High	High	High	High
FALSE	High	Master Protein	Q8AB36	Uncharacterized protein OS=Bacteroides thetaiotaomicron (strain ATCC 29148 / DSM 2079 / JCM 5827 / CCUG 10774 / NCTC 10582 / VPI-5482 / E50) OX=226186 GN=BT_0275 PE=4 SV=1	1	0	82.114	31	19	44	19	61.5	16	14	FALSE	12.92	50.1	0.662	0.387	0.319	0.161875	0.00120901	0.000174366	0.0401597	0.000229798	3.21436e-05	168.9	111.8	65.4	53.9	34.1	10.96	16.65	18.3	High	High	High	High	High	High	High	High	High	High	High	High	High	High	High
FALSE	High	Master Protein	Q8ABA4	SusC homolog OS=Bacteroides thetaiotaomicron (strain ATCC 29148 / DSM 2079 / JCM 5827 / CCUG 10774 / NCTC 10582 / VPI-5482 / E50) OX=226186 GN=BT_0206 PE=3 SV=1	1	0	23.301	6	5	14	5	108.8	5	5	FALSE	3.22	17.68	0.714	0.495	0.368	0.161875	0.0036334	0.000119779	0.0402134	0.00092054	1.99376e-05	155.2	110.8	76.9	57.1	12.61	14.23	22.63	20.26	High	High	High	High	High	High	High	High	High	High	High	High	High	High	High
FALSE	High	Master Protein	Q8A3C3	ORF6N domain-containing protein OS=Bacteroides thetaiotaomicron (strain ATCC 29148 / DSM 2079 / JCM 5827 / CCUG 10774 / NCTC 10582 / VPI-5482 / E50) OX=226186 GN=BT_3031 PE=4 SV=1	1	0	7.222	9	2	4	2	24.1	2	1	FALSE	1.17	2.81	1.503	2.116	2.105	0.162451	0.00517535	0.00305519	0.040431	0.00142694	0.00109909	59.5	89.4	125.9	125.2	24.78	22.18	17.86	15.69	High	High	High	High	High	High	High	High	High	High	High	High	High	High	High
FALSE	High	Master Protein	Q8A3C7	Uncharacterized protein OS=Bacteroides thetaiotaomicron (strain ATCC 29148 / DSM 2079 / JCM 5827 / CCUG 10774 / NCTC 10582 / VPI-5482 / E50) OX=226186 GN=BT_3027 PE=4 SV=1	1	0	18.251	15	4	11	4	43.2	4	4	FALSE	2.37	12.98	0.576	0.392	0.267	0.16333	0.0034313	0.000201103	0.0407021	0.000851795	3.89256e-05	178.9	103	70.2	47.8	36.94	12.07	20.72	18.78	High	High	High	High	High	High	High	High	High	High	High	High	High	High	High
FALSE	High	Master Protein	Q8A986	Uncharacterized protein OS=Bacteroides thetaiotaomicron (strain ATCC 29148 / DSM 2079 / JCM 5827 / CCUG 10774 / NCTC 10582 / VPI-5482 / E50) OX=226186 GN=BT_0931 PE=4 SV=1	1	0	26.594	22	5	21	5	25.5	5	4	FALSE	3.86	29.32	2.522	1.404	1.162	0.163914	0.980681	1	0.0408998	0.848309	0.947287	65.7	165.7	92.3	76.3	30.88	52.2	24.75	55.68	High	High	High	High	High	High	High	High	High	High	High	High	High	High	High
FALSE	High	Master Protein	Q8A3D0	SusC homolog OS=Bacteroides thetaiotaomicron (strain ATCC 29148 / DSM 2079 / JCM 5827 / CCUG 10774 / NCTC 10582 / VPI-5482 / E50) OX=226186 GN=BT_3024 PE=3 SV=1	1	0	96.005	20	16	62	15	112.7	16	13	FALSE	13.91	72.39	0.731	0.698	0.634	0.164284	0.128864	0.0170695	0.0411082	0.0694322	0.00838205	130.6	95.5	91.1	82.7	11.54	9.45	17.15	20.91	High	High	High	High	High	High	High	High	High	High	High	High	High	High	High
FALSE	High	Master Protein	Q8A5K9	DNA polymerase III subunit alpha OS=Bacteroides thetaiotaomicron (strain ATCC 29148 / DSM 2079 / JCM 5827 / CCUG 10774 / NCTC 10582 / VPI-5482 / E50) OX=226186 GN=BT_2230 PE=4 SV=1	1	0	46.082	9	9	22	9	143.4	9	8	FALSE	6.23	30.5	0.657	0.23	0.168	0.164284	2.05235e-05	2.59899e-06	0.0410708	9.04868e-07	1.12097e-07	194.6	127.8	44.8	32.7	28.37	5.25	19.15	20.19	High	High	High	High	High	High	High	High	High	High	High	High	High	High	High
FALSE	High	Master Protein	Q8A934	Beta-galactosidase OS=Bacteroides thetaiotaomicron (strain ATCC 29148 / DSM 2079 / JCM 5827 / CCUG 10774 / NCTC 10582 / VPI-5482 / E50) OX=226186 GN=BT_0983 PE=3 SV=1	1	0	19.833	8	5	10	5	99.8	5	4	FALSE	1.98	9.18	1.45	1.266	1.215	0.164284	0.299754	0.625155	0.0411498	0.189429	0.493933	81.1	117.6	102.7	98.5	24.82	11.56	20.18	18.22	High	High	High	High	High	High	High	High	High	High	High	High	High	High	High
FALSE	High	Master Protein	Q8AAV3	SusD homolog OS=Bacteroides thetaiotaomicron (strain ATCC 29148 / DSM 2079 / JCM 5827 / CCUG 10774 / NCTC 10582 / VPI-5482 / E50) OX=226186 GN=BT_0361 PE=3 SV=1	1	0	48.766	16	5	15	5	67.8	5	4	FALSE	2.72	23.55	0.598	0.587	0.476	0.165688	0.149877	0.00953932	0.0415544	0.0836537	0.00426069	150.3	89.9	88.2	71.5	32.58	4.44	28.72	19.07	High	High	High	High	High	High	High	High	High	High	High	High	High	High	High
FALSE	High	Master Protein	Q8A055	Putative lipoprotein OS=Bacteroides thetaiotaomicron (strain ATCC 29148 / DSM 2079 / JCM 5827 / CCUG 10774 / NCTC 10582 / VPI-5482 / E50) OX=226186 GN=BT_4166 PE=4 SV=1	1	0	107.523	39	17	49	17	65.1	17	15	FALSE	9.88	75.87	0.508	0.25	0.205	0.166022	0.00182377	0.000365596	0.0417786	0.000390974	8.44492e-05	203.8	103.5	51	41.8	50	18.91	30.66	13.61	High	High	High	High	High	High	High	High	High	High	High	High	High	High	High
FALSE	High	Master Protein	P00761 SWISS-PROT:P00761	Trypsin - Sus scrofa (Pig).	1	0	88.847	39	8	381	7	24.4	8		TRUE	134.25		0.634	0.53	0.54	0.166022	0.00533967	0.00576417	0.0418094	0.00148931	0.0023867	148	93.8	78.4	79.8	12.18	18.37	26.71	14.32	High	High	High	High	High	High	High	High	High	High	High	High	High	High	High
FALSE	High	Master Protein	Q8A4Q4	Riboflavin biosynthesis protein OS=Bacteroides thetaiotaomicron (strain ATCC 29148 / DSM 2079 / JCM 5827 / CCUG 10774 / NCTC 10582 / VPI-5482 / E50) OX=226186 GN=BT_2543 PE=3 SV=1	1	0	61.863	37	10	45	10	35.9	10	10	FALSE	13.17	60.32	2.183	3.636	4.583	0.166022	0.00985097	0.00274374	0.0417199	0.00312068	0.000966882	35.1	76.6	127.6	160.8	13.98	38.68	38.53	33.83	High	High	High	High	High	High	High	High	High	High	High	High	High	High	High
FALSE	High	Master Protein	Q8A7W2	Iron-sulfur flavoprotein OS=Bacteroides thetaiotaomicron (strain ATCC 29148 / DSM 2079 / JCM 5827 / CCUG 10774 / NCTC 10582 / VPI-5482 / E50) OX=226186 GN=BT_1412 PE=4 SV=1	1	0	48.689	51	8	37	8	20	7	8	FALSE	10.89	52.43	3.942	5.726	6.962	0.166022	0.0324726	0.0122767	0.0419034	0.0132484	0.00573436	22.7	89.4	129.9	158	32.85	11.99	40.02	84.92	High	High	High	High	High	High	High	High	High	High	High	High	High	High	High
FALSE	High	Master Protein	Q89YV2	Uncharacterized protein OS=Bacteroides thetaiotaomicron (strain ATCC 29148 / DSM 2079 / JCM 5827 / CCUG 10774 / NCTC 10582 / VPI-5482 / E50) OX=226186 GN=BT_4629 PE=4 SV=1	1	0.004	4.816	6	1	2	1	26.7	1	1	FALSE	0.33	2.31	1.371	0.391	0.746	0.166022	0.000660187	0.468075	0.0418959	9.72353e-05	0.354122	114	156.3	44.6	85	16.82	27.05	10.05	14.82	High	High	High	High	High	High	High	High	High	High	High	High	High	High	High
FALSE	High	Master Protein	Q8A0D6	SusD homolog OS=Bacteroides thetaiotaomicron (strain ATCC 29148 / DSM 2079 / JCM 5827 / CCUG 10774 / NCTC 10582 / VPI-5482 / E50) OX=226186 GN=BT_4085 PE=3 SV=1	1	0	40.575	14	7	24	7	70.6	6	6	FALSE	4.64	32.9	0.526	0.437	0.391	0.166857	0.020049	0.00466495	0.0421673	0.00734062	0.00182127	170	89.4	74.2	66.4	40.61	20.26	23.24	10.4	High	High	High	High	High	High	High	High	High	High	High	High	High	High	High
FALSE	High	Master Protein	Q8A756	Phenylalanine--tRNA ligase alpha subunit OS=Bacteroides thetaiotaomicron (strain ATCC 29148 / DSM 2079 / JCM 5827 / CCUG 10774 / NCTC 10582 / VPI-5482 / E50) OX=226186 GN=pheS PE=3 SV=1	1	0	249.881	66	19	295	19	38.5	19	19	FALSE	57.54	415.13	0.67	1.514	1.674	0.166954	0.0240319	0.00245154	0.0422453	0.0091137	0.000844332	82.3	55.1	124.7	137.8	23.33	14.96	4.19	13.54	High	High	High	High	High	High	High	High	High	High	High	High	High	High	High
FALSE	High	Master Protein	Q8AB38	SusD homolog OS=Bacteroides thetaiotaomicron (strain ATCC 29148 / DSM 2079 / JCM 5827 / CCUG 10774 / NCTC 10582 / VPI-5482 / E50) OX=226186 GN=BT_0273 PE=1 SV=1	1	0	87.754	37	15	40	15	57.1	15	13	FALSE	11.4	51.94	0.648	0.404	0.316	0.167016	0.00165609	0.000121907	0.0424156	0.000340742	2.04476e-05	168.9	109.5	68.2	53.4	27.57	8.57	20.98	18.41	High	High	High	High	High	High	High	High	High	High	High	High	High	High	High
FALSE	High	Master Protein	Q8AAP1	Translation initiation factor IF-3 OS=Bacteroides thetaiotaomicron (strain ATCC 29148 / DSM 2079 / JCM 5827 / CCUG 10774 / NCTC 10582 / VPI-5482 / E50) OX=226186 GN=infC PE=3 SV=1	1	0	85.597	55	13	67	13	21.8	9	12	FALSE	18.23	97.48	0.603	0.816	0.386	0.167016	0.602437	0.0010226	0.0423447	0.437681	0.000297631	142.7	86	116.4	55	23.28	17.83	22.65	18.29	High	High	High	High	High	High	High	High	High	High	High	High	High	High	High
FALSE	Medium	Master Protein	Q8A0E5	Alpha-L-rhamnosidase OS=Bacteroides thetaiotaomicron (strain ATCC 29148 / DSM 2079 / JCM 5827 / CCUG 10774 / NCTC 10582 / VPI-5482 / E50) OX=226186 GN=BT_4076 PE=4 SV=1	1	0.026	3.138	1	1	1	1	101.4	1		FALSE	0.22		0.745	0.658	0.529	0.167016	0.0396362	0.000905799	0.0424211	0.0170068	0.000255534	136.4	101.6	89.8	72.2	11.11	13.72	12.42	20.97	High	High	High	High	High	High	High	High	High	High	High	High	High	High	High
FALSE	High	Master Protein	Q8A135	GTPase Der OS=Bacteroides thetaiotaomicron (strain ATCC 29148 / DSM 2079 / JCM 5827 / CCUG 10774 / NCTC 10582 / VPI-5482 / E50) OX=226186 GN=der PE=3 SV=1	1	0	263.956	67	24	182	24	49.7	22	24	FALSE	37.23	272.06	1.808	1.378	1.024	0.167175	0.813035	1	0.0425681	0.651154	0.999977	76.8	138.8	105.8	78.6	30.81	30.98	33.33	23.59	High	High	High	High	High	High	High	High	High	High	High	High	High	High	High
FALSE	High	Master Protein	Q8A0P1	Uncharacterized protein OS=Bacteroides thetaiotaomicron (strain ATCC 29148 / DSM 2079 / JCM 5827 / CCUG 10774 / NCTC 10582 / VPI-5482 / E50) OX=226186 GN=BT_3980 PE=1 SV=1	1	0	32.423	28	6	15	6	30.3	6	5	FALSE	2.28	22.37	2.079	1.621	2.884	0.167175	0.358528	0.0338576	0.0425581	0.23333	0.0185189	52.7	109.6	85.5	152.1	16.57	26.73	37.27	43.91	High	High	High	High	High	High	High	High	High	High	High	High	High	High	High
FALSE	High	Master Protein	Q8A9P3	Putative lipoprotein OS=Bacteroides thetaiotaomicron (strain ATCC 29148 / DSM 2079 / JCM 5827 / CCUG 10774 / NCTC 10582 / VPI-5482 / E50) OX=226186 GN=BT_0772 PE=4 SV=1	1	0	8.698	9	1	4	1	17.9	1	1	FALSE	0.6	5.74	3.002	4.412	13.133	0.167498	0.0112798	0.000348407	0.042704	0.00368667	7.98109e-05	18.6	55.7	81.9	243.8	36.9	19.38	34.08	65.31	High	High	n/a	High	High	High	High	High	High	High	High	High	High	High	High
FALSE	High	Master Protein	Q8A552	Putative TonB-dependent transmembrane receptor OS=Bacteroides thetaiotaomicron (strain ATCC 29148 / DSM 2079 / JCM 5827 / CCUG 10774 / NCTC 10582 / VPI-5482 / E50) OX=226186 GN=BT_2390 PE=3 SV=1	1	0	271.664	45	33	270	33	83.6	30	31	FALSE	76.21	368.36	0.772	0.709	0.594	0.168564	0.0161844	0.000576679	0.0430835	0.00564128	0.000149236	130.1	100.4	92.3	77.2	8	14.03	4.4	18.17	High	High	High	High	High	High	High	High	High	High	High	High	High	High	High
FALSE	High	Master Protein	Q8A830	Glycoside transferase family 4 OS=Bacteroides thetaiotaomicron (strain ATCC 29148 / DSM 2079 / JCM 5827 / CCUG 10774 / NCTC 10582 / VPI-5482 / E50) OX=226186 GN=BT_1344 PE=4 SV=1	1	0	7.642	5	2	3	2	42.1	2	1	FALSE	1.09	3.16	0.513	0.159	0.136	0.168564	2.85318e-05	1.1398e-05	0.0430808	1.43012e-06	8.52123e-07	221.2	113.5	35.1	30.1	24.78	8.29	27	23.76	High	High	High	High	High	High	High	High	High	High	High	High	High	High	High
FALSE	High	Master Protein	Q8A5T1	Probable secreted glycosyl hydrolase OS=Bacteroides thetaiotaomicron (strain ATCC 29148 / DSM 2079 / JCM 5827 / CCUG 10774 / NCTC 10582 / VPI-5482 / E50) OX=226186 GN=BT_2157 PE=1 SV=1	1	0	96.065	48	8	52	8	32.2	8	8	FALSE	8.17	87.29	0.717	0.324	0.351	0.168797	2.60469e-05	2.52002e-05	0.0431969	1.25658e-06	2.53613e-06	167.2	119.8	54.2	58.8	17.32	12.49	15.09	14.93	High	High	High	High	High	High	High	High	High	High	High	High	High	High	High
FALSE	High	Master Protein	Q8A2S1	Uncharacterized protein OS=Bacteroides thetaiotaomicron (strain ATCC 29148 / DSM 2079 / JCM 5827 / CCUG 10774 / NCTC 10582 / VPI-5482 / E50) OX=226186 GN=BT_3234 PE=4 SV=1	1	0	123.837	39	10	69	10	45.3	10	9	FALSE	9.68	121.44	0.791	0.738	0.584	0.16885	0.0455181	0.000241054	0.0432644	0.0201123	4.94431e-05	128.5	101.6	94.9	75.1	9.12	8.87	12.14	12.35	High	High	High	High	High	High	High	High	High	High	High	High	High	High	High
FALSE	High	Master Protein	Q8A1A8	Acetylornithine aminotransferase OS=Bacteroides thetaiotaomicron (strain ATCC 29148 / DSM 2079 / JCM 5827 / CCUG 10774 / NCTC 10582 / VPI-5482 / E50) OX=226186 GN=BT_3758 PE=3 SV=1	1	0	232.134	51	15	258	15	41.1	14	15	FALSE	42.77	428.26	2.215	1.443	1.945	0.169225	0.374226	0.161233	0.0434688	0.245288	0.107351	60.6	134.2	87.4	117.8	51.39	42.68	55.38	21.74	High	High	High	High	High	High	High	High	High	High	High	High	High	High	High
FALSE	High	Master Protein	Q8A956	Putative TonB-dependent outer membrane receptor OS=Bacteroides thetaiotaomicron (strain ATCC 29148 / DSM 2079 / JCM 5827 / CCUG 10774 / NCTC 10582 / VPI-5482 / E50) OX=226186 GN=BT_0961 PE=4 SV=1	1	0	81.89	76	7	63	7	16	7	7	FALSE	15.49	94.08	2.653	5.459	8.391	0.169225	0.00281761	0.000517141	0.0434642	0.000664345	0.000129533	22.9	60.6	124.8	191.8	31.82	17.52	40.66	70.46	High	High	High	High	High	High	High	High	High	High	High	High	High	High	High
FALSE	High	Master Protein	Q8A886	Spermidine/putrescine ABC transporter OS=Bacteroides thetaiotaomicron (strain ATCC 29148 / DSM 2079 / JCM 5827 / CCUG 10774 / NCTC 10582 / VPI-5482 / E50) OX=226186 GN=BT_1288 PE=3 SV=1	1	0.002	5.571	4	2	3	2	52.1	2	1	FALSE	1.77	2.2	1.73	0.335	0.298	0.169662	0.000629874	0.000148127	0.0436352	8.99757e-05	2.66504e-05	118.9	205.8	39.9	35.4	12.92	19.04	18.1	33.17	High	High	High	High	High	High	High	High	High	High	High	High	High	High	High
FALSE	High	Master Protein	Q8A0H6	Aminoacyl-histidine dipeptidase OS=Bacteroides thetaiotaomicron (strain ATCC 29148 / DSM 2079 / JCM 5827 / CCUG 10774 / NCTC 10582 / VPI-5482 / E50) OX=226186 GN=BT_4045 PE=4 SV=1	1	0	422.541	72	27	642	27	52.4	27	26	FALSE	113.77	902.66	2.05	3.09	3.171	0.169901	0.00891702	0.00576099	0.043751	0.00273493	0.00237141	43	88.1	132.7	136.2	45.82	25.26	29.35	17.69	High	High	High	High	High	High	High	High	High	High	High	High	High	High	High
FALSE	High	Master Protein	Q8A951	RNA polymerase ECF-type sigma factor OS=Bacteroides thetaiotaomicron (strain ATCC 29148 / DSM 2079 / JCM 5827 / CCUG 10774 / NCTC 10582 / VPI-5482 / E50) OX=226186 GN=BT_0966 PE=3 SV=1	1	0	15.961	15	3	15	3	20.9	3	2	FALSE	5.1	18.01	1.581	2.847	4.643	0.171631	0.000914644	6.56286e-05	0.0442511	0.000154637	9.03704e-06	39.7	62.8	113.1	184.4	14.12	10.62	15.37	39.72	High	High	High	High	High	High	High	High	High	High	High	High	High	High	High
FALSE	High	Master Protein	Q8A479	50S ribosomal protein L2 OS=Bacteroides thetaiotaomicron (strain ATCC 29148 / DSM 2079 / JCM 5827 / CCUG 10774 / NCTC 10582 / VPI-5482 / E50) OX=226186 GN=rplB PE=3 SV=1	1	0	121.03	48	16	134	16	29.8	15	14	FALSE	34.21	179.48	0.626	0.212	0.146	0.173202	1.63435e-05	1.90143e-06	0.0447116	6.08571e-07	6.11837e-08	201.7	126.2	42.8	29.4	16.68	5.19	24	23.79	High	High	High	High	High	High	High	High	High	High	High	High	High	High	High
FALSE	High	Master Protein	Q8A5W4	Lysine--tRNA ligase OS=Bacteroides thetaiotaomicron (strain ATCC 29148 / DSM 2079 / JCM 5827 / CCUG 10774 / NCTC 10582 / VPI-5482 / E50) OX=226186 GN=lysS PE=3 SV=1	1	0	526.672	74	45	692	45	65.9	42	45	FALSE	182.57	831.23	0.357	0.444	0.661	0.173322	0.244583	0.996947	0.0448532	0.14904	0.890245	162.5	58	72.1	107.4	31.42	57.97	41.28	67.36	High	High	High	High	High	High	High	High	High	High	High	High	High	High	High
FALSE	High	Master Protein	Q8A436	Uncharacterized protein OS=Bacteroides thetaiotaomicron (strain ATCC 29148 / DSM 2079 / JCM 5827 / CCUG 10774 / NCTC 10582 / VPI-5482 / E50) OX=226186 GN=BT_2768 PE=4 SV=1	1	0	38.025	23	6	21	6	36.4	6	5	FALSE	5.54	28.17	1.341	0.836	0.751	0.173322	0.459357	0.129271	0.0448207	0.313918	0.0841292	101.8	136.6	85.1	76.5	7.77	17.35	9.97	20.64	High	High	High	High	High	High	High	High	High	High	High	High	High	High	High
FALSE	High	Master Protein	Q8A993	S-layer domain containing protein OS=Bacteroides thetaiotaomicron (strain ATCC 29148 / DSM 2079 / JCM 5827 / CCUG 10774 / NCTC 10582 / VPI-5482 / E50) OX=226186 GN=BT_0924 PE=4 SV=1	1	0	54.302	33	10	36	10	41.8	8	9	FALSE	9.49	43.78	1.728	0.495	0.637	0.174536	0.0138265	0.0843584	0.0452233	0.00470454	0.0518279	103.6	179.1	51.3	66	14.78	34.55	16.95	23.97	High	High	High	High	High	High	High	High	High	High	High	High	High	High	High
FALSE	High	Master Protein	Q8A5V8	Fucose kinase OS=Bacteroides thetaiotaomicron (strain ATCC 29148 / DSM 2079 / JCM 5827 / CCUG 10774 / NCTC 10582 / VPI-5482 / E50) OX=226186 GN=BT_2128 PE=4 SV=1	1	0	158.74	37	27	83	27	108.7	26	24	FALSE	18.62	117.9	1.364	1.918	2.183	0.174797	0.00309707	0.000333023	0.0454583	0.000749035	7.42651e-05	61.9	84.4	118.7	135.1	29.2	8.73	6.62	14.49	High	High	High	High	High	High	High	High	High	High	High	High	High	High	High
FALSE	High	None	Q89ZD0	DUF1080 domain-containing protein OS=Bacteroides thetaiotaomicron (strain ATCC 29148 / DSM 2079 / JCM 5827 / CCUG 10774 / NCTC 10582 / VPI-5482 / E50) OX=226186 GN=BT_4447 PE=4 SV=1	1	0	60.795	41	6	35	6	27.1	6	6	FALSE	6.6	60.43	0.717	0.322	0.351	0.174797	2.64517e-05	2.55675e-05	0.0453754	1.28455e-06	2.58125e-06	167.4	120	53.9	58.7	17.18	12.69	15.22	15.08	High	High	High	High	High	High	High	High	High	High	High	High	High	High	High
FALSE	High	Master Protein	Q8A7V2	Uncharacterized protein OS=Bacteroides thetaiotaomicron (strain ATCC 29148 / DSM 2079 / JCM 5827 / CCUG 10774 / NCTC 10582 / VPI-5482 / E50) OX=226186 GN=BT_1422 PE=1 SV=1	1	0	18.605	32	3	10	3	12.8	3	3	FALSE	2.48	9.59	2.521	1.822	4.041	0.174797	0.206372	0.016901	0.0454486	0.122768	0.00828311	42.6	107.5	77.7	172.2	33.05	32.81	42.57	39.76	High	High	High	High	High	High	High	High	High	High	High	High	High	High	High
FALSE	High	Master Protein	Q8A014	UDP-3-O-acylglucosamine N-acyltransferase OS=Bacteroides thetaiotaomicron (strain ATCC 29148 / DSM 2079 / JCM 5827 / CCUG 10774 / NCTC 10582 / VPI-5482 / E50) OX=226186 GN=lpxD PE=3 SV=1	1	0	172.987	69	20	124	20	37.1	18	18	FALSE	29.45	150.84	0.381	0.652	0.843	0.176028	0.963033	1	0.0459473	0.820897	0.996788	139.1	52.9	90.7	117.2	70.87	20.01	29.53	35.71	High	High	High	High	High	High	High	High	High	High	High	High	High	High	High
FALSE	High	Master Protein	Q8A0R7	Uncharacterized protein OS=Bacteroides thetaiotaomicron (strain ATCC 29148 / DSM 2079 / JCM 5827 / CCUG 10774 / NCTC 10582 / VPI-5482 / E50) OX=226186 GN=BT_3954 PE=4 SV=1	1	0	39.601	17	7	20	7	52.3	7	7	FALSE	5.63	28.45	0.598	0.416	0.324	0.176028	0.0122566	0.000759308	0.0459438	0.00407638	0.000207172	171	102.4	71.2	55.4	30.92	10.95	33.13	18.69	High	High	High	High	High	High	High	High	High	High	High	High	High	High	High
FALSE	High	Master Protein	Q8A874	Uncharacterized protein OS=Bacteroides thetaiotaomicron (strain ATCC 29148 / DSM 2079 / JCM 5827 / CCUG 10774 / NCTC 10582 / VPI-5482 / E50) OX=226186 GN=BT_1300 PE=4 SV=1	1	0	24.988	24	7	26	7	32.4	6	7	FALSE	6.4	30.57	1.773	1.21	2.171	0.176028	0.870089	0.023033	0.0459376	0.709323	0.0119139	65	115.2	78.6	141.1	7.76	22.54	45	27.8	High	High	High	High	High	High	High	High	High	High	High	High	High	High	High
FALSE	High	Master Protein	Q8A5J4	Uncharacterized protein OS=Bacteroides thetaiotaomicron (strain ATCC 29148 / DSM 2079 / JCM 5827 / CCUG 10774 / NCTC 10582 / VPI-5482 / E50) OX=226186 GN=BT_2245 PE=4 SV=1	1	0	16.243	11	2	7	2	36.7	2	1	FALSE	1.8	9.21	0.851	0.596	0.484	0.17612	0.000122611	2.62381e-06	0.0460275	9.94987e-06	1.18756e-07	136.5	116.1	81.4	66	10.81	1.2	11.22	6.34	High	High	High	High	High	High	High	High	High	High	High	High	High	High	High
FALSE	High	Master Protein	Q8A2T6	S-adenosylmethionine synthase OS=Bacteroides thetaiotaomicron (strain ATCC 29148 / DSM 2079 / JCM 5827 / CCUG 10774 / NCTC 10582 / VPI-5482 / E50) OX=226186 GN=metK PE=3 SV=1	1	0	224.292	68	25	198	25	47.5	24	22	FALSE	51.82	254.89	0.439	0.56	1.316	0.176452	0.419466	0.584224	0.0461723	0.281699	0.45786	120.6	53	67.6	158.8	46.94	22.4	16.5	15.27	High	High	High	High	High	High	High	High	High	High	High	High	High	High	High
FALSE	High	Master Protein	Q8A710	Putative polysaccharide biosynthesis protein OS=Bacteroides thetaiotaomicron (strain ATCC 29148 / DSM 2079 / JCM 5827 / CCUG 10774 / NCTC 10582 / VPI-5482 / E50) OX=226186 GN=BT_1715 PE=4 SV=1	1	0	20.432	16	3	10	3	28.7	3	3	FALSE	1.6	14.44	1.496	0.702	0.74	0.176452	0.124405	0.090531	0.046227	0.0664555	0.056175	101.6	151.9	71.3	75.1	28.02	4	13.85	16.27	High	High	High	High	High	High	High	High	High	High	High	High	High	High	High
FALSE	High	Master Protein	Q8A2G5	Beta-galactosidase OS=Bacteroides thetaiotaomicron (strain ATCC 29148 / DSM 2079 / JCM 5827 / CCUG 10774 / NCTC 10582 / VPI-5482 / E50) OX=226186 GN=BT_3340 PE=3 SV=1	1	0	329.811	45	40	201	40	117.9	39	39	FALSE	50.47	264.5	0.696	0.653	0.803	0.179502	0.0163161	0.336643	0.0470836	0.00570393	0.244684	126.9	88.3	82.9	101.9	15.4	15.71	5.75	8.78	High	High	High	High	High	High	High	High	High	High	High	High	High	High	High
FALSE	High	Master Protein	Q89YJ4	Pyruvate formate-lyase-activating enzyme OS=Bacteroides thetaiotaomicron (strain ATCC 29148 / DSM 2079 / JCM 5827 / CCUG 10774 / NCTC 10582 / VPI-5482 / E50) OX=226186 GN=BT_4737 PE=3 SV=1	1	0	94.232	65	14	74	14	27.4	14	13	FALSE	21.81	80.17	2.213	2.568	3.675	0.180995	0.0399917	0.00434099	0.0475328	0.0171977	0.0016726	42.3	93.6	108.6	155.5	7.01	20.94	34.13	58.76	High	High	High	High	High	High	High	High	High	High	High	High	High	High	High
FALSE	High	Master Protein	Q8A9E9	SusD homolog OS=Bacteroides thetaiotaomicron (strain ATCC 29148 / DSM 2079 / JCM 5827 / CCUG 10774 / NCTC 10582 / VPI-5482 / E50) OX=226186 GN=BT_0866 PE=3 SV=1	1	0	158.646	44	25	85	24	72.1	25	24	FALSE	21.9	123.57	0.548	0.396	0.327	0.181518	0.0318567	0.00316688	0.0477282	0.0129361	0.00114331	176.1	96.5	69.8	57.6	38.14	7.46	46.85	19.52	High	High	High	High	High	High	High	High	High	High	High	High	High	High	High
FALSE	High	Master Protein	Q8A050	Uncharacterized protein OS=Bacteroides thetaiotaomicron (strain ATCC 29148 / DSM 2079 / JCM 5827 / CCUG 10774 / NCTC 10582 / VPI-5482 / E50) OX=226186 GN=BT_4171 PE=4 SV=1	1	0	32.333	30	6	17	6	23.8	5	5	FALSE	3.33	20.62	0.614	0.313	0.231	0.181699	0.00113622	9.62028e-05	0.0478337	0.00021241	1.49376e-05	185.3	113.9	57.9	42.9	36.61	15.45	28.24	15.45	High	High	High	High	High	High	High	High	High	High	High	High	High	High	High
FALSE	High	Master Protein	Q8A5H5	Outer membrane protein Omp121 OS=Bacteroides thetaiotaomicron (strain ATCC 29148 / DSM 2079 / JCM 5827 / CCUG 10774 / NCTC 10582 / VPI-5482 / E50) OX=226186 GN=BT_2264 PE=1 SV=1	1	0	1177.92	68	61	3242	61	108.8	57	60	FALSE	605.78	4333.51	0.753	0.661	0.503	0.183487	0.0433781	0.000515348	0.0484116	0.0190143	0.000128919	137.1	103.2	90.6	69	13.47	13.98	11.49	18.54	High	High	High	High	High	High	High	High	High	High	High	High	High	High	High
FALSE	High	Master Protein	Q89YQ7	Uncharacterized protein OS=Bacteroides thetaiotaomicron (strain ATCC 29148 / DSM 2079 / JCM 5827 / CCUG 10774 / NCTC 10582 / VPI-5482 / E50) OX=226186 GN=BT_4674 PE=4 SV=1	1	0	40.77	40	6	20	6	20.2	6	5	FALSE	6.1	26.39	1.205	0.916	1.144	0.183487	0.80231	0.269396	0.0484219	0.63911	0.189954	93.8	113	85.9	107.3	6.95	10.68	8.6	12.78	High	High	High	High	High	High	High	High	High	High	High	High	High	High	High
FALSE	Medium	Master Protein	Q8A374	Putative pectin degradation protein OS=Bacteroides thetaiotaomicron (strain ATCC 29148 / DSM 2079 / JCM 5827 / CCUG 10774 / NCTC 10582 / VPI-5482 / E50) OX=226186 GN=BT_3081 PE=4 SV=1	1	0.028	3.029	7	1	2	1	12.8	1	1	FALSE	0.4	2.83	2.16	1.401	1.314	0.184644	0.688149	0.496923	0.0487861	0.51798	0.37944	68.1	147.1	95.4	89.4	23.15	22.56	23.34	68.53	High	High	High	High	High	High	High	High	High	High	High	High	High	High	High
FALSE	Medium	Master Protein	Q8A1F9	Regulatory protein SusR OS=Bacteroides thetaiotaomicron (strain ATCC 29148 / DSM 2079 / JCM 5827 / CCUG 10774 / NCTC 10582 / VPI-5482 / E50) OX=226186 GN=susR PE=4 SV=1	1	0.045	2.44	1	1	1	1	68.6		1	FALSE		2.13	1.82	2.067	2.881	0.185074	0.0682948	0.00581107	0.0489588	0.0325546	0.00240983	51.5	93.7	106.4	148.4	40.89	22.92	23.95	19.79	High	High	High	High	High	High	High	High	High	High	High	High	High	High	High
FALSE	High	Master Protein	Q8A901	Conserved protein with a conserved patatin-like phospholipase domain OS=Bacteroides thetaiotaomicron (strain ATCC 29148 / DSM 2079 / JCM 5827 / CCUG 10774 / NCTC 10582 / VPI-5482 / E50) OX=226186 GN=BT_1016 PE=4 SV=1	1	0	29.696	28	6	12	6	29.2	5	5	FALSE	3.35	20.91	1.52	0.634	0.694	0.185135	0.0385803	0.0594015	0.0490341	0.0164059	0.0348628	104	158	65.9	72.1	28.54	15.71	8.36	2.04	High	High	High	High	High	High	High	High	High	High	High	High	High	High	High
FALSE	High	Master Protein	Q8A8S8	Octanoyltransferase OS=Bacteroides thetaiotaomicron (strain ATCC 29148 / DSM 2079 / JCM 5827 / CCUG 10774 / NCTC 10582 / VPI-5482 / E50) OX=226186 GN=lipB PE=3 SV=1	1	0	47.353	43	9	28	9	26	9	8	FALSE	9.31	37.82	1.865	1.779	2.714	0.185776	0.216559	0.0221281	0.049278	0.129704	0.0113539	54.4	101.4	96.7	147.5	33.84	32.19	26.23	38.06	High	High	High	High	High	High	High	High	High	High	High	High	High	High	High
FALSE	High	Master Protein	Q8A809	Uncharacterized protein OS=Bacteroides thetaiotaomicron (strain ATCC 29148 / DSM 2079 / JCM 5827 / CCUG 10774 / NCTC 10582 / VPI-5482 / E50) OX=226186 GN=BT_1365 PE=4 SV=1	1	0	26.797	31	4	18	4	13.9	4	4	FALSE	5.38	22.48	0.383	0.522	0.099	0.185776	0.311391	0.000230585	0.0493227	0.198076	4.64118e-05	199.6	76.4	104.2	19.8	62.1	26.54	17.23	43.63	High	High	High	High	High	High	High	High	High	High	High	High	High	High	High
FALSE	High	Master Protein	Q89ZW8	6,7-dimethyl-8-ribityllumazine synthase OS=Bacteroides thetaiotaomicron (strain ATCC 29148 / DSM 2079 / JCM 5827 / CCUG 10774 / NCTC 10582 / VPI-5482 / E50) OX=226186 GN=ribH PE=3 SV=1	1	0	27.757	22	4	55	4	15.4	4	4	FALSE	13.75	61.61	0.443	0.392	0.431	0.185872	0.0230535	0.0596446	0.0494075	0.00869844	0.0350661	176.5	78.2	69.2	76.1	31.7	27.28	24.17	27.62	High	High	High	High	High	High	High	High	High	High	High	High	High	High	High
FALSE	High	Master Protein	Q8A4P8	Putative carboxypeptidase OS=Bacteroides thetaiotaomicron (strain ATCC 29148 / DSM 2079 / JCM 5827 / CCUG 10774 / NCTC 10582 / VPI-5482 / E50) OX=226186 GN=BT_2549 PE=3 SV=1	1	0	94.073	55	14	63	14	33.6	12	14	FALSE	15.13	79.53	0.57	1.174	2.209	0.186385	0.68915	0.000698656	0.0497226	0.518954	0.000187499	80.8	46	94.8	178.4	30.62	6.77	17.08	8.71	High	High	High	High	High	High	High	High	High	High	High	High	High	High	High
FALSE	High	Master Protein	Q8AB43	SusC homolog OS=Bacteroides thetaiotaomicron (strain ATCC 29148 / DSM 2079 / JCM 5827 / CCUG 10774 / NCTC 10582 / VPI-5482 / E50) OX=226186 GN=BT_0268 PE=4 SV=1	1	0	87.986	22	18	43	18	109.5	17	15	FALSE	10.6	53.26	0.645	0.526	0.559	0.186385	0.0364731	0.0358534	0.0497098	0.0152989	0.0197938	146.5	94.5	77.1	81.9	24.54	12.27	24.11	21.17	High	High	High	High	High	High	High	High	High	High	High	High	High	High	High
FALSE	High	Master Protein	Q8A0R6	Uncharacterized protein OS=Bacteroides thetaiotaomicron (strain ATCC 29148 / DSM 2079 / JCM 5827 / CCUG 10774 / NCTC 10582 / VPI-5482 / E50) OX=226186 GN=BT_3955 PE=4 SV=1	1	0	44.732	24	8	25	8	48.9	8	6	FALSE	5.93	29.51	0.638	0.555	0.414	0.186385	0.0474731	0.00141393	0.0496395	0.0210975	0.000437279	153.4	97.9	85.2	63.5	32.62	8.69	20.31	11.72	High	High	High	High	High	High	High	High	High	High	High	High	High	High	High
FALSE	High	Master Protein	Q8A750	Conserved protein, with a conserved TPR domain OS=Bacteroides thetaiotaomicron (strain ATCC 29148 / DSM 2079 / JCM 5827 / CCUG 10774 / NCTC 10582 / VPI-5482 / E50) OX=226186 GN=BT_1675 PE=4 SV=1	1	0	423.43	69	50	353	50	86.7	46	48	FALSE	84.23	475.41	1.82	1.966	2.163	0.186512	0.0539915	0.0229099	0.049816	0.0246858	0.011828	57.6	104.8	113.2	124.5	46.07	23.25	20.13	13.06	High	High	High	High	High	High	High	High	High	High	High	High	High	High	High
FALSE	High	Master Protein	Q8A639	Thymidylate synthase OS=Bacteroides thetaiotaomicron (strain ATCC 29148 / DSM 2079 / JCM 5827 / CCUG 10774 / NCTC 10582 / VPI-5482 / E50) OX=226186 GN=thyA PE=3 SV=1	1	0	146.456	82	15	120	15	30.4	14	13	FALSE	27.44	182.52	1.947	1.693	1.629	0.18671	0.258942	0.426508	0.0499286	0.159088	0.318198	63.8	124.2	108	103.9	59.04	32.42	27.45	9.92	High	High	High	High	High	High	High	High	High	High	High	High	High	High	High
FALSE	Medium	Master Protein	Q89Z91	Voltage-gated K+ channel protein OS=Bacteroides thetaiotaomicron (strain ATCC 29148 / DSM 2079 / JCM 5827 / CCUG 10774 / NCTC 10582 / VPI-5482 / E50) OX=226186 GN=BT_4486 PE=4 SV=1	1	0.022	3.606	3	1	2	1	33.4	1	1	FALSE	0.51	3.17	13.576	1.572	3.9	0.187836	1	0.481026	0.0502898	0.99906	0.365764	20	270.9	31.4	77.8	113.78	53.83	61.79	39.97	High	n/a	High	n/a	High	High	High	High	High	High	High	High	High	High	High
FALSE	High	Master Protein	Q8A5S0	Heme chaperone HemW OS=Bacteroides thetaiotaomicron (strain ATCC 29148 / DSM 2079 / JCM 5827 / CCUG 10774 / NCTC 10582 / VPI-5482 / E50) OX=226186 GN=BT_2168 PE=3 SV=1	1	0	35.487	19	7	21	7	44.1	7	6	FALSE	4.24	30.77	1.764	0.316	0.255	0.18784	0.00136317	0.000219507	0.0503509	0.000266537	4.36911e-05	119.9	211.6	37.9	30.6	29.34	10.9	31.85	29.84	High	High	High	High	High	High	High	High	High	High	High	High	High	High	High
FALSE	High	Master Protein	Q8AB34	Coagulation factor 5/8 type, C-terminal OS=Bacteroides thetaiotaomicron (strain ATCC 29148 / DSM 2079 / JCM 5827 / CCUG 10774 / NCTC 10582 / VPI-5482 / E50) OX=226186 GN=BT_0277 PE=4 SV=1	1	0	163.891	42	21	99	21	80.4	19	18	FALSE	22.45	151.04	0.691	0.429	0.331	0.188001	0.000490203	2.43044e-05	0.0505139	6.38987e-05	2.40714e-06	163.2	112.8	70	54	17.87	6.43	19.77	17	High	High	High	High	High	High	High	High	High	High	High	High	High	High	High
FALSE	High	Master Protein	Q8A412	AraC/XylS family transcriptional regulator OS=Bacteroides thetaiotaomicron (strain ATCC 29148 / DSM 2079 / JCM 5827 / CCUG 10774 / NCTC 10582 / VPI-5482 / E50) OX=226186 GN=BT_2792 PE=4 SV=1	1	0	29.515	30	6	13	6	28.8	6	6	FALSE	3.17	18.87	1.642	2.07	1.652	0.188001	0.00768433	0.0531594	0.0504749	0.00229089	0.0307635	62.9	103.2	130.1	103.8	25.37	26.75	11.49	9.15	High	High	High	High	High	High	High	High	High	High	High	High	High	High	High
FALSE	High	Master Protein	Q8A709	Putative teichoic acid biosynthesis protein B OS=Bacteroides thetaiotaomicron (strain ATCC 29148 / DSM 2079 / JCM 5827 / CCUG 10774 / NCTC 10582 / VPI-5482 / E50) OX=226186 GN=BT_1716 PE=3 SV=1	1	0	7.615	4	2	8	2	49.2	2	2	FALSE	3.48	5.83	1.541	7.094	5.903	0.189278	1.45477e-06	1.38139e-06	0.0509175	8.6637e-09	3.57484e-08	25.7	39.7	182.6	152	21.68	14.15	20.57	15.08	High	High	High	High	High	High	High	High	High	High	High	High	High	High	High
FALSE	High	Master Protein	Q89ZP4	3'-5' exonuclease-like protein OS=Bacteroides thetaiotaomicron (strain ATCC 29148 / DSM 2079 / JCM 5827 / CCUG 10774 / NCTC 10582 / VPI-5482 / E50) OX=226186 GN=BT_4332 PE=4 SV=1	1	0	46.798	42	5	21	5	24.5	5	3	FALSE	2.37	33.02	0.525	0.563	0.53	0.190153	0.174522	0.0847234	0.0512137	0.10105	0.0520792	152.7	80.2	86.1	81	46.59	21.4	6.69	17.73	High	High	High	High	High	High	High	High	High	High	High	High	High	High	High
FALSE	High	Master Protein	Q89ZQ2	Plug domain-containing protein OS=Bacteroides thetaiotaomicron (strain ATCC 29148 / DSM 2079 / JCM 5827 / CCUG 10774 / NCTC 10582 / VPI-5482 / E50) OX=226186 GN=BT_4324 PE=4 SV=1	1	0	96.816	27	16	42	16	99.6	15	14	FALSE	8.79	58.34	0.721	1.181	1.687	0.190287	0.459217	0.0172501	0.0513105	0.313529	0.00847627	87.2	62.9	102.9	147	15.63	11.29	27.42	12.38	High	High	High	High	High	High	High	High	High	High	High	High	High	High	High
FALSE	High	Master Protein	Q8A8G1	Uncharacterized protein OS=Bacteroides thetaiotaomicron (strain ATCC 29148 / DSM 2079 / JCM 5827 / CCUG 10774 / NCTC 10582 / VPI-5482 / E50) OX=226186 GN=BT_1206 PE=4 SV=1	1	0	12.876	18	2	9	2	14	2	2	FALSE	2.83	11.3	1.411	2.025	2.244	0.191127	0.0038318	0.0011371	0.0515981	0.000985494	0.000340402	59.9	84.5	121.3	134.4	31.95	17.36	9.97	7.59	High	High	High	High	High	High	High	High	High	High	High	High	High	High	High
FALSE	High	Master Protein	Q8A0A8	SusD homolog OS=Bacteroides thetaiotaomicron (strain ATCC 29148 / DSM 2079 / JCM 5827 / CCUG 10774 / NCTC 10582 / VPI-5482 / E50) OX=226186 GN=BT_4113 PE=3 SV=1	1	0	240.07	65	31	145	31	71	31	28	FALSE	33.5	221.86	0.652	0.277	0.251	0.191295	0.00014187	2.00335e-05	0.0517912	1.2102e-05	1.85613e-06	183.5	119.7	50.8	46	23.55	7.13	30.77	13.44	High	High	High	High	High	High	High	High	High	High	High	High	High	High	High
FALSE	High	Master Protein	Q8A0R9	SusC homolog OS=Bacteroides thetaiotaomicron (strain ATCC 29148 / DSM 2079 / JCM 5827 / CCUG 10774 / NCTC 10582 / VPI-5482 / E50) OX=226186 GN=BT_3952 PE=3 SV=1	1	0	220.043	37	32	107	26	117.4	31	28	FALSE	25.74	149.19	0.641	0.749	0.638	0.191295	0.834511	0.160566	0.0518881	0.674541	0.106856	132.1	84.6	99	84.3	28.45	7.9	26.68	19.34	High	High	High	High	High	High	High	High	High	High	High	High	High	High	High
FALSE	High	Master Protein	Q8A6L9	2-isopropylmalate synthase OS=Bacteroides thetaiotaomicron (strain ATCC 29148 / DSM 2079 / JCM 5827 / CCUG 10774 / NCTC 10582 / VPI-5482 / E50) OX=226186 GN=BT_1858 PE=3 SV=1	1	0	159.135	42	17	116	17	56.1	17	17	FALSE	28.8	159.58	0.614	0.357	0.299	0.191295	0.000639079	0.000176238	0.0518624	9.31055e-05	3.27139e-05	176.2	108.2	62.9	52.6	36.05	19.77	14.4	11.01	High	High	High	High	High	High	High	High	High	High	High	High	High	High	High
FALSE	High	Master Protein	Q8AA20	OMP_b-brl domain-containing protein OS=Bacteroides thetaiotaomicron (strain ATCC 29148 / DSM 2079 / JCM 5827 / CCUG 10774 / NCTC 10582 / VPI-5482 / E50) OX=226186 GN=BT_0645 PE=4 SV=1	1	0	131.366	81	12	733	12	18.9	9	12	FALSE	125.2	864.91	0.661	0.411	0.312	0.191295	0.000632709	3.34227e-05	0.0518298	9.12653e-05	3.71601e-06	167.8	110.9	69	52.3	21.6	13.7	12.93	17.67	High	High	High	High	High	High	High	High	High	High	High	High	High	High	High
FALSE	High	Master Protein	Q8A764	Two-component system sensor histidine kinase OS=Bacteroides thetaiotaomicron (strain ATCC 29148 / DSM 2079 / JCM 5827 / CCUG 10774 / NCTC 10582 / VPI-5482 / E50) OX=226186 GN=BT_1661 PE=4 SV=1	1	0	89.78	22	11	44	10	69.1	11	10	FALSE	10.9	63.49	1.247	0.509	0.351	0.192548	0.000899657	1.35611e-05	0.0522893	0.000150117	1.08716e-06	128.7	160.5	65.6	45.2	14.79	13.4	7.64	16.69	High	High	High	High	High	High	High	High	High	High	High	High	High	High	High
FALSE	High	Master Protein	Q8A8W2	Pyruvate formate-lyase activating enzyme OS=Bacteroides thetaiotaomicron (strain ATCC 29148 / DSM 2079 / JCM 5827 / CCUG 10774 / NCTC 10582 / VPI-5482 / E50) OX=226186 GN=BT_1055 PE=4 SV=1	1	0	13.808	22	3	6	3	23.9	3	2	FALSE	0.81	5.04	2.464	0.662	0.443	0.193166	0.621691	0.0215162	0.052519	0.454648	0.0109918	87.5	215.7	58	38.8	14.72	16.27	14	53.94	High	High	High	High	High	High	High	High	High	High	High	High	High	High	High
FALSE	High	Master Protein	Q8A9E8	SusC homolog OS=Bacteroides thetaiotaomicron (strain ATCC 29148 / DSM 2079 / JCM 5827 / CCUG 10774 / NCTC 10582 / VPI-5482 / E50) OX=226186 GN=BT_0867 PE=3 SV=1	1	0	88.335	23	20	46	18	119.2	18	16	FALSE	8.13	60.05	0.563	0.586	0.529	0.193656	0.479207	0.101751	0.0528379	0.329168	0.0642038	149.4	84.2	87.5	79	28.89	13.11	47.53	20.8	High	High	High	High	High	High	High	High	High	High	High	High	High	High	High
FALSE	High	Master Protein	Q8AAX7	Putative ATPase OS=Bacteroides thetaiotaomicron (strain ATCC 29148 / DSM 2079 / JCM 5827 / CCUG 10774 / NCTC 10582 / VPI-5482 / E50) OX=226186 GN=BT_0335 PE=4 SV=1	1	0	79.809	29	11	34	11	59.7	11	10	FALSE	7.83	54.77	2.149	1.074	0.987	0.193656	1	1	0.0527971	1	0.999984	76.8	165	82.5	75.8	21.67	28.56	41.17	42.38	High	High	High	High	High	High	High	High	High	High	High	High	High	High	High
FALSE	High	Master Protein	Q89ZR7	Aspartate 1-decarboxylase OS=Bacteroides thetaiotaomicron (strain ATCC 29148 / DSM 2079 / JCM 5827 / CCUG 10774 / NCTC 10582 / VPI-5482 / E50) OX=226186 GN=panD PE=3 SV=1	1	0	28.755	45	6	24	6	12.9	5	6	FALSE	5.13	32.14	1.865	2.007	2.98	0.193656	0.124586	0.0114043	0.0528306	0.0666668	0.0052649	50.9	95	102.2	151.8	49.98	41.02	26.16	29.44	High	High	High	High	High	High	High	High	High	High	High	High	High	High	High
FALSE	High	Master Protein	Q8A1C6	Fib_succ_major domain-containing protein OS=Bacteroides thetaiotaomicron (strain ATCC 29148 / DSM 2079 / JCM 5827 / CCUG 10774 / NCTC 10582 / VPI-5482 / E50) OX=226186 GN=BT_3740 PE=4 SV=1	1	0	315.214	55	30	268	30	68.4	29	28	FALSE	55.24	377.84	0.715	0.31	0.178	0.193684	2.04512e-05	6.6132e-07	0.0529073	8.89136e-07	1.16206e-08	181.6	129.8	56.3	32.3	15.28	4.34	11.64	22.98	High	High	High	High	High	High	High	High	High	High	High	High	High	High	High
FALSE	High	Master Protein	Q8A8W3	DNA helicase OS=Bacteroides thetaiotaomicron (strain ATCC 29148 / DSM 2079 / JCM 5827 / CCUG 10774 / NCTC 10582 / VPI-5482 / E50) OX=226186 GN=BT_1054 PE=4 SV=1	1	0	422.667	58	56	294	56	121.8	52	51	FALSE	65.96	437.51	1.28	1.296	1.597	0.194499	0.0187716	0.000679067	0.0531921	0.00676497	0.000180289	77.3	99	100.2	123.5	13.32	7.95	14.58	15.22	High	High	High	High	High	High	High	High	High	High	High	High	High	High	High
FALSE	High	Master Protein	Q8A8K9	Na(+)-translocating NADH-quinone reductase subunit C OS=Bacteroides thetaiotaomicron (strain ATCC 29148 / DSM 2079 / JCM 5827 / CCUG 10774 / NCTC 10582 / VPI-5482 / E50) OX=226186 GN=nqrC PE=3 SV=1	1	0	42.192	29	6	43	6	24.7	6	4	FALSE	11.45	52.17	1.452	0.443	0.551	0.194521	0.000641663	0.00492587	0.0532602	9.3892e-05	0.00194517	116.1	168.5	51.4	64	19.57	20.77	7.86	19.19	High	High	High	High	High	High	High	High	High	High	High	High	High	High	High
[truncated: 2,554 more rows]
[truncated: 33 more columns]

## Sheet: SortedFiltered
Checked	Protein FDR Confidence: Combined	Master	Accession	Description	# Protein Groups	Contaminant	Exp. q-value: Combined	Sum PEP Score	Coverage [%]	# Peptides	# PSMs	# Unique Peptides	MW [kDa]	# Peptides (by Search Engine): CHIMERYS Identification	# Peptides (by Search Engine): Comet	Score CHIMERYS Identification: CHIMERYS Identification	Score Comet: Comet	Abundance Ratio: (2) / (1)	Abundance Ratio: (3) / (1)	Abundance Ratio: (4) / (1)	Abundance Ratio Adj. P-Value: (2) / (1)	Abundance Ratio Adj. P-Value: (3) / (1)	Abundance Ratio Adj. P-Value: (4) / (1)	Abundance Ratio P-Value: (2) / (1)	Abundance Ratio P-Value: (3) / (1)	Abundance Ratio P-Value: (4) / (1)	Abundances (Grouped): 1	Abundances (Grouped): 2	Abundances (Grouped): 3	Abundances (Grouped): 4	Abundances (Grouped) CV [%]: 1	Abundances (Grouped) CV [%]: 2	Abundances (Grouped) CV [%]: 3	Abundances (Grouped) CV [%]: 4	Found in Sample: F1: 126, Sample, 1	Found in Sample: F1: 127C, Sample, 1	Found in Sample: F1: 128C, Sample, 1	Found in Sample: F1: 129C, Sample, 1	Found in Sample: F1: 127N, Sample, 2	Found in Sample: F1: 128N, Sample, 2	Found in Sample: F1: 129N, Sample, 2	Found in Sample: F1: 130N, Sample, 2	Found in Sample: F1: 130C, Sample, 3	Found in Sample: F1: 131C, Sample, 3	Found in Sample: F1: 132C, Sample, 3	Found in Sample: F1: 133C, Sample, 3	Found in Sample: F1: 131N, Sample, 4	Found in Sample: F1: 132N, Sample, 4	Found in Sample: F1: 133N, Sample, 4
[truncated: 2,819 more rows]
[truncated: 33 more columns]
