# Supplementary material for: Differential temporal release and lipoprotein loading in B. thetaiotaomicron bacterial extracellular vesicles
Source: J Extracell Vesicles. 2024 Jan 19;13(1):12406. doi: 10.1002/jev2.12406 (PMC10797578; doi:10.1002/jev2.12406)
Supplement: Supplementary file 2 — Supporting information. [file JEV2-13-12406-s002.xlsx]

## Sheet: Sheet1
Supplementary Table 2. Target sequences (TargetSeq) tested
ID	Construct	Gene	Peptide Sequence	pI
1	IBATH.56	N/A	N/A	N/A
2	IBATH.T1114	BT_1114	CNCYKGNIL	7.7959
3	IBATH.T1142	BT_1142	CYASRITYE	5.8389
4	IBATH.T1144	BT_1144	CHDKMNKNT	8.0301
5	IBATH.T1194	BT_1194	CASMNNTGK	7.9981
6	IBATH.T1488	BT_1488	CNKDEEETE	3.6718
7	IBATH.T1762	BT_1762	CDDFLDRQV	3.826
8	IBATH.T1954	BT_1954	CMKWDYGEM	4.184
9	IBATH.T1955	BT_1955	CDKNDEIIP	3.8759
10	IBATH.T2081	BT_2081	CIREEAPNA	4.2577
11	IBATH.T2460	BT_2460	CHDLNLNPL	5.2692
12	IBATH.T2808	BT_2808	CAQQKETTS	5.8399
13	IBATH.T2913	BT_2913	CSTPKSEMS	5.8399
14	IBATH.T3249	BT_3249	CTGRTSKAS	9.6685
15	IBATH.T3348	BT_3348	CGGQKKVEV	7.9964
16	IBATH.T3463	BT_3463	CKSSKRLTA	10.7883
17	IBATH.T3467	BT_3467	CNSKRAGKK	11.0792
18	IBATH.T3742	BT_3742	CSDDDDVKY	3.6616
19	IBATH.T3745	BT_3745	CIQDEALNS	3.55
20	IBATH.T3827	BT_3827	CRRQQSVST	10.369
21	IBATH.T4005	BT_4005	CDDDGYSIG	3.3384
22	IBATH.T4176	BT_4176	CAQKKKAVI	10.5059
23	IBATH.T4436	BT_4436	CSKSEDGKL	5.9266
24	IBATH.T4569	BT_4569	CSTYYRMTS	7.9819
