# Supplementary material for: Differential temporal release and lipoprotein loading in B. thetaiotaomicron bacterial extracellular vesicles
Source: J Extracell Vesicles. 2024 Jan 19;13(1):12406. doi: 10.1002/jev2.12406 (PMC10797578; doi:10.1002/jev2.12406)
Supplement: Supplementary file 3 — Supporting information. [file JEV2-13-12406-s004.xlsx]

## Sheet: LipoP TargetSeq analysis
Uniprot	Kegg	TargetSeq (post-C) FASTA	average_pI	pH_5.5_charge	pH_7.4_charge	PUL locus
Q8ABE4	BT_0166	>Q8ABE4 ITDDDDDR	3.495	-3.9	-4	0
Q8A807	BT_1367	>Q8A807 TCPVCTSA	5.076	0	-0.8	0
Q8A1U5	BT_3563	>Q8A1U5 SKDDEDEN	3.59	-3.8	-4	0
Q8A9X3	BT_0692	>Q8A9X3 DLIDYHPY	3.773	-1.4	-2	0
Q8A9T8	BT_0727	>Q8A9T8 EKEEPVPV	4.05	-1.8	-2	0
Q8A866	BT_1308	>Q8A866 HDEEDKTN	4.108	-2.2	-3	0
Q8A886	BT_1288	>Q8A886 YNSGEPRE	4.34	-0.8	-1	0
Q8A1W2	BT_3546	>Q8A1W2 KSTPYSDE	4.177	-0.9	-1	0
Q8A2W3	BT_3192	>Q8A2W3 VANTNDVF	3.584	-1	-1	0
Q8AB18	BT_0294	>Q8AB18 HDDDDEPK	3.848	-3.3	-4	0
Q8A4W9	BT_2478	>Q8A4W9 EDDGIDVD	2.864	-4.8	-5	0
Q8A387	BT_3067	>Q8A387 SEEENPEV	3.348	-3.7	-4	0
Q8A7N4	BT_1490	>Q8A7N4 DDLEDKPS	3.631	-2.9	-3	0
Q8A6D0	BT_1954	>Q8A6D0 MKWDYGEM	4.177	-0.9	-1	0
Q8A0G5	BT_4056	>Q8A0G5 SSDSDGDD	3.119	-3.9	-4	0
Q8A1C6	BT_3740	>Q8A1C6 SNDEPTGG	3.434	-1.9	-2	0
Q89YP6	BT_4685	>Q89YP6 NVFLDREP	4.209	-0.9	-1	0
Q8AB71	BT_0240	>Q8AB71 HRDTDALN	5.116	-0.4	-1	0
Q8A376	BT_3079	>Q8A376 KDEETPLS	3.937	-1.8	-2	0
Q89ZZ5	BT_4226	>Q89ZZ5 DSILDYNE	2.941	-2.9	-3	0
Q8A8V5	BT_1062	>Q8A8V5 DSFNEDLP	3.054	-2.9	-3	0
Q89ZZ6	BT_4225	>Q89ZZ6 VSDGVMGD	3.381	-2	-2	0
Q8A4E2	BT_2657	>Q8A4E2 ERIYEDLA	3.908	-1.8	-2	0
Q8A6T9	BT_1787	>Q8A6T9 SDDDDDTL	3.023	-4.9	-5	0
Q8A388	BT_3066	>Q8A388 TKDDLIET	3.859	-1.9	-2	0
Q8A4W8	BT_2479	>Q8A4W8 SDDDTTTI	3.201	-2.9	-3	0
Q8A7B7	BT_1608	>Q8A7B7 ISKAQEND	4.315	-0.9	-1	0
Q8A149	BT_3818	>Q8A149 NENTVYHS	5.076	-0.3	-1	0
Q8A269	BT_3437	>Q8A269 TNDIENLD	3.292	-2.9	-3	0
Q8A267	BT_3439	>Q8A267 TNEEETNN	3.436	-2.8	-3	0
Q89YQ4	BT_4677	>Q89YQ4 DDNDDETY	2.758	-4.8	-5	0
Q8A995	BT_0922	>Q8A995 DNDDDESI	2.864	-4.8	-5	0
Q8A6I8	BT_1896	>Q8A6I8 STENDEFK	3.998	-1.8	-2	0
Q8AAG7	BT_0498	>Q8AAG7 SDDNDDTD	3.037	-4.9	-5	0
Q8A1C3	BT_3743	>Q8A1C3 SDDDPETI	3.148	-3.9	-4	0
Q8A603	BT_2083	>Q8A603 SSDDDNTV	3.201	-2.9	-3	0
Q8A8D4	BT_1233	>Q8A8D4 VRDNDAIY	4.113	-1	-1	0
Q8ABM6	BT_0084	>Q8ABM6 NDDVDIQQ	3.199	-2.9	-3	0
Q8A4K6	BT_2593	>Q8A4K6 SDDLDIQQ	3.199	-2.9	-3	0
Q8A5F2	BT_2287	>Q8A5F2 SDKLDVQQ	4.05	-1	-1	0
Q8A1V0	BT_3558	>Q8A1V0 GSDNNDPT	3.338	-2	-2	0
Q89YX5	BT_4605	>Q89YX5 GEENEKNE	3.947	-2.7	-3	0
Q8ABD9	BT_0171	>Q8ABD9 DHSEKIDD	4.04	-2.3	-3	0
Q8A4J8	BT_2601	>Q8A4J8 MEANGTDC	3.345	-1.9	-2.4	0
Q8A5C2	BT_2317	>Q8A5C2 SNDDVVDV	3.201	-2.9	-3	0
Q8AAZ2	BT_0320	>Q8AAZ2 QQQDELQE	3.367	-2.8	-3	0
Q8A395	BT_3059	>Q8A395 SQSEEFEN	3.436	-2.8	-3	0
Q8ABW9	BT_p548229	>Q8ABW9 SEEEIANV	3.437	-2.8	-3	0
Q8A1C1	BT_3745	>Q8A1C1 IQDEALNS	3.432	-1.9	-2	0
Q8A605	BT_2081	>Q8A605 IREEAPNA	4.373	-0.8	-1	0
Q8A9U5	BT_0720	>Q8A9U5 MEKDLYDP	3.829	-1.9	-2	0
Q8A3X6	BT_2828	>Q8A3X6 MEKDLYQA	4.178	-0.9	-1	0
Q8ABX8	BT_p548220	>Q8ABX8 SKDDDEPG	3.666	-2.9	-3	0
Q89ZS0	BT_4306	>Q89ZS0 DDNTGGLG	3.127	-2	-2	0
Q8A6U0	BT_1786	>Q8A6U0 RDESSSIG	4.173	-0.9	-1	0
Q8A4N5	BT_2564	>Q8A4N5 SSGPEFEV	3.56	-1.8	-2	0
Q8A622	BT_2064	>Q8A622 DETEGAVA	3.126	-2.8	-3	0
Q8A8U4	BT_1073	>Q8A8U4 EKDPDLSK	4.396	-0.9	-1.1	0
Q8A510	BT_2437	>Q8A510 EKDPDMGK	4.396	-0.9	-1.1	0
Q8A6T0	BT_1796	>Q8A6T0 TTDSTEFD	3.292	-2.9	-3	0
Q8AAG8	BT_0497	>Q8AAG8 NGMFEGIY	3.739	-0.9	-1	0
Q8AAF4	BT_0511	>Q8AAF4 GNNNEIWD	3.479	-1.9	-2	0
Q8A6C7	BT_1957	>Q8A6C7 SSDDDFLM	3.201	-2.9	-3	0
Q8A7N3	BT_1491	>Q8A7N3 SDDDEKME	3.607	-3.8	-4	0
Q8A7V5	BT_1419	>Q8A7V5 DDSDSDTT	2.902	-3.9	-4	0
Q8ABF7	BT_0153	>Q8ABF7 SDDEEKVG	3.742	-2.8	-3	0
Q8A2U9	BT_3206	>Q8A2U9 IPPSPSLE	3.888	-0.9	-1	0
Q8A1T1	BT_3577	>Q8A1T1 IGEDDYAD	3.06	-3.9	-4	0
Q8ABF6	BT_0154	>Q8ABF6 GVDRWPEY	4.274	-0.9	-1	0
Q8A5K0	BT_2239	>Q8A5K0 KDDDTLLR	4.274	-0.9	-1	0
Q8A563	BT_2379	>Q8A563 FSQTEFTT	3.764	-0.9	-1	0
Q89ZZ4	BT_4227	>Q89ZZ4 SNDEIIDN	3.262	-2.9	-3	0
Q8A8V4	BT_1063	>Q8A8V4 SNEDLVPT	3.431	-1.9	-2	0
Q8A4E1	BT_2658	>Q8A4E1 AEDKLGET	3.969	-1.8	-2	0
Q8A7N7	BT_1487	>Q8A7N7 NDDDCEDL	2.955	-4.8	-5.4	0
Q8A7N8	BT_1486	>Q8A7N8 SKDDCDLD	3.597	-2.9	-3.5	0
Q8A6M1	BT_1856	>Q8A6M1 SSDDKDEQ	3.664	-2.9	-3	0
Q89YX4	BT_4606	>Q89YX4 NEYDDSEL	3.095	-3.8	-4	0
Q8A4W1	BT_2486	>Q8A4W1 KDYDDDID	3.451	-3.9	-4	0
Q8A1C4	BT_3742	>Q8A1C4 SDDDDVKY	3.59	-2.9	-3	0
Q89Z87	BT_4490	>Q89Z87 GNDDDETP	3.142	-3.9	-4	0
Q89ZY6	BT_4235	>Q89ZY6 SNAESDSF	3.441	-1.9	-2	0
Q8A0V8	BT_3913	>Q8A0V8 DEQDLAEP	2.997	-3.8	-4	0
Q8A5W1	BT_2125	>Q8A5W1 SDSGESPV	3.434	-1.9	-2	0
Q8A0S2	BT_3949	>Q8A0S2 DDSKTYAE	3.813	-1.9	-2	0
Q8A887	BT_1287	>Q8A887 SSDDDENI	3.148	-3.9	-4	0
Q8AAE0	BT_0525	>Q8AAE0 VDSEKDLY	3.858	-1.9	-2	0
Q89ZW0	BT_4261	>Q89ZW0 NDTDDVAG	3.201	-2.9	-3	0
Q89YN8	BT_4693	>Q89YN8 GDKQESEQ	3.969	-1.8	-2	0
Q8A2T3	BT_3222	>Q8A2T3 TNDEQEVN	3.339	-2.8	-3	0
Q8A7G7	BT_1557	>Q8A7G7 SSEEMDYE	3.18	-3.7	-4	0
Q8A6S8	BT_1798	>Q8A6S8 EETYNDKL	3.908	-1.8	-2	0
Q89ZZ7	BT_4224	>Q89ZZ7 TDEEIYKS	3.941	-1.8	-2	0
Q8A5C1	BT_2318	>Q8A5C1 EHKDLCYD	4.24	-1.3	-2.4	0
Q8ABX0	BT_p548228	>Q8ABX0 EHKDLCYD	4.24	-1.3	-2.4	0
Q8A0J0	BT_4031	>Q8A0J0 TSDLTPPS	3.573	-1	-1	0
Q8A6C9	BT_1955	>Q8A6C9 DKNDEIIP	3.815	-1.9	-2	0
Q8A0L6	BT_4005	>Q8A0L6 DDDGYSIG	2.883	-2.9	-3	0
Q8A1F1	BT_3715	>Q8A1F1 GDDDDYYY	2.902	-3.9	-4	0
Q89YL2	BT_4719	>Q89YL2 LDDDDSSS	3.1	-3.9	-4	0
Q8A5L9	BT_2219	>Q8A5L9 NDEEGLDL	3.203	-3.8	-4	0
Q8A5L8	BT_2220	>Q8A5L8 SNENIIDA	3.435	-1.9	-2	0
Q8A5M1	BT_2217	>Q8A5M1 SNELGMQD	3.479	-1.9	-2	0
Q8A4Z6	BT_2451	>Q8A4Z6 SDDTEVMK	3.886	-1.9	-2	0
Q8A9G9	BT_0846	>Q8A9G9 SKDEEDWT	3.741	-2.8	-3	0
Q8A7X9	BT_1395	>Q8A7X9 DGSNADPI	3.127	-2	-2	0
Q8A6C8	BT_1956	>Q8A6C8 NKDEVITE	4.004	-1.8	-2	0
Q8A5C3	BT_2316	>Q8A5C3 EDDMDRPS	3.636	-2.9	-3	0
Q8A1U7	BT_3561	>Q8A1U7 MDDFDTPV	3.201	-2.9	-3	0
Q8A2C3	BT_3382	>Q8A2C3 NDDFIEDD	3.076	-4.8	-5	0
Q8A2C4	BT_3381	>Q8A2C4 HEEEKEEI	4.118	-3	-4	0
Q89Z14	BT_4563	>Q89Z14 SDENDCSL	3.151	-2.9	-3.4	0
Q8A2V3	BT_3202	>Q8A2V3 SIEIPAQN	3.766	-0.9	-1	0
Q89ZL6	BT_4361	>Q89ZL6 QSLEQISI	3.769	-0.9	-1	0
Q8A1U6	BT_3562	>Q8A1U6 SDVPAPYD	3.261	-2	-2	0
Q8A1D9	BT_3727	>Q8A1D9 LDNDNEVN	3.262	-2.9	-3	0
Q8A1P7	BT_3612	>Q8A1P7 SETEEVGK	4.114	-1.8	-2	0
Q8A307	BT_3148	>Q8A307 NRDPHEGE	4.534	-1.2	-2	0
Q8AA24	BT_0641	>Q8AA24 EDDETIFD	2.904	-4.8	-5	0
Q8A270	BT_3436	>Q8A270 DDQDNEEQ	2.904	-4.8	-5	0
Q8ABX6	BT_p548222	>Q8ABX6 DNDEDPPL	2.946	-3.9	-4	0
Q8ABV8	BT_0002	>Q8ABV8 ETEGEDID	2.95	-4.7	-5	0
Q8A3G6	BT_2988	>Q8A3G6 DDTSGTYI	3.007	-2	-2	0
Q8AB86	BT_0224	>Q8AB86 ELSDPDGL	3.054	-2.9	-3	0
Q8ABD8	BT_0172	>Q8ABD8 GDDDDETS	3.059	-4.8	-5	0
Q8A5M0	BT_2218	>Q8A5M0 NDAEDDEI	3.103	-4.8	-5	0
Q8A344	BT_3111	>Q8A344 GGDYYDYM	3.111	-2	-2	0
Q8A273	BT_3433	>Q8A273 NDDVFVDD	3.119	-3.9	-4	0
Q8A0I4	BT_4037	>Q8A0I4 EPMLPDES	3.126	-2.8	-3	0
Q8A1X3	BT_3535	>Q8A1X3 EQNEDWVV	3.126	-2.8	-3	0
Q8A266	BT_3440	>Q8A266 ENEIESEI	3.134	-3.7	-4	0
Q8AA79	BT_0586	>Q8AA79 SSDSDDVS	3.199	-2.9	-3	0
Q8A6F7	BT_1927	>Q8A6F7 IDTDEPEG	3.203	-3.8	-4	0
Q8ABU8	BT_0012	>Q8ABU8 SNEDEMFD	3.226	-3.8	-4	0
Q8A1W8	BT_3540	>Q8A1W8 SADGYYSE	3.244	-1.9	-2	0
Q8AAA4	BT_0561	>Q8AAA4 GNGTPDYD	3.261	-2	-2	0
Q8A1W5	BT_3543	>Q8A1W5 SSENDDFV	3.263	-2.9	-3	0
Q8A6L3	BT_1866	>Q8A6L3 TDESEEVN	3.267	-3.7	-4	0
Q8A4E4	BT_2655	>Q8A4E4 TDDWLNNE	3.287	-2.9	-3	0
Q8A3G5	BT_2989	>Q8A3G5 SEELDSQP	3.333	-2.8	-3	0
Q8A1C5	BT_3741	>Q8A1C5 SGDFEQET	3.337	-2.8	-3	0
Q8A283	BT_3423	>Q8A283 ISNFEEDN	3.339	-2.8	-3	0
Q8A1W1	BT_3547	>Q8A1W1 TNEEFDAN	3.339	-2.8	-3	0
Q8A8U9	BT_1068	>Q8A8U9 MDDTFTNN	3.339	-2	-2	0
Q8A3M8	BT_2926	>Q8A3M8 QGSNDDSI	3.341	-2	-2	0
Q8ABD3	BT_0177	>Q8ABD3 MNGDDNTI	3.341	-2	-2	0
Q8A173	BT_3793	>Q8A173 SNEDSLIP	3.426	-1.9	-2	0
Q8A1T6	BT_3572	>Q8A1T6 SDEQNTLS	3.432	-1.9	-2	0
Q8ABS8	BT_0032	>Q8ABS8 INDNEPIM	3.434	-1.9	-2	0
Q8A7L7	BT_1507	>Q8A7L7 KDYDDDID	3.451	-3.9	-4	0
Q8A503	BT_2444	>Q8A503 KDYDDDID	3.451	-3.9	-4	0
Q8A4R1	BT_2536	>Q8A4R1 VSSLCFYD	3.452	-1	-1.4	0
Q8A7M2	BT_1502	>Q8A7M2 KDYDDDIN	3.548	-2.9	-3	0
Q8A6T4	BT_1792	>Q8A6T4 KDYDDDIN	3.548	-2.9	-3	0
Q89Z88	BT_4489	>Q89Z88 SQEEGTSP	3.552	-1.8	-2	0
Q8A308	BT_3147	>Q8A308 SQNEELFT	3.557	-1.8	-2	0
Q8AAW8	BT_0344	>Q8AAW8 SNSNDVVI	3.577	-1	-1	0
Q8A7D4	BT_1590	>Q8A7D4 NNDLQTIA	3.578	-1	-1	0
Q8A645	BT_2041	>Q8A645 KDDADAPL	3.737	-1.9	-2	0
Q8A7N6	BT_1488	>Q8A7N6 NKDEEETE	3.747	-3.7	-4	0
Q8AB84	BT_0226	>Q8AB84 IEVNGSGY	3.747	-0.9	-1	0
Q8ABV4	BT_0006	>Q8ABV4 QNDDNEKE	3.764	-2.8	-3	0
Q8ABY0	BT_p548218	>Q8ABY0 DDELKLVS	3.819	-1.9	-2	0
Q8A4E3	BT_2656	>Q8A4E3 AHDADSEM	3.829	-2.3	-3	0
Q89YN9	BT_4692	>Q89YN9 IDEFYKDT	3.831	-1.9	-2	0
Q8A7L2	BT_1512	>Q8A7L2 KDYDDDIK	3.958	-1.9	-2.1	0
Q8A6Q1	BT_1826	>Q8A6Q1 KDYDDDIK	3.958	-1.9	-2.1	0
Q89Z97	BT_4480	>Q89Z97 KDYDDDIK	3.958	-1.9	-2.1	0
Q8A335	BT_3120	>Q8A335 SDKEELLY	3.97	-1.8	-2	0
Q8A1N5	BT_3624	>Q8A1N5 ALPPEDEK	3.998	-1.8	-2	0
Q8A872	BT_1302	>Q8A872 TSKPDLDG	4.052	-1	-1	0
Q8A268	BT_3438	>Q8A268 SDEEDKKT	4.158	-1.8	-2.1	0
Q8A420	BT_2784	>Q8A420 TKEDSPVS	4.212	-0.9	-1	0
Q89YU1	BT_4640	>Q89YU1 NLVPDKEL	4.213	-0.9	-1	0
Q8A8V0	BT_1067	>Q8A8V0 EHETLLTG	4.279	-1.3	-2	0
Q8A4X1	BT_2476	>Q8A4X1 DDGRIYEK	4.367	-0.9	-1	0
Q8A6I9	BT_1895	>Q8A6I9 EKGNEEVR	4.618	-0.8	-1	0
Q8ABP3	BT_0067	>Q8ABP3 SDSDEDVI	3.148	-3.9	-4	0
Q8ABP5	BT_0065	>Q8ABP5 NAYDQDLS	3.219	-2	-2	0
Q8ABP6	BT_0064	>Q8ABP6 TDDNMSGS	3.339	-2	-2	0
Q8ABT0	BT_0030	>Q8ABT0 NDDLDLLP	3.195	-2.9	-3	1
Q8ABG9	BT_0141	>Q8ABG9 LDLEPQDQ	3.261	-2.9	-3	2
Q8ABG7	BT_0143	>Q8ABG7 SSEIPNGD	3.479	-1.9	-2	2
Q8ABG8	BT_0142	>Q8ABG8 GDKEYGDA	3.833	-1.9	-2	2
Q8ABB9	BT_0191	>Q8ABB9 TDSFFDLE	3.287	-2.9	-3	3
Q8ABB6	BT_0194	>Q8ABB6 SDDDNNDK	3.615	-2.9	-3	3
Q8ABB8	BT_0192	>Q8ABB8 DEELPKAS	3.927	-1.8	-2	3
Q8ABA1	BT_0209	>Q8ABA1 SDDDDDTV	3.022	-4.9	-5	4
Q8ABA0	BT_0210	>Q8ABA0 SDDDEELQ	3.101	-4.8	-5	4
Q8AB98	BT_0212	>Q8AB98 SEQEVIEQ	3.434	-2.8	-3	4
Q8AB96	BT_0214	>Q8AB96 DDDEKVEI	3.559	-3.8	-4	4
Q8A833	BT_1341	>Q8A833 FSEIGVNV	3.768	-0.9	-1	4
Q8ABA3	BT_0207	>Q8ABA3 LDKMPEDG	3.86	-1.9	-2	4
Q8ABA2	BT_0208	>Q8ABA2 DQDKVAYN	3.968	-1	-1	4
Q8AB99	BT_0211	>Q8AB99 KDDDETRI	4.047	-1.9	-2	4
Q8AB37	BT_0274	>Q8AB37 ADDSYLID	3.113	-2.9	-3	5
Q8AB42	BT_0269	>Q8AB42 NDFLDVDP	3.195	-2.9	-3	5
Q8AB41	BT_0270	>Q8AB41 TDYEVASY	3.235	-1.9	-2	5
Q8AB33	BT_0278	>Q8AB33 TEYDTPAE	3.253	-2.8	-3	5
Q8AB32	BT_0279	>Q8AB32 SEQVYVDG	3.314	-1.9	-2	5
Q8AB34	BT_0277	>Q8AB34 NIAYQYDI	3.33	-1	-1	5
Q8AB36	BT_0275	>Q8AB36 NSDLNSNI	3.577	-1	-1	5
Q8AB22	BT_0290	>Q8AB22 SQSSEGTF	3.776	-0.9	-1	5
Q8AB35	BT_0276	>Q8AB35 NEEMERLL	4.087	-1.8	-2	5
Q8AB38	BT_0273	>Q8AB38 DSLANKSE	4.198	-0.9	-1	5
Q8AAZ4	BT_0318	>Q8AAZ4 NDFGDVNN	3.339	-2	-2	6
Q8AAV4	BT_0360	>Q8AAV4 SDDDENSA	3.149	-3.9	-4	7
Q8AAV1	BT_0363	>Q8AAV1 EDIFGGFL	3.214	-1.9	-2	7
Q8AAU9	BT_0365	>Q8AAU9 QDWGEADP	3.257	-2.9	-3	7
Q8AAV3	BT_0361	>Q8AAV3 SDYLDKEY	3.753	-1.9	-2	7
Q8AAM4	BT_0440	>Q8AAM4 NDYLDVTL	3.221	-2	-2	8
Q8AAM0	BT_0444	>Q8AAM0 SNGDSGIS	3.573	-1	-1	8
Q8AAM3	BT_0441	>Q8AAM3 TDDRDNLM	3.765	-1.9	-2	8
Q8AAN0	BT_0434	>Q8AAN0 MHSEEDKV	4.483	-1.2	-2	8
Q8AAL3	BT_0451	>Q8AAL3 SDYLDMTP	3.214	-2	-2	9
Q8AAL4	BT_0450	>Q8AAL4 QDPEYVLP	3.307	-1.9	-2	9
Q8A9R0	BT_0755	>Q8A9R0 LNDSFLEV	3.434	-1.9	-2	11
Q8A9E9	BT_0866	>Q8A9E9 DYLAVSDQ	3.007	-2	-2	12
Q8A9F0	BT_0865	>Q8A9F0 DETFDTSN	3.054	-2.9	-3	12
Q8A8Y1	BT_1036	>Q8A8Y1 DDDEATDP	2.864	-4.8	-5	14
Q8A8W8	BT_1049	>Q8A8W8 DDANYSTL	3.007	-2	-2	14
Q8A8X4	BT_1043	>Q8A8X4 DYEAVNTN	3.094	-1.9	-2	14
Q8A8W7	BT_1050	>Q8A8W7 SDDDSVNE	3.165	-3.9	-4	14
Q8A8X9	BT_1038	>Q8A8X9 SDWTDIEA	3.265	-2.9	-3	14
Q8A8W9	BT_1048	>Q8A8W9 NDWTESEA	3.341	-2.8	-3	14
Q8A8X0	BT_1047	>Q8A8X0 TGNFEEYN	3.439	-1.8	-2	14
Q8A8X8	BT_1039	>Q8A8X8 TDKFEEYN	3.942	-1.8	-2	14
Q8A8X3	BT_1044	>Q8A8X3 SDWTSEER	3.998	-1.8	-2	14
Q8A8Y0	BT_1037	>Q8A8Y0 ENAKYDVI	4.134	-0.9	-1	14
Q8A8Y2	BT_1035	>Q8A8Y2 CYIPATAQ	4.842	0	-0.4	14
Q8A890	BT_1284	>Q8A890 ENNDLNID	3.054	-2.9	-3	16
Q8A892	BT_1282	>Q8A892 LWTSCDDW	3.223	-2	-2.4	16
Q8A889	BT_1285	>Q8A889 SQEEMPVN	3.559	-1.8	-2	16
Q8A891	BT_1283	>Q8A891 DNADYSKS	3.967	-1	-1	16
Q8A893	BT_1281	>Q8A893 MDTDMNRN	4.051	-1	-1	16
Q8A7T5	BT_1439	>Q8A7T5 SSSFLDTE	3.473	-1.9	-2	17
Q8A7H1	BT_1553	>Q8A7H1 DSYLDIQP	3.007	-2	-2	18
Q8A7A5	BT_1620	>Q8A7A5 LNNDFLER	4.308	-0.9	-1	19
Q8A798	BT_1627	>Q8A798 SDTNLTHD	4.076	-1.4	-2	20
Q8A796	BT_1629	>Q8A796 EDETKYRP	4.459	-0.8	-1	20
Q8A6V4	BT_1772	>Q8A6V4 SPTDDGPS	3.339	-2	-2	21
Q8A743	BT_1682	>Q8A743 SLDEVNPN	3.433	-1.9	-2	21
Q8A6W6	BT_1760	>Q8A6W6 SDETDPIL	3.264	-2.9	-3	22
Q8A6W4	BT_1762	>Q8A6W4 DDFLDRQV	3.728	-1.9	-2	22
Q8A6W5	BT_1761	>Q8A6W5 SDDFKSGL	4.052	-1	-1	22
Q8A6V5	BT_1771	>Q8A6V5 GDDETGPE	3.222	-3.8	-4	23
Q8A6V1	BT_1775	>Q8A6V1 SDEDNTIV	3.263	-2.9	-3	23
Q8A6V3	BT_1773	>Q8A6V3 TDGFETIN	3.433	-1.9	-2	23
Q8A6V7	BT_1769	>Q8A6V7 NGSLQTAD	3.694	-1	-1	23
Q8A6U9	BT_1777	>Q8A6U9 SEQPHQPT	5.198	-0.3	-1	23
Q8A6K3	BT_1878	>Q8A6K3 SPTEQAET	3.557	-1.8	-2	24
Q8A6K8	BT_1873	>Q8A6K8 SNDDGQTS	3.339	-2	-2	24
Q8A6K7	BT_1874	>Q8A6K7 EGSLEPHL	4.279	-1.3	-2	24
Q8A6K9	BT_1872	>Q8A6K9 SESGGGKE	4.452	-0.8	-1	24
Q8A653	BT_2033	>Q8A653 SEDTMDRI	3.861	-1.9	-2	25
Q8A5X7	BT_2109	>Q8A5X7 AGDYEAEP	3.22	-2.8	-3	26
Q8A5X6	BT_2110	>Q8A5X6 TDIHDTYS	3.898	-1.4	-2	26
Q8A5R8	BT_2170	>Q8A5R8 NNDNDNYP	3.214	-2	-2	27
Q8A5R5	BT_2173	>Q8A5R5 ENELPFNI	3.333	-1.8	-2	27
Q8A5P3	BT_2195	>Q8A5P3 EDWLEIEP	3.059	-3.7	-4	28
Q8A5P5	BT_2193	>Q8A5P5 MEDPTAGV	3.434	-1.9	-2	28
Q8A5P4	BT_2194	>Q8A5P4 SDDDVCKV	3.737	-1.9	-2.5	28
Q8A5N8	BT_2200	>Q8A5N8 EVYESPEI	3.104	-2.8	-3	29
Q8A5N7	BT_2201	>Q8A5N7 SDFLDSYN	3.219	-2	-2	29
Q8A5H0	BT_2269	>Q8A5H0 DTFDKVPS	4.003	-1	-1	30
Q8A577	BT_2365	>Q8A577 SADWLDLN	3.339	-2	-2	31
Q8A579	BT_2363	>Q8A579 SLEEYNPG	3.44	-1.8	-2	31
Q8A548	BT_2394	>Q8A548 NYLAVDEY	3.235	-1.9	-2	32
Q8A547	BT_2395	>Q8A547 EKDLLEKE	4.244	-1.7	-2.1	32
Q8A4Y7	BT_2460	>Q8A4Y7 HDLNLNPL	4.963	-0.4	-1	33
Q8A4R7	BT_2530	>Q8A4R7 ESYSEPTE	3.104	-2.8	-3	34
Q8A4R5	BT_2532	>Q8A4R5 SNFLNIDN	3.574	-1	-1	34
Q8A4R4	BT_2533	>Q8A4R4 NDDALFEK	3.886	-1.9	-2	34
Q8A4P0	BT_2559	>Q8A4P0 TDGFESDN	3.262	-2.9	-3	35
Q8A3Z7	BT_2807	>Q8A3Z7 SDNNNETY	3.345	-1.9	-2	37
Q8A3Z8	BT_2806	>Q8A3Z8 NDFLNQEP	3.426	-1.9	-2	37
Q8A3Y3	BT_2821	>Q8A3Y3 NYLDFDET	3.147	-2.9	-3	38
Q8A3Y0	BT_2824	>Q8A3Y0 SDDETNYI	3.151	-2.9	-3	38
Q8A3Y2	BT_2822	>Q8A3Y2 QEFDIDSQ	3.261	-2.9	-3	38
Q8A3Y1	BT_2823	>Q8A3Y1 DDDEKQKA	4.041	-1.9	-2.1	38
Q8A3Y5	BT_2819	>Q8A3Y5 SEISFGDK	4.291	-0.9	-1	38
Q8A3U6	BT_2858	>Q8A3U6 SYLDVVPD	3.261	-2	-2	39
Q8A3U7	BT_2857	>Q8A3U7 AEDMVKPI	4.213	-0.9	-1	39
Q8A3Q9	BT_2895	>Q8A3Q9 GESATDDE	3.222	-3.8	-4	40
Q8A3R2	BT_2892	>Q8A3R2 GNSDGAGE	3.474	-1.9	-2	40
Q8A3Q8	BT_2896	>Q8A3Q8 TEDKDWSG	3.86	-1.9	-2	40
Q8A3R1	BT_2893	>Q8A3R1 SDYLDKTP	4.012	-1	-1	40
Q8A3Q0	BT_2904	>Q8A3Q0 DYLDIVPD	2.883	-2.9	-3	41
Q8A3Q2	BT_2902	>Q8A3Q2 SGQLDTIQ	3.572	-1	-1	41
Q8A3Q1	BT_2903	>Q8A3Q1 KEDDNIRP	4.373	-0.9	-1	41
Q8A3N5	BT_2919	>Q8A3N5 DSFLDIVP	3.127	-2	-2	42
Q8A3N6	BT_2918	>Q8A3N6 ADNADLNE	3.287	-2.9	-3	42
Q8A3E0	BT_3014	>Q8A3E0 SDDKDSYP	3.734	-1.9	-2	42
Q8A3N7	BT_2917	>Q8A3N7 DGMDATYK	3.99	-1	-1	42
Q8A3K5	BT_2949	>Q8A3K5 DATVQDII	3.127	-2	-2	43
Q8A3K3	BT_2951	>Q8A3K3 VDLSENMY	3.345	-1.9	-2	43
Q8A3K4	BT_2950	>Q8A3K4 SDEKEVTL	3.971	-1.8	-2	43
Q8A3I8	BT_2966	>Q8A3I8 DNDSDMNS	2.996	-2.9	-3	44
Q8A3I7	BT_2967	>Q8A3I7 ELNIVPDN	3.214	-1.9	-2	44
Q8A3J3	BT_2961	>Q8A3J3 LAYGQEQA	3.637	-0.9	-1	44
Q8A3I9	BT_2965	>Q8A3I9 ESMDATYK	4.16	-0.9	-1	44
Q8A3D9	BT_3015	>Q8A3D9 SDDDGSST	3.199	-2.9	-3	45
Q8A3E1	BT_3013	>Q8A3E1 NYLDIVPD	3.261	-2	-2	45
Q8A3C7	BT_3027	>Q8A3C7 NDDDPSYH	3.654	-2.4	-3	46
Q8A3C9	BT_3025	>Q8A3C9 NESSFLNL	3.769	-0.9	-1	46
Q8A3C8	BT_3026	>Q8A3C8 DDGSLSHS	3.962	-1.4	-2	46
Q8A3A9	BT_3045	>Q8A3A9 DDYLDVDS	2.794	-3.9	-4	47
Q8A3B0	BT_3044	>Q8A3B0 DYESPLDK	3.809	-1.9	-2	47
Q8A3A7	BT_3047	>Q8A3A7 NDNKESGT	4.211	-0.9	-1	47
Q8A367	BT_3088	>Q8A367 AEDYMETD	3.117	-3.8	-4	48
Q8A368	BT_3087	>Q8A368 SDDHESNP	3.826	-2.3	-3	48
Q8A366	BT_3089	>Q8A366 SDFLDKYP	4.012	-1	-1	48
Q8A350	BT_3105	>Q8A350 QQEDIVYP	3.307	-1.9	-2	49
Q8A353	BT_3102	>Q8A353 LDVDIVDR	3.788	-1.9	-2	49
Q8A346	BT_3109	>Q8A346 TSQQVEEK	4.451	-0.8	-1	49
Q8A2Z8	BT_3157	>Q8A2Z8 SDYLDIVP	3.214	-2	-2	50
Q8A2Z6	BT_3159	>Q8A2Z6 NGMLDGIQ	3.572	-1	-1	50
Q8A2Z7	BT_3158	>Q8A2Z7 EDVETHKP	4.445	-1.2	-2	50
Q8A2X9	BT_3176	>Q8A2X9 DDDAVEPL	2.946	-3.9	-4	51
Q8A2R3	BT_3242	>Q8A2R3 NNGDDIDT	3.199	-2.9	-3	52
Q8A2R1	BT_3244	>Q8A2R1 SSDDDAAT	3.199	-2.9	-3	52
Q8A2R2	BT_3243	>Q8A2R2 LFQEEDYF	3.232	-2.8	-3	52
Q8A2R4	BT_3241	>Q8A2R4 NDFLDELP	3.257	-2.9	-3	52
Q8A2R9	BT_3236	>Q8A2R9 LFNEDDIF	3.269	-2.9	-3	52
Q8A2R7	BT_3238	>Q8A2R7 SNFLDELP	3.426	-1.9	-2	52
Q8A2S0	BT_3235	>Q8A2S0 SNDDDKET	3.664	-2.9	-3	52
Q8A2R8	BT_3237	>Q8A2R8 NKDDIDTK	4.363	-0.9	-1.1	52
Q8A2N3	BT_3272	>Q8A2N3 SDWLDVAP	3.334	-2	-2	53
Q8A2M9	BT_3276	>Q8A2M9 CLPQEGNA	3.396	-0.9	-1.4	53
Q8A2N2	BT_3273	>Q8A2N2 SEDEIKPY	3.97	-1.8	-2	53
Q8A2M5	BT_3280	>Q8A2M5 SDFLEESS	3.338	-2.8	-3	54
Q8A2M4	BT_3281	>Q8A2M4 YHEDALIV	4.019	-1.3	-2	54
Q8A2L0	BT_3295	>Q8A2L0 NDEWKDEL	3.743	-2.8	-3	55
Q8A2K7	BT_3298	>Q8A2K7 ISSCQDDK	4.112	-1	-1.5	55
Q8A2K9	BT_3296	>Q8A2K9 SDYLSVER	4.255	-0.9	-1	55
Q8A2J4	BT_3311	>Q8A2J4 SLNYDPID	3.261	-2	-2	56
Q8A2J2	BT_3313	>Q8A2J2 NDDEFLPG	3.263	-2.9	-3	56
Q8A2J3	BT_3312	>Q8A2J3 SNSDDAEK	3.886	-1.9	-2	56
Q8A2H5	BT_3330	>Q8A2H5 SDGLDEAV	3.263	-2.9	-3	57
Q8A2H6	BT_3329	>Q8A2H6 DTDDLRDD	3.466	-3.9	-4	57
Q8A2H4	BT_3331	>Q8A2H4 DFLDKEPT	3.818	-1.9	-2	57
Q8A2H7	BT_3328	>Q8A2H7 DERDDLRS	4.039	-1.9	-2	57
Q8A2G1	BT_3344	>Q8A2G1 NDEWKDEL	3.743	-2.8	-3	58
Q8A2G0	BT_3345	>Q8A2G0 SDFLNVDR	4.132	-1	-1	58
Q8A213	BT_3495	>Q8A213 SDYLDSDY	2.999	-2.9	-3	59
Q8A232	BT_3474	>Q8A232 SDYLDSDY	2.999	-2.9	-3	59
Q8A224	BT_3484	>Q8A224 SDYLDSEY	3.064	-2.9	-3	59
Q8A216	BT_3492	>Q8A216 SDDNDSNG	3.201	-2.9	-3	59
Q8A201	BT_3507	>Q8A201 NSEWEDEQ	3.265	-3.7	-4	59
Q8A207	BT_3501	>Q8A207 GEGGNDNY	3.345	-1.9	-2	59
Q8A223	BT_3485	>Q8A223 NEEWSGEQ	3.434	-2.8	-3	59
Q8A233	BT_3473	>Q8A233 NNEWESEQ	3.434	-2.8	-3	59
Q8A204	BT_3504	>Q8A204 KDDDNVET	3.637	-2.9	-3	59
Q8A230	BT_3476	>Q8A230 KDNDDATG	3.736	-1.9	-2	59
Q8A226	BT_3482	>Q8A226 DDGKEVSP	3.815	-1.9	-2	59
Q8A212	BT_3496	>Q8A212 NDEWKEEQ	3.827	-2.7	-3	59
Q8A202	BT_3506	>Q8A202 SDYLNSEK	4.255	-0.9	-1	59
Q8A1Y8	BT_3520	>Q8A1Y8 SDYFDQVP	3.214	-2	-2	60
Q8A1Y5	BT_3523	>Q8A1Y5 SDDKDNEY	3.657	-2.9	-3	60
Q8A1Y6	BT_3522	>Q8A1Y6 TEETHESY	3.976	-2.2	-3	60
Q8A1Y2	BT_3526	>Q8A1Y2 ETQLEQHV	4.279	-1.3	-2	60
Q8A1Y7	BT_3521	>Q8A1Y7 NDDKEARP	4.405	-0.9	-1	60
Q8A1U0	BT_3568	>Q8A1U0 SDFLDRSP	4.048	-1	-1	61
Q8A1T8	BT_3570	>Q8A1T8 HDGGNATT	4.958	-0.4	-1	61
Q8A1Q6	BT_3603	>Q8A1Q6 DVLDVDPT	2.996	-2.9	-3	62
Q8A1R5	BT_3594	>Q8A1R5 SSDNDGDE	3.165	-3.9	-4	62
Q8A1Q7	BT_3602	>Q8A1Q7 EDPDDLAR	3.65	-2.9	-3	62
Q8A1R8	BT_3591	>Q8A1R8 QDEDHTVP	3.826	-2.3	-3	62
Q8A1M9	BT_3630	>Q8A1M9 QQEENEGV	3.437	-2.8	-3	63
Q8A1M7	BT_3632	>Q8A1M7 TDLDKGNP	4.048	-1	-1	63
Q8A1H9	BT_3682	>Q8A1H9 SKESPLDG	4.213	-0.9	-1	65
Q8A1I2	BT_3679	>Q8A1I2 KDSDDNKT	4.249	-0.9	-1.1	65
G8JZT0	BT_3700	>G8JZT0 ETDNDSNP	3.054	-2.9	-3	66
Q8A1G2	BT_3701	>Q8A1G2 INDLDISP	3.334	-2	-2	66
Q8A1G3	BT_3698	>Q8A1G3 SDDKNITD	3.799	-1.9	-2	66
G8JZS6	BT_3699	>G8JZS6 NEDFKDWA	3.861	-1.9	-2	66
Q8A1B3	BT_3753	>Q8A1B3 SDWTEMEP	3.333	-2.8	-3	67
Q8A1B4	BT_3752	>Q8A1B4 TTNFEDFN	3.433	-1.9	-2	67
Q8A110	BT_3861	>Q8A110 SDDDDNSG	3.101	-3.9	-4	69
Q8A112	BT_3859	>Q8A112 SEDDDEFG	3.103	-4.8	-5	69
Q8A111	BT_3860	>Q8A111 SDDDGEGV	3.148	-3.9	-4	69
Q8A116	BT_3855	>Q8A116 SDLLDIDP	3.195	-2.9	-3	69
Q8A115	BT_3856	>Q8A115 EKDNLEGP	3.929	-1.8	-2	69
Q8A113	BT_3858	>Q8A113 THTDQTPT	5.038	-0.4	-1	69
Q8A0R7	BT_3954	>Q8A0R7 YGEEDSFA	3.013	-2.8	-3	70
Q8A0R6	BT_3955	>Q8A0R6 NTLDLNDV	3.341	-2	-2	70
Q8A0R1	BT_3960	>Q8A0R1 SSDDDEGD	3.076	-4.8	-5	71
Q8A0R2	BT_3959	>Q8A0R2 NDFFDAIP	3.334	-2	-2	71
Q8A0R0	BT_3961	>Q8A0R0 GMTEPWKD	4.316	-0.9	-1	71
Q8A0N3	BT_3988	>Q8A0N3 QDDEVVDL	3.149	-3.9	-4	72
Q8A0N6	BT_3985	>Q8A0N6 SDWTDVES	3.262	-2.9	-3	72
Q8A0N7	BT_3984	>Q8A0N7 IGNYENIN	3.634	-0.9	-1	72
Q8A0N5	BT_3986	>Q8A0N5 KNEDINEE	3.822	-2.7	-3	72
Q8A0N4	BT_3987	>Q8A0N4 ADDLEVGK	3.886	-1.9	-2	72
Q8A0N0	BT_3991	>Q8A0N0 TESPSVKD	4.302	-0.9	-1	72
Q8A0I3	BT_4038	>Q8A0I3 SDYLDVSD	3.113	-2.9	-3	73
Q8A0I1	BT_4040	>Q8A0I1 VEDVDNER	3.76	-2.8	-3	73
Q8A0D8	BT_4083	>Q8A0D8 EQEFYQDE	2.95	-3.7	-4	74
Q8A0D9	BT_4082	>Q8A0D9 NYLNIDDY	3.137	-2	-2	74
Q8A0D7	BT_4084	>Q8A0D7 NDYDAAQT	3.218	-2	-2	74
Q8A0D2	BT_4089	>Q8A0D2 TDGYEPEP	3.22	-2.8	-3	74
Q8A0D6	BT_4085	>Q8A0D6 SDDFLGET	3.261	-2.9	-3	74
Q8A0E8	BT_4073	>Q8A0E8 SSAGVVTE	3.87	-0.9	-1	74
Q8A0E1	BT_4080	>Q8A0E1 CFSSCKDD	3.909	-1	-1.9	74
Q8A0D5	BT_4086	>Q8A0D5 NTFKDEIA	4.213	-0.9	-1	74
Q8A0A1	BT_4120	>Q8A0A1 SDDDDAGS	3.1	-3.9	-4	75
Q8A0A5	BT_4116	>Q8A0A5 SEENLEQD	3.294	-3.7	-4	75
Q8A099	BT_4122	>Q8A099 SDSFLDMN	3.339	-2	-2	75
Q8A0A9	BT_4112	>Q8A0A9 EDIDDIKE	3.577	-3.8	-4	75
Q8A0A8	BT_4113	>Q8A0A8 DDLFDTKS	3.727	-1.9	-2	75
Q8A087	BT_4134	>Q8A087 SDYLDIVP	3.214	-2	-2	76
Q8A089	BT_4132	>Q8A089 GDMYDVHE	3.757	-2.3	-3	76
Q8A088	BT_4133	>Q8A088 GQDDRIGL	4.052	-1	-1	76
Q89ZV3	BT_4268	>Q89ZV3 NFLDVDSY	3.246	-2	-2	77
Q8A052	BT_4169	>Q8A052 SDFFEPNN	3.433	-1.9	-2	77
Q8A055	BT_4166	>Q8A055 DDPYKDTV	3.7	-1.9	-2	77
Q8A050	BT_4171	>Q8A050 KDEDTVAE	3.734	-2.8	-3	77
Q8A057	BT_4164	>Q8A057 SIEMAGQV	3.768	-0.9	-1	77
Q8A054	BT_4167	>Q8A054 TDTWDSHY	3.956	-1.4	-2	77
Q89ZX6	BT_4245	>Q89ZX6 DNYDDTYP	2.777	-2.9	-3	78
Q89ZX5	BT_4246	>Q89ZX5 DYLDVVPP	3.007	-2	-2	78
Q89ZV2	BT_4269	>Q89ZV2 DNYDFAQE	2.941	-2.9	-3	79
Q89ZV1	BT_4270	>Q89ZV1 GPDYETEF	3.232	-2.8	-3	79
Q89ZU9	BT_4272	>Q89ZU9 KSDDKELQ	4.375	-0.9	-1.1	79
Q89ZT0	BT_4296	>Q89ZT0 NEYDFDQE	3.113	-3.8	-4	80
Q89ZS7	BT_4299	>Q89ZS7 SDDDINGS	3.199	-2.9	-3	80
Q89ZT1	BT_4295	>Q89ZT1 SPDYETEF	3.232	-2.8	-3	80
Q89ZS9	BT_4297	>Q89ZS9 NFLDVDPY	3.246	-2	-2	80
Q89ZL8	BT_4359	>Q89ZL8 QSTSAPID	3.68	-1	-1	81
Q89ZL9	BT_4358	>Q89ZL9 NDSFMERY	4.266	-0.9	-1	81
Q89ZH2	BT_4405	>Q89ZH2 DFEELNTN	3.126	-2.8	-3	82
Q89ZH0	BT_4407	>Q89ZH0 NDSESDLL	3.264	-2.9	-3	82
Q89ZH1	BT_4406	>Q89ZH1 VDIESKDF	3.864	-1.9	-2	82
Q89YS0	BT_4661	>Q89YS0 SDTETTDS	3.262	-2.9	-3	83
Q89YU9	BT_4632	>Q89YU9 ENEFDVSD	2.997	-3.8	-4	84
Q89YU8	BT_4633	>Q89YU8 NYLDVSDE	3.173	-2.9	-3	84
Q89YR9	BT_4662	>Q89YR9 ADDDDDLL	3.023	-4.9	-5	85
Q89YS2	BT_4659	>Q89YS2 SLEEETRT	4.086	-1.8	-2	85
Q89YS3	BT_4658	>Q89YS3 QTTPKEDY	4.252	-0.9	-1	85
Q89YS5	BT_4656	>Q89YS5 ANPQKEET	4.371	-0.8	-1	85
Q89YR2	BT_4669	>Q89YR2 DSDIDPVY	2.883	-2.9	-3	86
Q89YR3	BT_4668	>Q89YR3 SEDGPVTN	3.433	-1.9	-2	86
Q89YM0	BT_4711	>Q89YM0 DDESYDIE	2.798	-4.8	-5	87
Q89YM2	BT_4709	>Q89YM2 DTDVEALE	2.997	-3.8	-4	87
Q89YM3	BT_4708	>Q89YM3 IDYEDNVN	3.149	-2.9	-3	87
Q89YM1	BT_4710	>Q89YM1 TEGDKFDY	3.858	-1.9	-2	87
Q89YK5	BT_4726	>Q89YK5 SDDWKENA	3.861	-1.9	-2	88
Q89YK6	BT_4725	>Q89YK6 SNMLDEMR	4.291	-0.9	-1	88
Q8A903	BT_1014	>Q8A903 NGDEKIDS	3.859	-1.9	-2	89
Q8A8Y7	BT_1030	>Q8A8Y7 VDGYKDDW	3.739	-1.9	-2	13 and 89 and 92
Q8A8Z1	BT_1026	>Q8A8Z1 TIGYHEDE	3.867	-2.2	-3	13 and 89 and 92
Q8A8Z3	BT_1024	>Q8A8Z3 SDQFLEDK	3.886	-1.9	-2	13 and 89 and 92
Q8A4H4	BT_2625	>Q8A4H4 NFLNVEDE	3.367	-2.8	-3	36 and 90
Q8A4H6	BT_2623	>Q8A4H6 NEDEKYDI	3.718	-2.8	-3	36 and 90
Q8A4H5	BT_2624	>Q8A4H5 DEDAMFRE	3.723	-2.8	-3	36 and 90
Q8A1J3	BT_3668	>Q8A1J3 SDDKGEDG	3.666	-2.9	-3	64 and 93
Q8A1J0	BT_3671	>Q8A1J0 NFLRVDDY	4.107	-1	-1	64 and 93
Q8A1I9	BT_3672	>Q8A1I9 SNGDEFFK	4.291	-0.9	-1	64 and 93
Q8A176	BT_3790	>Q8A176 NDQLADEL	3.264	-2.9	-3	68 and 91
Q8A175	BT_3791	>Q8A175 SDDDDKKN	3.984	-1.9	-2.1	68 and 91
Q8A177	BT_3789	>Q8A177 TDYINVDK	4.101	-1	-1	68 and 91
Q8A174	BT_3792	>Q8A174 SDDDKSKS	4.279	-0.9	-1.1	68 and 91
Q8AAK5	BT_0459	>Q8AAK5 GSVQEEAN	3.559	-1.8	-2	9 and 94
Q8A5H8	BT_2261	>Q8A5H8 DNDTEPGG	3.054	-2.9	-3	Predicted PUL 27
Q8A5H7	BT_2262	>Q8A5H7 DKSTDDTS	3.727	-1.9	-2	Predicted PUL 27
Q8A5H6	BT_2263	>Q8A5H6 DLNINDDP	2.996	-2.9	-3	Predicted PUL 27
Q8A5I0	BT_2259	>Q8A5I0 SDWLDINH	4.083	-1.4	-2	Predicted PUL 27
Q8A2Z2	BT_3163	>Q8A2Z2 TLQAEKYE	4.421	-0.8	-1	Predicted PUL 47
Q8A404	BT_2800	>Q8A404 VVCGGSLA	5.294	0	-0.4	0
Q8A4G9	BT_2630	>Q8A4G9 QSNYQPTS	5.551	0	0	36 and 90
Q8A183	BT_3783	>Q8A183 QSYQPTSL	5.554	0	0	91
Q8A2T5	BT_3220	>Q8A2T5 TAPYPNTI	5.563	0	0	0
Q89YQ8	BT_4673	>Q89YQ8 ILSNSAYG	5.575	0	0	86
Q8A1G7	BT_3694	>Q8A1G7 ASNQYSFY	5.62	0	0	0
Q8ABT9	BT_0021	>Q8ABT9 TDKSLTCC	5.691	0	-0.9	0
Q8A075	BT_4146	>Q8A075 LFMQAAIY	5.77	0	0	77
Q8A034	BT_4187	>Q8A034 KQSECAIS	5.84	0.1	-0.5	0
Q8AAG9	BT_0496	>Q8AAG9 STFAQQST	5.898	0	0	0
Q8A2Y8	BT_3167	>Q8A2Y8 SAQNPSQS	5.899	0	0	0
Q8A2K1	BT_3304	>Q8A2K1 SGTSPTIS	5.899	0	0	0
Q8AAU7	BT_0367	>Q8AAU7 TSSVFTPT	5.903	0	0	8
Q8A8W6	BT_1051	>Q8A8W6 SSGVIQQA	5.903	0	0	14
Q8A038	BT_4183	>Q8A038 FLSLSATN	5.903	0	0	77
Q8A186	BT_3780	>Q8A186 TALGQPSN	5.905	0	0	68 and 91
Q8A9B2	BT_0903	>Q8A9B2 FGQGTQSI	5.905	0	0	0
Q8A3K1	BT_2953	>Q8A3K1 SGTFALPF	5.91	0	0	43
Q8A8H6	BT_1191	>Q8A8H6 VATAFSQT	5.915	0	0	0
Q8AA09	BT_0656	>Q8AA09 IPQQAMAQ	5.916	0	0	0
Q8A7A1	BT_1624	>Q8A7A1 LASQTTAQ	5.916	0	0	20 and 96
Q8A7X2	BT_1402	>Q8A7X2 GICRFLND	5.917	0	-0.4	0
Q8A9K0	BT_0815	>Q8A9K0 VGSFGLFN	5.917	0	0	0
Q8A3X9	BT_2825	>Q8A3X9 GPSSNTNN	5.919	0	0	38
Q8A9E6	BT_0869	>Q8A9E6 GGNSASIV	5.92	0	0	0
Q8A2V4	BT_3201	>Q8A2V4 IGQQQIPI	5.921	0	0	0
Q8A286	BT_3420	>Q8A286 DTQQTKYP	5.924	0	0	0
Q8A584	BT_2358	>Q8A584 SVELKCSN	5.937	0.1	-0.5	0
Q8A5V8	BT_2128	>Q8A5V8 YKPINTDS	5.945	0	0	0
Q8ABB7	BT_0193	>Q8ABB7 GYAQKYEV	6.09	0.1	0	3
Q8A8M5	BT_1142	>Q8A8M5 YASRITYE	6.16	0.1	0	0
Q8A118	BT_3853	>Q8A118 KSNVIDNS	6.165	0	0	69
Q8A3L4	BT_2940	>Q8A3L4 KQAPDAGV	6.167	0	0	0
Q89Z77	BT_4500	>Q89Z77 SKNNIYMD	6.2	0	0	0
Q8A8X2	BT_1045	>Q8A8X2 QNELYKNP	6.201	0.1	0	14
Q8A9K1	BT_0814	>Q8A9K1 TATKYVPD	6.205	0	0	0
Q89ZP9	BT_4327	>Q89ZP9 SKQTEYTN	6.206	0.1	0	0
Q8A7A0	BT_1625	>Q8A7A0 GLTKENYY	6.234	0.1	0	20 and 96
Q8A3Q3	BT_2901	>Q8A3Q3 QSDGKVII	6.261	0	0	41
Q89ZV5	BT_4266	>Q89ZV5 SDSKNIGS	6.264	0	0	79
Q8A1J7	BT_3664	>Q8A1J7 SQKDTGVI	6.265	0	0	64 and 93
Q8A4Z5	BT_2452	>Q8A4Z5 SNDVVGKG	6.265	0	0	0
Q8A0A2	BT_4119	>Q8A0A2 TDVKGFTN	6.269	0	0	75
Q8A1B2	BT_3754	>Q8A1B2 NDAKLSTI	6.276	0	0	67
Q8A272	BT_3434	>Q8A272 GNKLDAQT	6.283	0	0	0
Q8A5T3	BT_2155	>Q8A5T3 GNKAADAA	6.284	0	0	0
Q8A2G6	BT_3339	>Q8A2G6 GNKGNDTG	6.284	0	0	0
Q8A0B2	BT_4109	>Q8A0B2 AQQQKQDT	6.285	0	0	75
Q8A2K4	BT_3301	>Q8A2K4 ASTKQADS	6.285	0	0	55
Q8A322	BT_3133	>Q8A322 ASGDKIFS	6.285	0	0	0
Q8A2S2	BT_3233	>Q8A2S2 ADSKQSMT	6.285	0	0	0
Q8A7B2	BT_1613	>Q8A7B2 AGKADNQV	6.286	0	0	0
Q8A2F8	BT_3347	>Q8A2F8 KDDKANSN	6.288	0	-0.1	58
Q8A793	BT_1632	>Q8A793 KDTKWVDV	6.289	0	-0.1	20
Q8A5L6	BT_2223	>Q8A5L6 LSPTDRVI	6.298	0	0	0
Q8A2V2	BT_3203	>Q8A2V2 KSNQFLID	6.367	0	0	0
Q8A0Q3	BT_3968	>Q8A0Q3 KGQQQTAD	6.367	0	0	0
Q8A2Y0	BT_3175	>Q8A2Y0 SDFLDRKP	6.381	0	0	51
Q89ZX7	BT_4244	>Q89ZX7 KDTEKSII	6.401	0.1	-0.1	78
Q8A364	BT_3091	>Q8A364 ARNDDKST	6.402	0	0	48
Q8ABL8	BT_0092	>Q8ABL8 KETNADRL	6.411	0.1	0	0
Q8A285	BT_3421	>Q8A285 QSKEQSVV	6.422	0.1	0	0
Q8A9E7	BT_0868	>Q8A9E7 QSKSEQTA	6.423	0.1	0	0
Q8A3U8	BT_2856	>Q8A3U8 TKMDEYLK	6.424	0.1	-0.1	39
Q8A0D4	BT_4087	>Q8A0D4 SFLIKEVN	6.426	0.1	0	74
Q8A9Y2	BT_0683	>Q8A9Y2 SSPKTEVQ	6.426	0.1	0	0
Q8A3P1	BT_2913	>Q8A3P1 STPKSEMS	6.426	0.1	0	39
Q8A4H2	BT_2627	>Q8A4H2 SKNEAGNS	6.426	0.1	0	36 and 90
Q8AAK9	BT_0455	>Q8AAK9 SIFVKASD	6.429	0	0	9 and 94
Q8A1S4	BT_3585	>Q8A1S4 SFSQKQAD	6.429	0	0	62
Q8A264	BT_3442	>Q8A264 SKQQSTLD	6.429	0	0	0
Q8A906	BT_1011	>Q8A906 TAPQKAET	6.43	0.1	0	89 and 92
Q8A1X6	BT_3532	>Q8A1X6 TPKAEQPT	6.43	0.1	0	60
Q8AAF9	BT_0506	>Q8AAF9 TPTVKQEI	6.431	0.1	0	95
Q8A1R9	BT_3590	>Q8A1R9 QRNVETGP	6.436	0.1	0	62
Q8AAV6	BT_0356	>Q8AAV6 NNKPASEL	6.437	0.1	0	7
Q8A506	BT_2441	>Q8A506 QSTREVQA	6.437	0.1	0	0
Q8A3X0	BT_2834	>Q8A3X0 GTKTESNP	6.444	0.1	0	0
Q8A3Z6	BT_2808	>Q8A3Z6 AQQKETTS	6.447	0.1	0	37
Q8A8S6	BT_1091	>Q8A8S6 ANNVEKTV	6.447	0.1	0	0
Q8A5G7	BT_2272	>Q8A5G7 DFKGGSKD	6.453	0	-0.1	0
Q8A397	BT_3057	>Q8A397 GVAQERPN	6.459	0.1	0	0
Q8A2G4	BT_3341	>Q8A2G4 ASIGRPEG	6.462	0.1	0	0
Q89ZE1	BT_4436	>Q89ZE1 SKSEDGKL	6.48	0.1	-0.1	0
Q89ZF0	BT_4427	>Q89ZF0 WKEDAKTV	6.487	0.1	-0.1	0
Q8A550	BT_2392	>Q8A550 NEDKKSTA	6.491	0.1	-0.1	32
Q8A3B1	BT_3043	>Q8A3B1 SQPAPDLR	6.494	0	0	47
Q8A179	BT_3787	>Q8A179 NNDLAPIR	6.504	0	0	68 and 91
Q8A9Z6	BT_0669	>Q8A9Z6 SDKKNTAD	6.519	0	-0.1	0
Q8A5W7	BT_2119	>Q8A5W7 SQRTQITD	6.523	0	0	0
Q8ABC9	BT_0181	>Q8ABC9 SSSKEEKG	6.546	0.2	-0.1	0
Q89Z85	BT_4492	>Q89Z85 SSRERTET	6.571	0.2	0	0
Q8A0M7	BT_3994	>Q8A0M7 NTKQTQAE	6.592	0.1	0	72
Q8A7R8	BT_1456	>Q8A7R8 AGNGGENK	6.617	0.1	0	0
Q8A9Z7	BT_0668	>Q8A9Z7 SSADKRLE	6.642	0.1	0	0
Q8A398	BT_3056	>Q8A398 ITNQENAR	6.664	0.1	0	0
Q89YR4	BT_4667	>Q89YR4 MLQAQRSE	6.679	0.1	0	86
Q8A0C7	BT_4094	>Q8A0C7 GEKKQTSE	6.702	0.2	-0.1	74
Q8A8N5	BT_1132	>Q8A8N5 PCVNMAAH	6.795	0.6	-0.4	0
Q8A124	BT_3847	>Q8A124 KEQYDHKG	7.022	0.7	0	0
Q89ZT2	BT_4294	>Q89ZT2 HSQQESKV	7.196	0.7	0	0
Q89YW8	BT_4613	>Q89YW8 GSSHITAQ	7.328	0.6	0	0
Q8A345	BT_3110	>Q8A345 IDRHTNTP	7.329	0.6	0	0
Q8A948	BT_0969	>Q8A948 HPEGTNVK	7.367	0.7	0	0
Q8A9Q2	BT_0763	>Q8A9Q2 HHTADRLL	7.403	1.2	0	0
Q8A160	BT_3807	>Q8A160 SVTKHLPE	7.409	0.7	0	0
Q8A648	BT_2038	>Q8A648 NSKNTGHE	7.418	0.7	0	0
Q89ZG5	BT_4412	>Q89ZG5 NNAHFLKE	7.418	0.7	0	0
Q8ABB2	BT_0198	>Q8ABB2 VNHIPGEK	7.439	0.7	0	0
Q89ZD3	BT_4444	>Q89ZD3 FCSCRTQY	7.471	1	0.2	0
Q8A5X4	BT_2112	>Q8A5X4 QSSRDTSH	7.507	0.6	0	26
Q8A3D4	BT_3020	>Q8A3D4 GHSQRTLE	7.521	0.7	0	0
Q8A347	BT_3108	>Q8A347 VCCKTAKE	7.704	1.1	0.1	49
Q8A924	BT_0993	>Q8A924 PMQAQTMH	7.752	0.6	0	89 and 92
Q8A8Q3	BT_1114	>Q8A8Q3 NCYKGNIL	7.899	1	0.5	0
Q89ZF7	BT_4420	>Q89ZF7 IQCTSPKQ	8.25	1	0.5	0
Q8A2X8	BT_3177	>Q8A2X8 SCTSVKKE	8.296	1.1	0.5	51
Q89Z08	BT_4569	>Q89Z08 STYYRMTS	8.65	1	1	0
Q8A4U4	BT_2503	>Q8A4U4 STYYVSNK	8.652	1	1	0
Q8A2G8	BT_3337	>Q8A2G8 HIYKSYDR	8.761	1.6	1	0
Q8A2X2	BT_3183	>Q8A2X2 YTGIPLKQ	8.889	1	1	0
Q8A5Z1	BT_2095	>Q8A5Z1 MKWDYGKM	8.925	1	0.9	0
Q8A762	BT_1663	>Q8A762 TTAKKEYM	8.926	1.1	0.9	0
Q8AB72	BT_0239	>Q8AB72 THKYKIEG	8.931	1.7	1	0
Q8A9H0	BT_0845	>Q8A9H0 NSEKKYKE	8.944	1.2	0.9	0
Q89ZK1	BT_4376	>Q89ZK1 SVSYKFNG	8.994	1	1	0
Q8A882	BT_1292	>Q8A882 TGNKAGYV	8.999	1	1	0
Q8AA92	BT_0573	>Q8AA92 GEYNKLLK	9.014	1.1	0.9	0
Q8A6I2	BT_1902	>Q8A6I2 LAKGHLYN	9.016	1.6	1	0
Q8AAQ4	BT_0410	>Q8AAQ4 KSSESAYK	9.018	1.1	0.9	0
Q8A8I5	BT_1182	>Q8A8I5 IRKMNLYD	9.093	1	1	0
Q8A0C4	BT_4097	>Q8A0C4 GGVSLFYK	9.105	1	1	0
Q8A1Y3	BT_3525	>Q8A1Y3 NHATYAQK	9.109	1.6	1	60
Q8A917	BT_1000	>Q8A917 TIILVRYI	9.137	1	1	89
Q8A9D0	BT_0885	>Q8A9D0 KEKKDTGA	9.14	1.1	0.9	0
Q8A9K6	BT_0809	>Q8A9K6 KVKRPDDV	9.227	1	0.9	0
Q8ABE6	BT_0164	>Q8ABE6 KSNQKDII	9.238	1	0.9	0
Q8A3V9	BT_2845	>Q8A3V9 KKGSNETT	9.246	1.1	0.9	0
Q8A6J0	BT_1894	>Q8A6J0 YNREHISR	9.256	1.7	1	0
Q8A8M3	BT_1144	>Q8A8M3 HDKMNKNT	9.261	1.6	1	0
Q8A1F0	BT_3716	>Q8A1F0 QQKGDFKT	9.308	1	0.9	0
Q8A5W0	BT_2126	>Q8A5W0 QEIKLKAG	9.308	1.1	0.9	0
Q8A953	BT_0964	>Q8A953 SQNAEKKI	9.312	1.1	0.9	0
Q8A1X9	BT_3529	>Q8A1X9 TPKAEKTT	9.317	1.1	0.9	60
Q8A4B6	BT_2687	>Q8A4B6 TGGKDKAA	9.317	1	0.9	0
Q8A2H2	BT_3333	>Q8A2H2 NQKVQKDN	9.322	1	0.9	57
Q8AA01	BT_0664	>Q8AA01 NPEKKTSS	9.322	1.1	0.9	0
Q8A157	BT_3810	>Q8A157 NSKKEAVL	9.322	1.1	0.9	0
Q8A2F7	BT_3348	>Q8A2F7 GGQKKVEV	9.331	1.1	0.9	57
Q8A732	BT_1693	>Q8A732 GQKKEMTV	9.331	1.1	0.9	0
E7MCA5	BT_1976a	>E7MCA5 GNGIEKKA	9.331	1.1	0.9	0
Q8A907	BT_1010	>Q8A907 IHAQEKKV	9.334	1.7	1	89 and 92
Q8A4D5	BT_2664	>Q8A4D5 RSKSDGPT	9.388	1	1	0
Q8AAM6	BT_0438	>Q8AAM6 RKDTGSSN	9.388	1	1	8
Q8A9X4	BT_0691	>Q8A9X4 KPDTIIRN	9.395	1	1	0
Q89YW7	BT_4614	>Q89YW7 RSVEKAVP	9.397	1.1	1	0
Q8A4Z7	BT_2450	>Q8A4Z7 QKEENNRK	9.405	1.2	0.9	0
Q8A7N9	BT_1485	>Q8A7N9 KNGNASSQ	9.407	1	1	0
Q8A7E1	BT_1583	>Q8A7E1 SGQKKGAE	9.408	1.1	0.9	0
Q8A5N9	BT_2199	>Q8A5N9 QQSKKTVE	9.408	1.1	0.9	29
Q8A805	BT_1369	>Q8A805 GNKKTNID	9.408	1	0.9	0
Q8A6B7	BT_1967	>Q8A6B7 KQAPPTQM	9.41	1	1	0
Q8A1Z3	BT_3515	>Q8A1Z3 QHKKATTE	9.412	1.7	1	0
Q8A2F6	BT_3349	>Q8A2F6 KAPKQVAE	9.413	1.1	0.9	57
Q89ZV0	BT_4271	>Q89ZV0 HSRQKPDI	9.415	1.6	1	79
Q8A8V1	BT_1066	>Q8A8V1 FIESKAQK	9.422	1.1	0.9	0
Q8A9Y6	BT_0679	>Q8A9Y6 SGKGEQPK	9.422	1.1	0.9	0
Q8AA78	BT_0587	>Q8AA78 GGTKDAGK	9.423	1	0.9	0
Q8A738	BT_1687	>Q8A738 GEQKSNNK	9.423	1.1	0.9	0
Q8A3E7	BT_3007	>Q8A3E7 VSGHKETK	9.426	1.7	1	0
Q8AA06	BT_0659	>Q8AA06 SESQKRVS	9.467	1.1	1	0
Q89ZA6	BT_4471	>Q89ZA6 TGKFREFN	9.472	1.1	1	83
Q8A9D4	BT_0881	>Q8A9D4 QMKQNQNS	9.494	1	1	0
Q8A6W1	BT_1765	>Q8A6W1 QSTKSTFT	9.494	1	1	22
Q8A171	BT_3796	>Q8A171 QTQKSAQT	9.494	1	1	0
Q89ZX8	BT_4243	>Q89ZX8 QTSFAQKT	9.494	1	1	78
Q8A3U5	BT_2859	>Q8A3U5 QLSAQNKT	9.494	1	1	39
Q8A6L5	BT_1862	>Q8A6L5 SGNKANNA	9.498	1	1	0
Q8A1Q1	BT_3608	>Q8A1Q1 SGNKNSGN	9.498	1	1	62
Q8A2B6	BT_3389	>Q8A2B6 SLSLMMKG	9.498	1	1	0
Q8A2A7	BT_3398	>Q8A2A7 FNGPIVKG	9.501	1	1	0
Q8A072	BT_4149	>Q8A072 TPAKQAGN	9.502	1	1	77
Q8A7H5	BT_1549	>Q8A7H5 TNLIVGKN	9.502	1	1	0
Q8A3H7	BT_2977	>Q8A3H7 TAQAPKAN	9.502	1	1	0
Q8A9W0	BT_0705	>Q8A9W0 SPKVVTHI	9.503	1.6	1	0
Q8A9I5	BT_0830	>Q8A9I5 NSSKNPHS	9.513	1.6	1	0
Q8A6T8	BT_1788	>Q8A6T8 LSFSKTSF	9.515	1	1	0
Q8A122	BT_3849	>Q8A122 LVAQVKPT	9.515	1	1	0
Q8A9J8	BT_0817	>Q8A9J8 GNSAKTNN	9.516	1	1	0
Q8A4P9	BT_2548	>Q8A4P9 GGGGKATG	9.516	1	1	0
Q8AB14	BT_0298	>Q8AB14 GNKPQNAP	9.516	1	1	0
Q8A6N1	BT_1846	>Q8A6N1 GGAKTTTA	9.516	1	1	0
Q89YQ7	BT_4674	>Q89YQ7 GGKNGSSN	9.516	1	1	0
Q8A9U3	BT_0722	>Q8A9U3 IMGVFNKF	9.516	1	1	0
Q8A032	BT_4189	>Q8A032 GLSTGKVA	9.516	1	1	0
Q8ABI2	BT_0128	>Q8ABI2 GSSSSQKN	9.516	1	1	0
Q8A5X5	BT_2111	>Q8A5X5 AAPTKTVW	9.519	1	1	26
Q89ZK4	BT_4373	>Q89ZK4 GLKGNHTS	9.521	1.6	1	0
Q8A363	BT_3092	>Q8A363 AASPKENR	9.603	1.1	1	49
Q8A6B9	BT_1965	>Q8A6B9 GIYNKYKP	9.623	2	1.9	0
Q8A3L2	BT_2942	>Q8A3L2 GIYTKYKP	9.623	2	1.9	0
Q8A244	BT_3462	>Q8A244 GTVKSTRE	9.633	1.1	1	59
Q8A932	BT_0985	>Q8A932 LSMRAEVK	9.647	1.1	1	89 and 92
Q8AAR6	BT_0398	>Q8AAR6 QSYKKVPY	9.658	2	1.9	CPS 1
Q8AAI3	BT_0481	>Q8AAI3 QSYKKVPY	9.658	2	1.9	CPS 2
Q8A8H3	BT_1194	>Q8A8H3 ASMNNTGK	9.831	1	1	0
Q8ABG1	BT_0149	>Q8ABG1 FNASAQFK	9.831	1	1	0
Q8A573	BT_2369	>Q8A573 SSGMTSSK	9.831	1	1	0
Q8AA04	BT_0661	>Q8AA04 QRQVSCHK	9.832	2.6	1.6	0
Q8A390	BT_3064	>Q8A390 TTSKNAVH	9.835	1.6	1	0
Q8A5Y8	BT_2098	>Q8A5Y8 VYNKKTSL	10.061	2	1.9	0
Q8ABQ0	BT_0060	>Q8ABQ0 SSSKKFVY	10.107	2	1.9	CPS 8
Q8A2P8	BT_3257	>Q8A2P8 VDRHRSHA	10.194	2.2	1	0
Q8A3D1	BT_3023	>Q8A3D1 HAKGKDKA	10.205	2.6	1.9	0
Q8A7L8	BT_1506	>Q8A7L8 GEKKKQLT	10.206	2.1	1.9	0
Q8A898	BT_1269	>Q8A898 GKGEKKTN	10.206	2.1	1.9	0
Q8A1D0	BT_3736	>Q8A1D0 RNKKEQDK	10.224	2.1	1.9	0
Q8A6X6	BT_1749	>Q8A6X6 GDNGKSKK	10.252	2	1.9	0
Q8A6X1	BT_1754	>Q8A6X1 RQDTPHFR	10.289	1.6	1	22
Q8A0E2	BT_4079	>Q8A0E2 VRQKYVVM	10.302	2	2	74
Q8A921	BT_0996	>Q8A921 SLYAQRKV	10.302	2	2	89 and 92
Q89ZQ9	BT_4317	>Q89ZQ9 RTSAPRLD	10.315	1	1	0
Q8AA07	BT_0658	>Q8AA07 ASGRMGNP	10.352	1	1	0
Q8A3F7	BT_2997	>Q8A3F7 APLRMPVI	10.352	1	1	0
Q8ABG4	BT_0146	>Q8ABG4 AHRTSGTL	10.356	1.6	1	2
Q8A3U1	BT_2863	>Q8A3U1 INTKRIVY	10.4	2	2	CPS 7
Q8A5T1	BT_2157	>Q8A5T1 SGQKKAGS	10.501	2	1.9	0
Q8A1H4	BT_3687	>Q8A1H4 TTKKVSSS	10.501	2	1.9	65
Q8ABJ1	BT_0119	>Q8ABJ1 GNGSKNKT	10.501	2	1.9	0
Q8A9L6	BT_0799	>Q8A9L6 GNGAKAKT	10.501	2	1.9	0
Q8A6H6	BT_1908	>Q8A6H6 SGGSKKQT	10.501	2	1.9	0
Q8A1N0	BT_3629	>Q8A1N0 GNKQQKSS	10.501	2	1.9	0
Q8ABG3	BT_0147	>Q8ABG3 QSKANKAA	10.501	2	1.9	0
Q8A6D2	BT_1952	>Q8A6D2 HNKSSKIN	10.501	2.6	2	0
Q8A865	BT_1309	>Q8A865 SAFSLKKG	10.501	2	1.9	0
Q8A0Q7	BT_3964	>Q8A0Q7 AASAKKQA	10.502	2	1.9	71
Q8A1U2	BT_3566	>Q8A1U2 KNKTGGPA	10.507	2	1.9	61
Q8A3W0	BT_2844	>Q8A3W0 KKMGPLSA	10.507	2	1.9
Q8A002	BT_4219	>Q8A002 KKKDMSLK	10.517	3	2.9	0
Q8ABC7	BT_0183	>Q8ABC7 RNKHHTEK	10.523	3.2	2	0
Q8AB06	BT_0306	>Q8AB06 KVGKSYVR	10.707	3	2.9	0
Q8A326	BT_3129	>Q8A326 VTKKKFMM	10.777	3	2.9	0
Q8A045	BT_4176	>Q8A045 AQKKKAVI	10.777	3	2.9	77
Q8A109	BT_3862	>Q8A109 NGNKKKMN	10.777	3	2.9	69
Q8A673	BT_2013	>Q8A673 KSKKNVVS	10.781	3	2.9	0
Q8A165	BT_3802	>Q8A165 KTGTKKGG	10.781	3	2.9	0
Q8A4J4	BT_2605	>Q8A4J4 CKRLFVLR	11.194	3	2.5	0
Q8A930	BT_0987	>Q8A930 RQKAQSNF	11.285	2	2	89
Q8A2I2	BT_3323	>Q8A2I2 GNSSRAKV	11.315	2	2	0
Q8A1Z7	BT_3511	>Q8A1Z7 SNQSRKNM	11.315	2	2	0
Q8A6P6	BT_1831	>Q8A6P6 TSRTGQKS	11.315	2	2	0
Q8A2Q6	BT_3249	>Q8A2Q6 TGRTSKAS	11.315	2	2	0
Q8A4P7	BT_2550	>Q8A4P7 KTTRVSSS	11.321	2	2	0
Q8A2T4	BT_3221	>Q8A2T4 TALQAKNR	11.482	2	2	0
Q89ZH8	BT_4399	>Q89ZH8 TSKKASRT	11.485	3	2.9	0
Q8A3Z1	BT_2813	>Q8A3Z1 SFFNKKRS	11.485	3	2.9	0
Q8A243	BT_3463	>Q8A243 KSSKRLTA	11.488	3	2.9	59
Q8A3N9	BT_2915	>Q8A3N9 KTQKQVRL	11.488	3	2.9	42
Q8A239	BT_3467	>Q8A239 NSKRAGKK	11.741	4	3.9	59
Q8A6L1	BT_1868	>Q8A6L1 RRQQSVST	12.079	2	2	0
Q8A142	BT_3827	>Q8A142 RRQQSVST	12.103	2	2	0

## Sheet: Non-PUL BEV proteins
Entry	Gene Names	InterPro
Q8A307	BT_3148	IPR046692;
Q8A1P7	BT_3612	IPR046357;IPR001179;
Q8A1D9	BT_3727	IPR046209;
Q8A1U6	BT_3562	IPR045939;
Q89ZL6	BT_4361	IPR045921;
Q8A2V3	BT_3202	IPR045619;IPR022385;
Q89Z14	BT_4563	IPR045607;
Q8A2C3	BT_3382	IPR043780;IPR017853;
Q8A2C4	BT_3381	IPR043780;IPR017853;
Q8A1U7	BT_3561	IPR043744;
Q8A5C3	BT_2316	IPR042278;
Q8A6C8	BT_1956	IPR041696;
Q8A7X9	BT_1395	IPR041183;IPR029000;IPR008254;IPR001226;IPR029039;
Q8A9G9	BT_0846	IPR040984;
Q8A5L9	BT_2219	IPR038765;IPR000200;IPR044934;
Q8A5L8	BT_2220	IPR038765;IPR000200;IPR044934;
Q8A5M1	BT_2217	IPR038765;IPR000200;IPR044934;
Q8A4Z6	BT_2451	IPR038765;IPR000200;IPR025896;IPR044934;
Q8A0L6	BT_4005	IPR038143;IPR038179;IPR024299;IPR035376;
Q8A1F1	BT_3715	IPR038143;IPR038179;IPR024299;IPR035376;
Q89YL2	BT_4719	IPR038143;IPR038179;IPR024299;IPR035376;
Q8A6C9	BT_1955	IPR036941;
Q8A0J0	BT_4031	IPR036505;IPR002502;IPR015510;IPR006619;
Q8A5C1	BT_2318	IPR033410;
Q8ABX0	BT_p548228	IPR033410;
Q89ZZ7	BT_4224	IPR032594;IPR018247;
Q8A6S8	BT_1798	IPR032573;
Q8A7G7	BT_1557	IPR032546;
Q8A2T3	BT_3222	IPR032318;
Q89YN8	BT_4693	IPR032317;IPR006143;
Q89ZW0	BT_4261	IPR032316;IPR038670;
Q8AAE0	BT_0525	IPR032295;IPR031025;
Q8A887	BT_1287	IPR032293;
Q8A0S2	BT_3949	IPR032252;IPR046357;
Q8A5W1	BT_2125	IPR032216;
Q8A0V8	BT_3913	IPR032215;
Q89ZY6	BT_4235	IPR032214;
Q89Z87	BT_4490	IPR032206;
Q8A1C4	BT_3742	IPR032186;IPR024311;IPR025112;IPR038653;
Q89YX4	BT_4606	IPR032149;
Q8A4W1	BT_2486	IPR032149;
Q8A6M1	BT_1856	IPR031978;IPR046546;
Q8A7N7	BT_1487	IPR031815;IPR041696;IPR015943;
Q8A7N8	BT_1486	IPR031815;IPR011044;IPR015943;
Q8A8V4	BT_1063	IPR029140;IPR029141;
Q89ZZ4	BT_4227	IPR029140;
Q8A4E1	BT_2658	IPR029140;
Q8A563	BT_2379	IPR029058;
Q8A1T1	BT_3577	IPR029045;IPR005151;IPR028204;
Q8ABF6	BT_0154	IPR029045;IPR001478;IPR041489;IPR036034;IPR005151;
Q8A5K0	BT_2239	IPR029045;IPR001478;IPR036034;IPR041613;IPR008915;IPR005151;
Q8A2U9	BT_3206	IPR028967;
Q8ABF7	BT_0153	IPR027931;
Q8A7V5	BT_1419	IPR027829;
Q8A6C7	BT_1957	IPR027828;
Q8A7N3	BT_1491	IPR027828;
Q8AAF4	BT_0511	IPR026403;
Q8AAG8	BT_0497	IPR025921;
Q8A6T0	BT_1796	IPR025584;IPR011050;
Q8A8U4	BT_1073	IPR025411;
Q8A510	BT_2437	IPR025411;
Q8A622	BT_2064	IPR025401;
Q8A4N5	BT_2564	IPR025380;IPR012336;IPR036249;
Q89ZS0	BT_4306	IPR025366;
Q8A6U0	BT_1786	IPR025366;
Q8ABX8	BT_p548220	IPR025219;
Q8A9U5	BT_0720	IPR025193;IPR032295;IPR031025;
Q8A3X6	BT_2828	IPR025193;IPR032295;IPR031025;
Q8A1C1	BT_3745	IPR025112;IPR038653;
Q8A605	BT_2081	IPR025112;IPR038653;
Q8A5C2	BT_2317	IPR025049;IPR042278;
Q8A395	BT_3059	IPR025049;IPR042278;
Q8ABW9	BT_p548229	IPR025049;IPR042278;
Q8AAZ2	BT_0320	IPR025049;
Q8A4J8	BT_2601	IPR024452;
Q8ABD9	BT_0171	IPR024361;IPR013783;IPR024079;IPR023852;IPR008754;
Q89YX5	BT_4605	IPR024361;IPR003343;IPR013783;
Q8A1V0	BT_3558	IPR024361;IPR001604;IPR044929;IPR020821;IPR044925;IPR013783;IPR040255;
Q8ABM6	BT_0084	IPR024355;IPR038707;
Q8A4K6	BT_2593	IPR024355;IPR038707;
Q8A5F2	BT_2287	IPR024355;IPR038707;
Q8A8D4	BT_1233	IPR024328;
Q8A1C3	BT_3743	IPR024311;IPR025112;IPR038653;
Q8AAG7	BT_0498	IPR024311;
Q8A603	BT_2083	IPR024311;
Q8A6I8	BT_1896	IPR022038;IPR026906;IPR032675;
Q89YQ4	BT_4677	IPR021533;
Q8A995	BT_0922	IPR021533;
Q8A269	BT_3437	IPR020864;
Q8A267	BT_3439	IPR020864;
Q8A149	BT_3818	IPR020018;
Q8A7B7	BT_1608	IPR019079;IPR029052;
Q8A4W8	BT_2479	IPR018976;IPR038352;
Q8ABP6	BT_0064	IPR017946;
Q8A388	BT_3066	IPR015943;
Q8A6T9	BT_1787	IPR015915;IPR006652;
Q89ZZ5	BT_4226	IPR014941;
Q8A8V5	BT_1062	IPR014941;
Q89ZZ6	BT_4225	IPR014941;
Q8A4E2	BT_2657	IPR014941;
Q8A376	BT_3079	IPR014867;
Q8ABP5	BT_0065	IPR013785;IPR002241;IPR013780;IPR017853;IPR041233;IPR025049;IPR042278;
Q8AB71	BT_0240	IPR011990;IPR019734;
Q89YP6	BT_4685	IPR011990;
Q8A1C6	BT_3740	IPR011871;
Q8A0G5	BT_4056	IPR011050;
Q8A6D0	BT_1954	IPR011048;IPR015943;
Q8A7N4	BT_1490	IPR011044;IPR015943;
Q8A387	BT_3067	IPR011042;
Q8A4W9	BT_2478	IPR009056;IPR036909;IPR010538;
Q8A2W3	BT_3192	IPR008969;IPR006260;IPR037682;
Q8AB18	BT_0294	IPR008969;
Q8A1W2	BT_3546	IPR008928;IPR012341;IPR014870;IPR032515;IPR032514;IPR033433;IPR008979;
Q8A886	BT_1288	IPR006059;IPR001188;
Q8A9T8	BT_0727	IPR005077;
Q8A866	BT_1308	IPR005077;
Q8A9X3	BT_0692	IPR004843;IPR029052;
Q8A1U5	BT_3563	IPR001604;IPR044929;IPR020821;IPR044925;IPR040255;
Q8A807	BT_1367	IPR001279;IPR036866;
Q8ABE4	BT_0166	IPR000866;IPR036249;IPR013766;
Q8ABP3	BT_0067
Q8AA24	BT_0641
Q8A270	BT_3436
Q8ABX6	BT_p548222
Q8ABV8	BT_0002
Q8A3G6	BT_2988
Q8AB86	BT_0224
Q8ABD8	BT_0172
Q8A5M0	BT_2218
Q8A344	BT_3111
Q8A273	BT_3433
Q8A0I4	BT_4037
Q8A1X3	BT_3535
Q8A266	BT_3440
Q8AA79	BT_0586
Q8A6F7	BT_1927
Q8ABU8	BT_0012
Q8A1W8	BT_3540
Q8AAA4	BT_0561
Q8A1W5	BT_3543
Q8A6L3	BT_1866
Q8A4E4	BT_2655
Q8A3G5	BT_2989
Q8A1C5	BT_3741
Q8A283	BT_3423
Q8A1W1	BT_3547
Q8A8U9	BT_1068
Q8A3M8	BT_2926
Q8ABD3	BT_0177
Q8A173	BT_3793
Q8A1T6	BT_3572
Q8ABS8	BT_0032
Q8A7L7	BT_1507
Q8A503	BT_2444
Q8A4R1	BT_2536
Q8A7M2	BT_1502
Q8A6T4	BT_1792
Q89Z88	BT_4489
Q8A308	BT_3147
Q8AAW8	BT_0344
Q8A7D4	BT_1590
Q8A645	BT_2041
Q8A7N6	BT_1488
Q8AB84	BT_0226
Q8ABV4	BT_0006
Q8ABY0	BT_p548218
Q8A4E3	BT_2656
Q89YN9	BT_4692
Q8A7L2	BT_1512
Q8A6Q1	BT_1826
Q89Z97	BT_4480
Q8A335	BT_3120
Q8A1N5	BT_3624
Q8A872	BT_1302
Q8A268	BT_3438
Q8A420	BT_2784
Q89YU1	BT_4640
Q8A8V0	BT_1067
Q8A4X1	BT_2476
Q8A6I9	BT_1895

## Sheet: Unique counts
Unique Interpro	Count
IPR015943	5
IPR025049	5
IPR042278	5
IPR011990	4
IPR014941	4
IPR024311	4
IPR025112	4
IPR038765	4
IPR000200	4
IPR013783	3
IPR038653	4
IPR044934	4
IPR017853	3
IPR024355	3
IPR024361	3
IPR029045	3
IPR029140	3
IPR032295	3
IPR038143	3
IPR005151	3
IPR031025	3
IPR038179	3
IPR038707	3
IPR035376	3
IPR024299	3
IPR001604	2
IPR005077	2
IPR008969	2
IPR011044	2
IPR011050	2
IPR020864	2
IPR021533	2
IPR025193	2
IPR025366	2
IPR025411	2
IPR027828	2
IPR031815	2
IPR032149	2
IPR033410	2
IPR041662	2
IPR041696	2
IPR043780	2
IPR046357	2
IPR001478	2
IPR029052	2
IPR036249	2
IPR044929	2
IPR020821	2
IPR036034	2
IPR044925	2
IPR040255	2
IPR008928	1
IPR013785	1
IPR013780	1
IPR000866	1
IPR001279	1
IPR004843	1
IPR006059	1
IPR009056	1
IPR011042	1
IPR011048	1
IPR011871	1
IPR014867	1
IPR015915	1
IPR018976	1
IPR019079	1
IPR020018	1
IPR022038	1
IPR024328	1
IPR024452	1
IPR025219	1
IPR025380	1
IPR025401	1
IPR025584	1
IPR025921	1
IPR026403	1
IPR027829	1
IPR027931	1
IPR028967	1
IPR029058	1
IPR031978	1
IPR032186	1
IPR032206	1
IPR032214	1
IPR032215	1
IPR032216	1
IPR032252	1
IPR032293	1
IPR032316	1
IPR032317	1
IPR032318	1
IPR032546	1
IPR032573	1
IPR032594	1
IPR036505	1
IPR036941	1
IPR040984	1
IPR041183	1
IPR043744	1
IPR045607	1
IPR045619	1
IPR045921	1
IPR045939	1
IPR046209	1
IPR046692	1
IPR001179	1
IPR001188	1
IPR002502	1
IPR003343	1
IPR006143	1
IPR006260	1
IPR006652	1
IPR012336	1
IPR012341	1
IPR018247	1
IPR019734	1
IPR022385	1
IPR026906	1
IPR029000	1
IPR029141	1
IPR036866	1
IPR036909	1
IPR038352	1
IPR038670	1
IPR046546	1
IPR001226	1
IPR006619	1
IPR023852	1
IPR032515	1
IPR041613	1
IPR008254	1
IPR010538	1
IPR013766	1
IPR014870	1
IPR015510	1
IPR024079	1
IPR025896	1
IPR028204	1
IPR032675	1
IPR037682	1
IPR041489	1
IPR033433	1
IPR008754	1
IPR008915	1
IPR029039	1
IPR032514	1
IPR008979	1
IPR017946	1
IPR002241	1
IPR041233	1
