# Supplementary material for: Differential temporal release and lipoprotein loading in B. thetaiotaomicron bacterial extracellular vesicles
Source: J Extracell Vesicles. 2024 Jan 19;13(1):12406. doi: 10.1002/jev2.12406 (PMC10797578; doi:10.1002/jev2.12406)
Supplement: Supplementary file 4 — Supporting information. [file JEV2-13-12406-s005.xlsx]

## Sheet: Sheet1
Supplementary table 4
InterPro annotations	Functional prediction
IPR024355/IPR038707	Transposon protein
IPR046357/IPR001179	Peptidyl-prolyl cis-trans isomerase
IPR001226/IPR008254/ IPR029039	Flavodoxin
IPR036249/IPR012336/ IPR000866/IPR013766	Thioredoxin-like
IPR032317/IPR006143	Efflux transporter
IPR020864	Membrane attack complex component/perforin domain
IPR018247	Ca2+ binding
IPR024311/IPR013783/ IPR011990/IPR011042/ IPR015915/IPR022038/ IPR041183/IPR006652/ IPR019734/IPR022385/ IPR026906/IPR029000/ IPR032675/	Structural annotation only
IPR025193/IPR025366/ IPR025411/PR027828/ IPR031815/IPR032149/ IPR033410/IPR024452/IPR011871/IPR018976/ IPR024328/IPR025219/ IPR025380/IPR025401/ IPR025584/IPR026403/ IPR027829/IPR027931/ IPR031978/IPR032186/ IPR032206/IPR032214/ IPR032215/IPR032216/ IPR032252/IPR032293/ IPR032316/IPR032318/ IPR032546/IPR032573/ IPR032594/IPR040984/ IPR043744/IPR045607/ IPR045619/IPR045921/ IPR046209/IPR046692/ IP…	Unknown
